# Supplementary material for: Annelid Comparative Genomics and the Evolution of Massive Lineage-Specific Genome Rearrangement in Bilaterians
Source: Mol Biol Evol. 2024 Aug 14;41(9):msae172. doi: 10.1093/molbev/msae172 (PMC11371463; doi:10.1093/molbev/msae172)
Supplement: msae172_Supplementary_Data [file msae172_supplementary_data.zip › ESM2 - Supplementary Tables.xlsx]

## Sheet: Table S1
Assembly accession	Assembly name	Organism name	Abbrev.	Assembly length	Assembly level	Chr. number	Release date	WGS project accession	Sequencing tech	Contig N50 (bp)	Scaffold N50 (bp)	GC content (%)	Masked (%)	RNA-seq data?	Annotation source	BUSCO protein	BUSCO genome
GCA_950022655.1	wpAleGela1.1	Alentia gelatinosa	AGE	1237499423	Chromosome	15	2023-06-27	CATLOP01	PacBio,Arima2	3858780	79000438	42.13	47.19	N	This work	C:84.0%[S:83.6%,D:0.4%],F:4.7%,M:11.3%,n:954	C:95.6%[S:94.9%,D:0.7%],F:2.5%,M:1.9%,n:954
GCA_963556255.1	wcApoIcte1.1	Aporrectodea icterica	AIC	1117839197	Chromosome	16	2023-10-10	CAUVYU01	PacBio,Arima2	1138377	71293672	40.68	57.05	N	This work	C:88.4%[S:84.0%,D:4.4%],F:1.5%,M:10.1%,n:954	C:91.3%[S:87.6%,D:3.7%],F:4.5%,M:4.2%,n:954
GCA_949316495.1	wpAmpPaci1.1	Amphiduros pacificus	APA	694322451	Chromosome	13	2023-03-10	CASGGN01	PacBio,Arima2	7010533	54531576	37.51	33.92	Y	This work	C:95.6%[S:94.0%,D:1.6%],F:2.9%,M:1.5%,n:954	C:96.6%[S:96.0%,D:0.6%],F:2.1%,M:1.3%,n:954
GCA_949317995.1	wpAchSqua1.1	Acholoe squamosa	ASQ	1481470071	Chromosome	18	2023-04-04	CASGGQ01	PacBio,Arima2	5523906	84155211	41.63	53.04	N	This work	C:94.6%[S:93.1%,D:1.5%],F:3.6%,M:1.8%,n:954	C:95.5%[S:94.2%,D:1.3%],F:3.1%,M:1.4%,n:954
GCA_932294295.1	wpAliVire1.1	Alitta virens	AVI	671154093	Chromosome	14	2022-03-11	CAKOAE01		7783370	42251612	37.62	41.99	Y	This work	C:98.6%[S:97.3%,D:1.3%],F:0.7%,M:0.7%,n:954	C:94.8%[S:94.1%,D:0.7%],F:3.4%,M:1.8%,n:954
GCA_959347315.1	whEisEise2.1	Bimastos eiseni	BEI	660513741	Chromosome	17	2023-07-20	CAUFVP01	PacBio,Arima2	500835	41312700	40	41.78	N	This work	C:90.8%[S:86.3%,D:4.5%],F:2.9%,M:6.3%,n:954	C:91.3%[S:88.2%,D:3.1%],F:4.9%,M:3.8%,n:954
GCA_030323885.1	ASM3032388v1	Branchipolynoe longqiensis	BLO	1860754328	Chromosome	18	2023-06-26	JASIRB01	PacBio Sequel	566329	97047936	44.35	66.1	Y	This work	C:75.7%[S:74.9%,D:0.8%],F:12.1%,M:12.2%,n:954	C:89.8%[S:89.1%,D:0.7%],F:4.3%,M:5.9%,n:954
GCA_947462335.1	wpHarImpa5.1	Harmothoe impar	HIM	1512304043	Chromosome	18	2022-12-06	CANHQG01	PacBio,Arima2	1337000	83397641	42.75	46.07	Y	This work	C:95.5%[S:89.8%,D:5.7%],F:2.7%,M:1.8%,n:954	C:93.8%[S:88.7%,D:5.1%],F:2.9%,M:3.3%,n:954
GCA_034509925.1	ASM3450992v1	Hirudinaria manillensis	HMA	148590564	Chromosome	13	2023-12-26	JAVTLF01	PacBio Sequel	9584917	11463318	35.64	21.74	Y	This work	C:92.6%[S:88.3%,D:4.3%],F:1.7%,M:5.7%,n:954	C:85.1%[S:80.8%,D:4.3%],F:6.2%,M:8.7%,n:954
GCA_936440205.1	wpLepClav1.1	Lepidonotus clava	LCL	1010237070	Chromosome	18	2022-05-03	CAKZFK01		7105433	55150419	40.81	38.73	Y	This work	C:96.7%[S:96.3%,D:0.4%],F:1.6%,M:1.7%,n:954	C:95.8%[S:95.2%,D:0.6%],F:2.3%,M:1.9%,n:954
GCA_963662155.1	wsLamColu1.1	Lamellibrachia columna	LCO	879733853	Chromosome	15	2023-12-06	CAVLEN01	PacBio,Arima2	1934533	59642027	40.5	53.59	Y	This work	C:96.5%[S:94.9%,D:1.6%],F:2.2%,M:1.3%,n:954	C:95.4%[S:94.5%,D:0.9%],F:2.2%,M:2.4%,n:954
GCA_945859605.1	wcLumRube1.1	Lumbricus rubellus	LRU	787515170	Chromosome	18	2022-09-13	CAMAOG01		709756	41365854	40.47	49.15	Y	This work	C:96.9%[S:91.3%,D:5.6%],F:1.2%,M:1.9%,n:954	C:90.9%[S:87.1%,D:3.8%],F:4.5%,M:4.6%,n:954
GCA_949752735.1	wcLumTerr1.1	Lumbricus terrestris	LTE	1056531248	Chromosome	18	2023-04-08	CATKHU01	PacBio,Arima2	1589769	56588617	40.78	55.37	Y	This work	C:98.1%[S:93.7%,D:4.4%],F:0.4%,M:1.5%,n:954	C:91.7%[S:87.9%,D:3.8%],F:3.8%,M:4.5%,n:954
GCA_018105865.1	SUMHS_MV_1.0	Metaphire vulgaris	MVU	728619257	Chromosome	41	2021-04-26	JACLAT01	Oxford Nanopore PromethION	3037406	16345198	40.21	50.94	Y	This work	C:94.8%[S:83.0%,D:11.8%],F:2.4%,M:2.8%,n:954	C:90.8%[S:81.1%,D:9.7%],F:5.1%,M:4.1%,n:954
GCA_903813345.2	Owenia_chromosome	Owenia fusiformis	OFU	499544331	Chromosome	12	14/03/2022	CAIIXF02		2574000	38876441	34.5	35.08	Y	NCBI	C:96.0%[S:89.3%,D:6.7%],F:1.5%,M:2.5%,n:954	C:96.2%[S:95.8%,D:0.4%],F:2.9%,M:0.9%,n:954
GCA_020002185.1	HKBU_Pec_v1	Paraescarpia echinospica	PEC	1101720295	Chromosome	14	2021-09-21	JAHLWY01	Illumina NovaSeq; Oxford Nanopore MinION; Hi-C Seq	237234	69127315	40.88	60.78	Y	This work	C:95.4%[S:92.8%,D:2.6%],F:2.8%,M:1.8%,n:954	C:94.8%[S:92.2%,D:2.6%],F:3.6%,M:1.6%,n:954
GCA_943735955.1	wrPisGeom1.1	Piscicola geometra	PGE	171080115	Chromosome	17	2022-06-24	CALSEQ01		1427829	9301023	37.49	39.41	N	This work	C:82.0%[S:81.1%,D:0.9%],F:3.5%,M:14.5%,n:954	C:75.8%[S:75.1%,D:0.7%],F:8.2%,M:16.0%,n:954
GCA_949752745.1	wsProSpea1.1	Protula sp. h YS-2021	PSP	863481455	Chromosome	11	2023-04-08	CATKHT01	PacBio,Arima2	1014507	102984657	39.05	51.31	Y	This work	C:93.0%[S:92.1%,D:0.9%],F:3.8%,M:3.2%,n:954	C:92.0%[S:91.2%,D:0.8%],F:4.6%,M:3.4%,n:954
GCA_019095985.1	ASM1909598v1	Streblospio benedicti	SBE	701453095	Chromosome	11	2021-07-06	JAGTTF01	Oxford Nanopore; Illumina; Hi-C; Chicago Proximity Ligation	48523	56106436	37.93	41.04	Y	This work	C:85.0%[S:82.5%,D:2.5%],F:6.4%,M:8.6%,n:954	C:89.6%[S:86.2%,D:3.4%],F:5.8%,M:4.6%,n:954
GCA_942159475.1	wpSthLimi1.1	Sthenelais limicola	SLI	1131133856	Chromosome	9	2022-06-10	CALNXF01		10232024	136979486	38.99	44.81	Y	This work	C:96.7%[S:95.9%,D:0.8%],F:2.2%,M:1.1%,n:954	C:95.9%[S:94.5%,D:1.4%],F:2.2%,M:1.9%,n:954
GCA_026874595.1	ASM2687459v1	Sipunculus nudus	SNU	1426776566	Chromosome	17	2022-12-14	JAPPUL01	PacBio Sequel II	28461674	80869746	36.95	47.34	Y	This work	C:97.5%[S:96.9%,D:0.6%],F:1.7%,M:0.8%,n:954	C:96.6%[S:95.4%,D:1.2%],F:2.0%,M:1.4%,n:954
GCA_949152475.1	wtTerLapi1.1	Terebella lapidaria	TLA	765232019	Chromosome	16	2023-04-08	CASCJZ01	PacBio,Arima2	6684000	43950887	41.14	48.15	N	This work	C:94.4%[S:93.0%,D:1.4%],F:2.3%,M:3.3%,n:954	C:96.8%[S:95.4%,D:1.4%],F:1.5%,M:1.7%,n:954
GCA_034190875.2	Mju_Uu_1.0	Urechis unicinctus	UUN	1193833463	Chromosome	17	2023-12-20	JAXDRA01	PacBio Sequel; Illumina HiSeq	546570	71664898	39.38	28.92	Y	This work	C:95.1%[S:93.5%,D:1.6%],F:2.7%,M:2.2%,n:954	C:94.1%[S:93.3%,D:0.8%],F:3.6%,M:2.3%,n:954

## Sheet: Table S2
Taxon	Species	Chr. number	ALG(s)
Mollusca	Pecten maximus	1	H⊗Q
Mollusca	Pecten maximus	2	B2⊗M
Mollusca	Pecten maximus	3	A1
Mollusca	Pecten maximus	4	J2⊗L
Mollusca	Pecten maximus	5	K⊗O2
Mollusca	Pecten maximus	6	F
Mollusca	Pecten maximus	7	E
Mollusca	Pecten maximus	8	G
Mollusca	Pecten maximus	9	C1
Mollusca	Pecten maximus	10	O1⊗R
Mollusca	Pecten maximus	11	D
Mollusca	Pecten maximus	12	I
Mollusca	Pecten maximus	13	A2
Mollusca	Pecten maximus	14	N
Mollusca	Pecten maximus	15	B1
Mollusca	Pecten maximus	16	P
Mollusca	Pecten maximus	17	C2
Mollusca	Pecten maximus	18	J1
Mollusca	Pecten maximus	19	B3
Oweniidae	Owenia fusiformis	1	B2⊗J1⊗P(J2⊗L)
Oweniidae	Owenia fusiformis	2	E⊗I
Oweniidae	Owenia fusiformis	3	M⊗(O1⊗R)
Oweniidae	Owenia fusiformis	4	B1⊗B3⊗C1
Oweniidae	Owenia fusiformis	5	A1
Oweniidae	Owenia fusiformis	6	H⊗Q
Oweniidae	Owenia fusiformis	7	A1⊗C1
Oweniidae	Owenia fusiformis	8	K⊗O2
Oweniidae	Owenia fusiformis	9	G
Oweniidae	Owenia fusiformis	10	F
Oweniidae	Owenia fusiformis	11	D
Oweniidae	Owenia fusiformis	12	N
Sipuncula	Sipunculus nudus	1	E⊗I
Sipuncula	Sipunculus nudus	2	H⊗Q
Sipuncula	Sipunculus nudus	3	A1
Sipuncula	Sipunculus nudus	4	C2⊗(J2⊗L)
Sipuncula	Sipunculus nudus	5	J1⊗M
Sipuncula	Sipunculus nudus	6	K⊗O2
Sipuncula	Sipunculus nudus	7	G
Sipuncula	Sipunculus nudus	8	C1
Sipuncula	Sipunculus nudus	9	N
Sipuncula	Sipunculus nudus	10	F
Sipuncula	Sipunculus nudus	11	D
Sipuncula	Sipunculus nudus	12	B2
Sipuncula	Sipunculus nudus	13	B1
Sipuncula	Sipunculus nudus	14	O1⊗R
Sipuncula	Sipunculus nudus	15	P
Sipuncula	Sipunculus nudus	16	B3
Sipuncula	Sipunculus nudus	17	A2
Errantia	Alitta virens	1	B1⊗(K⊗O2)⊗(C2⊗(J2⊗L))
Errantia	Alitta virens	2	A1⊗E
Errantia	Alitta virens	3	G⊗(H⊗Q)
Errantia	Alitta virens	4	A2
Errantia	Alitta virens	5	C1⊗F
Errantia	Alitta virens	6	P
Errantia	Alitta virens	7	N
Errantia	Alitta virens	8	I
Errantia	Alitta virens	9	O1⊗R
Errantia	Alitta virens	10	D
Errantia	Alitta virens	11	J1
Errantia	Alitta virens	12	B2
Errantia	Alitta virens	13	B3
Errantia	Alitta virens	14	M
Errantia	Amphiduros pacificus	1	I⊗(C2⊗(J2⊗L))
Errantia	Amphiduros pacificus	2	D⊗G
Errantia	Amphiduros pacificus	3	B2⊗(H⊗Q)
Errantia	Amphiduros pacificus	4	N⊗(O1⊗R)
Errantia	Amphiduros pacificus	5	B1⊗M
Errantia	Amphiduros pacificus	6	A1
Errantia	Amphiduros pacificus	7	A2⊗J1
Errantia	Amphiduros pacificus	8	K⊗O2
Errantia	Amphiduros pacificus	9	F
Errantia	Amphiduros pacificus	10	E
Errantia	Amphiduros pacificus	11	C1
Errantia	Amphiduros pacificus	12	M
Errantia	Amphiduros pacificus	13	P
Errantia	Sthenelais limicola	1	I⊗(C2⊗(J2⊗L))
Errantia	Sthenelais limicola	2	B2⊗F⊗(H⊗Q)
Errantia	Sthenelais limicola	3	B1⊗M⊗(C1⊗partial_(H⊗Q))
Errantia	Sthenelais limicola	4	P⊗(K⊗O2)
Errantia	Sthenelais limicola	5	A1⊗G
Errantia	Sthenelais limicola	6	D⊗E
Errantia	Sthenelais limicola	7	B3⊗J1⊗N
Errantia	Sthenelais limicola	8	O1⊗R
Errantia	Sthenelais limicola	9	A2
Errantia	Lamellibrachia columna	1	A1⊗E
Errantia	Lamellibrachia columna	2	C2⊗(J2⊗L)
Errantia	Lamellibrachia columna	3	H⊗Q
Errantia	Lamellibrachia columna	4	K⊗O2
Errantia	Lamellibrachia columna	5	G
Errantia	Lamellibrachia columna	6	J1
Errantia	Lamellibrachia columna	7	C1⊗partial_(H⊗Q)
Errantia	Lamellibrachia columna	8	D
Errantia	Lamellibrachia columna	9	O1⊗R
Errantia	Lamellibrachia columna	10	F
Errantia	Lamellibrachia columna	11	M
Errantia	Lamellibrachia columna	12	P
Errantia	Lamellibrachia columna	13	I
Errantia	Lamellibrachia columna	14	A2
Errantia	Lamellibrachia columna	15	B1
Errantia	Lamellibrachia columna	16	N
Errantia	Lamellibrachia columna	17	B3
Errantia	Lamellibrachia columna	18	B2
Errantia	Branchipolynoe longqiensis	1	A1⊗E
Errantia	Branchipolynoe longqiensis	2	C2⊗(J2⊗L)
Errantia	Branchipolynoe longqiensis	3	C1⊗partial_(H⊗Q)
Errantia	Branchipolynoe longqiensis	4	K⊗O2
Errantia	Branchipolynoe longqiensis	5	F
Errantia	Branchipolynoe longqiensis	6	I⊗partial_M
Errantia	Branchipolynoe longqiensis	7	H⊗Q
Errantia	Branchipolynoe longqiensis	8	O1⊗R
Errantia	Branchipolynoe longqiensis	9	D
Errantia	Branchipolynoe longqiensis	10	G
Errantia	Branchipolynoe longqiensis	11	B1
Errantia	Branchipolynoe longqiensis	12	N
Errantia	Branchipolynoe longqiensis	13	J1
Errantia	Branchipolynoe longqiensis	14	B2
Errantia	Branchipolynoe longqiensis	15	P
Errantia	Branchipolynoe longqiensis	16	M
Errantia	Branchipolynoe longqiensis	17	A2
Errantia	Branchipolynoe longqiensis	18	B3
Errantia	Alentia gelatinosa	1	(C2⊗(J2⊗L))⊗(H⊗Q)
Errantia	Alentia gelatinosa	2	M⊗(K⊗O2)
Errantia	Alentia gelatinosa	3	A1⊗E
Errantia	Alentia gelatinosa	4	I⊗N
Errantia	Alentia gelatinosa	5	C1⊗partial_(H⊗Q)
Errantia	Alentia gelatinosa	6	O1⊗R
Errantia	Alentia gelatinosa	7	D
Errantia	Alentia gelatinosa	8	F
Errantia	Alentia gelatinosa	9	G
Errantia	Alentia gelatinosa	10	B1
Errantia	Alentia gelatinosa	11	B3
Errantia	Alentia gelatinosa	12	P
Errantia	Alentia gelatinosa	13	J1
Errantia	Alentia gelatinosa	14	B2
Errantia	Alentia gelatinosa	15	A2
Errantia	Harmothoe impar	1	A1⊗E
Errantia	Harmothoe impar	2	C2⊗(J2⊗L)
Errantia	Harmothoe impar	3	H⊗Q
Errantia	Harmothoe impar	4	I
Errantia	Harmothoe impar	5	KxO2
Errantia	Harmothoe impar	6	C1⊗partial_(H⊗Q)
Errantia	Harmothoe impar	7	F
Errantia	Harmothoe impar	8	O1⊗R
Errantia	Harmothoe impar	9	D
Errantia	Harmothoe impar	10	M
Errantia	Harmothoe impar	11	N
Errantia	Harmothoe impar	12	B1
Errantia	Harmothoe impar	13	P
Errantia	Harmothoe impar	14	A2
Errantia	Harmothoe impar	15	J1
Errantia	Harmothoe impar	16	B3
Errantia	Harmothoe impar	17	G
Errantia	Harmothoe impar	18	B2
Errantia	Acholoe squamosa	1	A1⊗E
Errantia	Acholoe squamosa	2	C2⊗(J2⊗L)
Errantia	Acholoe squamosa	3	K⊗O2
Errantia	Acholoe squamosa	4	D
Errantia	Acholoe squamosa	5	C1⊗partial_(H⊗Q)
Errantia	Acholoe squamosa	6	H⊗Q
Errantia	Acholoe squamosa	7	G
Errantia	Acholoe squamosa	8	F
Errantia	Acholoe squamosa	9	I
Errantia	Acholoe squamosa	10	O1⊗R
Errantia	Acholoe squamosa	11	B1
Errantia	Acholoe squamosa	12	M
Errantia	Acholoe squamosa	13	N
Errantia	Acholoe squamosa	14	B2
Errantia	Acholoe squamosa	15	J1
Errantia	Acholoe squamosa	16	P
Errantia	Acholoe squamosa	17	B3
Errantia	Acholoe squamosa	18	A2
Sedentaria	Streblospio benedicti	1	F⊗(C2⊗(J2⊗L))
Sedentaria	Streblospio benedicti	2	J1⊗(K⊗O2)
Sedentaria	Streblospio benedicti	3	G⊗M
Sedentaria	Streblospio benedicti	4	N⊗P
Sedentaria	Streblospio benedicti	5	H⊗Q
Sedentaria	Streblospio benedicti	6	E⊗(O1⊗R)
Sedentaria	Streblospio benedicti	7	A1⊗B3
Sedentaria	Streblospio benedicti	8	A2⊗D
Sedentaria	Streblospio benedicti	9	B2⊗C1
Sedentaria	Streblospio benedicti	10	I
Sedentaria	Streblospio benedicti	11	B1
Sedentaria	Protula sp. h YS-2021	1	A1⊗C1
Sedentaria	Protula sp. h YS-2021	2	F⊗(K⊗O2)
Sedentaria	Protula sp. h YS-2021	3	P⊗(C2⊗(J2⊗L))
Sedentaria	Protula sp. h YS-2021	4	D⊗E
Sedentaria	Protula sp. h YS-2021	5	H⊗Q
Sedentaria	Protula sp. h YS-2021	6	A2⊗I
Sedentaria	Protula sp. h YS-2021	7	G.(B3⊗J1)
Sedentaria	Protula sp. h YS-2021	8	B1⊗B2
Sedentaria	Protula sp. h YS-2021	9	O1⊗R
Sedentaria	Protula sp. h YS-2021	10	M
Sedentaria	Protula sp. h YS-2021	11	N
Sedentaria	Paraescarpia echinospica	1	B1⊗E
Sedentaria	Paraescarpia echinospica	2	C2⊗(J2⊗L)
Sedentaria	Paraescarpia echinospica	3	H⊗Q
Sedentaria	Paraescarpia echinospica	4	B2⊗J1
Sedentaria	Paraescarpia echinospica	5	I
Sedentaria	Paraescarpia echinospica	6	D⊗P
Sedentaria	Paraescarpia echinospica	7	B3⊗(O1⊗R)
Sedentaria	Paraescarpia echinospica	8	A1
Sedentaria	Paraescarpia echinospica	9	A2⊗M
Sedentaria	Paraescarpia echinospica	10	G
Sedentaria	Paraescarpia echinospica	11	C1
Sedentaria	Paraescarpia echinospica	12	K⊗O2
Sedentaria	Paraescarpia echinospica	13	N
Sedentaria	Paraescarpia echinospica	14	F
Sedentaria	Lamellibrachia columna	1	B1
Sedentaria	Lamellibrachia columna	2	A1
Sedentaria	Lamellibrachia columna	3	B2⊗J1
Sedentaria	Lamellibrachia columna	4	I
Sedentaria	Lamellibrachia columna	5	C2⊗(J2⊗L)
Sedentaria	Lamellibrachia columna	6	H⊗Q
Sedentaria	Lamellibrachia columna	7	D⊗P
Sedentaria	Lamellibrachia columna	8	N
Sedentaria	Lamellibrachia columna	9	G
Sedentaria	Lamellibrachia columna	10	K⊗O2
Sedentaria	Lamellibrachia columna	11	B3⊗(O1⊗R)
Sedentaria	Lamellibrachia columna	12	A2⊗M
Sedentaria	Lamellibrachia columna	13	C1
Sedentaria	Lamellibrachia columna	14	F
Sedentaria	Lamellibrachia columna	15	E
Sedentaria	Terebella lapidaria	1	E⊗P(H⊗Q)
Sedentaria	Terebella lapidaria	2	F⊗G
Sedentaria	Terebella lapidaria	3	C2⊗(J2⊗L)
Sedentaria	Terebella lapidaria	4	K⊗O2
Sedentaria	Terebella lapidaria	5	A2
Sedentaria	Terebella lapidaria	6	B1
Sedentaria	Terebella lapidaria	7	A1
Sedentaria	Terebella lapidaria	8	C1
Sedentaria	Terebella lapidaria	9	D
Sedentaria	Terebella lapidaria	10	I
Sedentaria	Terebella lapidaria	11	O1⊗R
Sedentaria	Terebella lapidaria	12	M
Sedentaria	Terebella lapidaria	13	B2
Sedentaria	Terebella lapidaria	14	N
Sedentaria	Terebella lapidaria	15	J1
Sedentaria	Terebella lapidaria	16	B3
Sedentaria	Urechis unicinctus	1	F
Sedentaria	Urechis unicinctus	2	C2⊗(J2⊗L)
Sedentaria	Urechis unicinctus	3	C1
Sedentaria	Urechis unicinctus	4	J1⊗P⊗partial_(H⊗Q)
Sedentaria	Urechis unicinctus	5	G
Sedentaria	Urechis unicinctus	6	I
Sedentaria	Urechis unicinctus	7	E
Sedentaria	Urechis unicinctus	8	O1⊗R
Sedentaria	Urechis unicinctus	9	B1
Sedentaria	Urechis unicinctus	10	A2⊗(H⊗Q)
Sedentaria	Urechis unicinctus	11	A1
Sedentaria	Urechis unicinctus	12	K⊗O2
Sedentaria	Urechis unicinctus	13	M
Sedentaria	Urechis unicinctus	14	D
Sedentaria	Urechis unicinctus	15	B2
Sedentaria	Urechis unicinctus	16	N
Sedentaria	Urechis unicinctus	17	B3
Clitellata	Hirudinaria manillensis	1	A1⊗A2⊗B1⊗B2⊗B3⊗C1⊗C2⊗D⊗E⊗F⊗G⊗(H⊗Q)⊗I⊗J1⊗(J2⊗L)⊗(K⊗O2)⊗M⊗N⊗(O1⊗R)⊗P
Clitellata	Hirudinaria manillensis	2	A1⊗A2⊗B1⊗B2⊗B3⊗C1⊗C2⊗D⊗E⊗F⊗G⊗(H⊗Q)⊗I⊗J1⊗(J2⊗L)⊗(K⊗O2)⊗M⊗N⊗(O1⊗R)⊗P
Clitellata	Hirudinaria manillensis	3	A1⊗A2⊗B1⊗B2⊗B3⊗C1⊗C2⊗D⊗E⊗F⊗G⊗(H⊗Q)⊗I⊗J1⊗(J2⊗L)⊗(K⊗O2)⊗M⊗N⊗(O1⊗R)⊗P
Clitellata	Hirudinaria manillensis	4	A1⊗A2⊗B1⊗B2⊗B3⊗C1⊗C2⊗D⊗E⊗F⊗G⊗(H⊗Q)⊗I⊗J1⊗(J2⊗L)⊗(K⊗O2)⊗M⊗N⊗(O1⊗R)⊗P
Clitellata	Hirudinaria manillensis	5	A1⊗A2⊗B1⊗B2⊗B3⊗C1⊗C2⊗D⊗E⊗F⊗G⊗(H⊗Q)⊗I⊗J1⊗(J2⊗L)⊗(K⊗O2)⊗M⊗N⊗(O1⊗R)⊗P
Clitellata	Hirudinaria manillensis	6	A1⊗A2⊗B1⊗B2⊗B3⊗C1⊗C2⊗D⊗E⊗F⊗G⊗(H⊗Q)⊗I⊗J1⊗(J2⊗L)⊗(K⊗O2)⊗M⊗N⊗(O1⊗R)⊗P
Clitellata	Hirudinaria manillensis	7	A1⊗A2⊗B1⊗B2⊗B3⊗C1⊗C2⊗D⊗E⊗F⊗G⊗(H⊗Q)⊗I⊗J1⊗(J2⊗L)⊗(K⊗O2)⊗M⊗N⊗(O1⊗R)⊗P
Clitellata	Hirudinaria manillensis	8	A1⊗A2⊗B1⊗B2⊗B3⊗C1⊗C2⊗D⊗E⊗F⊗G⊗(H⊗Q)⊗I⊗J1⊗(J2⊗L)⊗(K⊗O2)⊗M⊗N⊗(O1⊗R)⊗P
Clitellata	Hirudinaria manillensis	9	A1⊗A2⊗B1⊗B2⊗B3⊗C1⊗C2⊗D⊗E⊗F⊗G⊗(H⊗Q)⊗I⊗J1⊗(J2⊗L)⊗(K⊗O2)⊗M⊗N⊗(O1⊗R)⊗P
Clitellata	Hirudinaria manillensis	10	A1⊗A2⊗B1⊗B2⊗B3⊗C1⊗C2⊗D⊗E⊗F⊗G⊗(H⊗Q)⊗I⊗J1⊗(J2⊗L)⊗(K⊗O2)⊗M⊗N⊗(O1⊗R)⊗P
Clitellata	Hirudinaria manillensis	11	A1⊗A2⊗B1⊗B2⊗B3⊗C1⊗C2⊗D⊗E⊗F⊗G⊗(H⊗Q)⊗I⊗J1⊗(J2⊗L)⊗(K⊗O2)⊗M⊗N⊗(O1⊗R)⊗P
Clitellata	Hirudinaria manillensis	12	A1⊗A2⊗B1⊗B2⊗B3⊗C1⊗C2⊗D⊗E⊗F⊗G⊗(H⊗Q)⊗I⊗J1⊗(J2⊗L)⊗(K⊗O2)⊗M⊗N⊗(O1⊗R)⊗P
Clitellata	Hirudinaria manillensis	13	A1⊗A2⊗B1⊗B2⊗B3⊗C1⊗C2⊗D⊗E⊗F⊗G⊗(H⊗Q)⊗I⊗J1⊗(J2⊗L)⊗(K⊗O2)⊗M⊗N⊗(O1⊗R)⊗P
Clitellata	Piscicola geometra	1	A1⊗A2⊗B1⊗B2⊗B3⊗C1⊗C2⊗D⊗E⊗F⊗G⊗(H⊗Q)⊗I⊗J1⊗(J2⊗L)⊗(K⊗O2)⊗M⊗N⊗(O1⊗R)⊗P
Clitellata	Piscicola geometra	2	A1⊗A2⊗B1⊗B2⊗B3⊗C1⊗C2⊗D⊗E⊗F⊗G⊗(H⊗Q)⊗I⊗J1⊗(J2⊗L)⊗(K⊗O2)⊗M⊗N⊗(O1⊗R)⊗P
Clitellata	Piscicola geometra	3	A1⊗A2⊗B1⊗B2⊗B3⊗C1⊗C2⊗D⊗E⊗F⊗G⊗(H⊗Q)⊗I⊗J1⊗(J2⊗L)⊗(K⊗O2)⊗M⊗N⊗(O1⊗R)⊗P
Clitellata	Piscicola geometra	4	A1⊗A2⊗B1⊗B2⊗B3⊗C1⊗C2⊗D⊗E⊗F⊗G⊗(H⊗Q)⊗I⊗J1⊗(J2⊗L)⊗(K⊗O2)⊗M⊗N⊗(O1⊗R)⊗P
Clitellata	Piscicola geometra	5	A1⊗A2⊗B1⊗B2⊗B3⊗C1⊗C2⊗D⊗E⊗F⊗G⊗(H⊗Q)⊗I⊗J1⊗(J2⊗L)⊗(K⊗O2)⊗M⊗N⊗(O1⊗R)⊗P
Clitellata	Piscicola geometra	6	A1⊗A2⊗B1⊗B2⊗B3⊗C1⊗C2⊗D⊗E⊗F⊗G⊗(H⊗Q)⊗I⊗J1⊗(J2⊗L)⊗(K⊗O2)⊗M⊗N⊗(O1⊗R)⊗P
Clitellata	Piscicola geometra	7	A1⊗A2⊗B1⊗B2⊗B3⊗C1⊗C2⊗D⊗E⊗F⊗G⊗(H⊗Q)⊗I⊗J1⊗(J2⊗L)⊗(K⊗O2)⊗M⊗N⊗(O1⊗R)⊗P
Clitellata	Piscicola geometra	8	A1⊗A2⊗B1⊗B2⊗B3⊗C1⊗C2⊗D⊗E⊗F⊗G⊗(H⊗Q)⊗I⊗J1⊗(J2⊗L)⊗(K⊗O2)⊗M⊗N⊗(O1⊗R)⊗P
Clitellata	Piscicola geometra	9	A1⊗A2⊗B1⊗B2⊗B3⊗C1⊗C2⊗D⊗E⊗F⊗G⊗(H⊗Q)⊗I⊗J1⊗(J2⊗L)⊗(K⊗O2)⊗M⊗N⊗(O1⊗R)⊗P
Clitellata	Piscicola geometra	10	A1⊗A2⊗B1⊗B2⊗B3⊗C1⊗C2⊗D⊗E⊗F⊗G⊗(H⊗Q)⊗I⊗J1⊗(J2⊗L)⊗(K⊗O2)⊗M⊗N⊗(O1⊗R)⊗P
Clitellata	Piscicola geometra	11	A1⊗A2⊗B1⊗B2⊗B3⊗C1⊗C2⊗D⊗E⊗F⊗G⊗(H⊗Q)⊗I⊗J1⊗(J2⊗L)⊗(K⊗O2)⊗M⊗N⊗(O1⊗R)⊗P
Clitellata	Piscicola geometra	12	A1⊗A2⊗B1⊗B2⊗B3⊗C1⊗C2⊗D⊗E⊗F⊗G⊗(H⊗Q)⊗I⊗J1⊗(J2⊗L)⊗(K⊗O2)⊗M⊗N⊗(O1⊗R)⊗P
Clitellata	Piscicola geometra	13	A1⊗A2⊗B1⊗B2⊗B3⊗C1⊗C2⊗D⊗E⊗F⊗G⊗(H⊗Q)⊗I⊗J1⊗(J2⊗L)⊗(K⊗O2)⊗M⊗N⊗(O1⊗R)⊗P
Clitellata	Piscicola geometra	14	A1⊗A2⊗B1⊗B2⊗B3⊗C1⊗C2⊗D⊗E⊗F⊗G⊗(H⊗Q)⊗I⊗J1⊗(J2⊗L)⊗(K⊗O2)⊗M⊗N⊗(O1⊗R)⊗P
Clitellata	Piscicola geometra	15	A1⊗A2⊗B1⊗B2⊗B3⊗C1⊗C2⊗D⊗E⊗F⊗G⊗(H⊗Q)⊗I⊗J1⊗(J2⊗L)⊗(K⊗O2)⊗M⊗N⊗(O1⊗R)⊗P
Clitellata	Piscicola geometra	16	A1⊗A2⊗B1⊗B2⊗B3⊗C1⊗C2⊗D⊗E⊗F⊗G⊗(H⊗Q)⊗I⊗J1⊗(J2⊗L)⊗(K⊗O2)⊗M⊗N⊗(O1⊗R)⊗P
Clitellata	Piscicola geometra	17	A1⊗A2⊗B1⊗B2⊗B3⊗C1⊗C2⊗D⊗E⊗F⊗G⊗(H⊗Q)⊗I⊗J1⊗(J2⊗L)⊗(K⊗O2)⊗M⊗N⊗(O1⊗R)⊗P
Clitellata	Aporrectodea icterica	1	A1⊗A2⊗B1⊗B2⊗B3⊗C1⊗C2⊗D⊗E⊗F⊗G⊗(H⊗Q)⊗I⊗J1⊗(J2⊗L)⊗(K⊗O2)⊗M⊗N⊗(O1⊗R)⊗P
Clitellata	Aporrectodea icterica	2	A1⊗A2⊗B1⊗B2⊗B3⊗C1⊗C2⊗D⊗E⊗F⊗G⊗(H⊗Q)⊗I⊗J1⊗(J2⊗L)⊗(K⊗O2)⊗M⊗N⊗(O1⊗R)⊗P
Clitellata	Aporrectodea icterica	3	A1⊗A2⊗B1⊗B2⊗B3⊗C1⊗C2⊗D⊗E⊗F⊗G⊗(H⊗Q)⊗I⊗J1⊗(J2⊗L)⊗(K⊗O2)⊗M⊗N⊗(O1⊗R)⊗P
Clitellata	Aporrectodea icterica	4	A1⊗A2⊗B1⊗B2⊗B3⊗C1⊗C2⊗D⊗E⊗F⊗G⊗(H⊗Q)⊗I⊗J1⊗(J2⊗L)⊗(K⊗O2)⊗M⊗N⊗(O1⊗R)⊗P
Clitellata	Aporrectodea icterica	5	A1⊗A2⊗B1⊗B2⊗B3⊗C1⊗C2⊗D⊗E⊗F⊗G⊗(H⊗Q)⊗I⊗J1⊗(J2⊗L)⊗(K⊗O2)⊗M⊗N⊗(O1⊗R)⊗P
Clitellata	Aporrectodea icterica	6	A1⊗A2⊗B1⊗B2⊗B3⊗C1⊗C2⊗D⊗E⊗F⊗G⊗(H⊗Q)⊗I⊗J1⊗(J2⊗L)⊗(K⊗O2)⊗M⊗N⊗(O1⊗R)⊗P
Clitellata	Aporrectodea icterica	7	A1⊗A2⊗B1⊗B2⊗B3⊗C1⊗C2⊗D⊗E⊗F⊗G⊗(H⊗Q)⊗I⊗J1⊗(J2⊗L)⊗(K⊗O2)⊗M⊗N⊗(O1⊗R)⊗P
Clitellata	Aporrectodea icterica	8	A1⊗A2⊗B1⊗B2⊗B3⊗C1⊗C2⊗D⊗E⊗F⊗G⊗(H⊗Q)⊗I⊗J1⊗(J2⊗L)⊗(K⊗O2)⊗M⊗N⊗(O1⊗R)⊗P
Clitellata	Aporrectodea icterica	9	A1⊗A2⊗B1⊗B2⊗B3⊗C1⊗C2⊗D⊗E⊗F⊗G⊗(H⊗Q)⊗I⊗J1⊗(J2⊗L)⊗(K⊗O2)⊗M⊗N⊗(O1⊗R)⊗P
Clitellata	Aporrectodea icterica	10	A1⊗A2⊗B1⊗B2⊗B3⊗C1⊗C2⊗D⊗E⊗F⊗G⊗(H⊗Q)⊗I⊗J1⊗(J2⊗L)⊗(K⊗O2)⊗M⊗N⊗(O1⊗R)⊗P
Clitellata	Aporrectodea icterica	11	A1⊗A2⊗B1⊗B2⊗B3⊗C1⊗C2⊗D⊗E⊗F⊗G⊗(H⊗Q)⊗I⊗J1⊗(J2⊗L)⊗(K⊗O2)⊗M⊗N⊗(O1⊗R)⊗P
Clitellata	Aporrectodea icterica	12	A1⊗A2⊗B1⊗B2⊗B3⊗C1⊗C2⊗D⊗E⊗F⊗G⊗(H⊗Q)⊗I⊗J1⊗(J2⊗L)⊗(K⊗O2)⊗M⊗N⊗(O1⊗R)⊗P
Clitellata	Aporrectodea icterica	13	A1⊗A2⊗B1⊗B2⊗B3⊗C1⊗C2⊗D⊗E⊗F⊗G⊗(H⊗Q)⊗I⊗J1⊗(J2⊗L)⊗(K⊗O2)⊗M⊗N⊗(O1⊗R)⊗P
Clitellata	Aporrectodea icterica	14	A1⊗A2⊗B1⊗B2⊗B3⊗C1⊗C2⊗D⊗E⊗F⊗G⊗(H⊗Q)⊗I⊗J1⊗(J2⊗L)⊗(K⊗O2)⊗M⊗N⊗(O1⊗R)⊗P
Clitellata	Aporrectodea icterica	15	A1⊗A2⊗B1⊗B2⊗B3⊗C1⊗C2⊗D⊗E⊗F⊗G⊗(H⊗Q)⊗I⊗J1⊗(J2⊗L)⊗(K⊗O2)⊗M⊗N⊗(O1⊗R)⊗P
Clitellata	Aporrectodea icterica	16	A1⊗A2⊗B1⊗B2⊗B3⊗C1⊗C2⊗D⊗E⊗F⊗G⊗(H⊗Q)⊗I⊗J1⊗(J2⊗L)⊗(K⊗O2)⊗M⊗N⊗(O1⊗R)⊗P
Clitellata	Bimastos eiseni	1	A1⊗A2⊗B1⊗B2⊗B3⊗C1⊗C2⊗D⊗E⊗F⊗G⊗(H⊗Q)⊗I⊗J1⊗(J2⊗L)⊗(K⊗O2)⊗M⊗N⊗(O1⊗R)⊗P
Clitellata	Bimastos eiseni	2	A1⊗A2⊗B1⊗B2⊗B3⊗C1⊗C2⊗D⊗E⊗F⊗G⊗(H⊗Q)⊗I⊗J1⊗(J2⊗L)⊗(K⊗O2)⊗M⊗N⊗(O1⊗R)⊗P
Clitellata	Bimastos eiseni	3	A1⊗A2⊗B1⊗B2⊗B3⊗C1⊗C2⊗D⊗E⊗F⊗G⊗(H⊗Q)⊗I⊗J1⊗(J2⊗L)⊗(K⊗O2)⊗M⊗N⊗(O1⊗R)⊗P
Clitellata	Bimastos eiseni	4	A1⊗A2⊗B1⊗B2⊗B3⊗C1⊗C2⊗D⊗E⊗F⊗G⊗(H⊗Q)⊗I⊗J1⊗(J2⊗L)⊗(K⊗O2)⊗M⊗N⊗(O1⊗R)⊗P
Clitellata	Bimastos eiseni	5	A1⊗A2⊗B1⊗B2⊗B3⊗C1⊗C2⊗D⊗E⊗F⊗G⊗(H⊗Q)⊗I⊗J1⊗(J2⊗L)⊗(K⊗O2)⊗M⊗N⊗(O1⊗R)⊗P
Clitellata	Bimastos eiseni	6	A1⊗A2⊗B1⊗B2⊗B3⊗C1⊗C2⊗D⊗E⊗F⊗G⊗(H⊗Q)⊗I⊗J1⊗(J2⊗L)⊗(K⊗O2)⊗M⊗N⊗(O1⊗R)⊗P
Clitellata	Bimastos eiseni	7	A1⊗A2⊗B1⊗B2⊗B3⊗C1⊗C2⊗D⊗E⊗F⊗G⊗(H⊗Q)⊗I⊗J1⊗(J2⊗L)⊗(K⊗O2)⊗M⊗N⊗(O1⊗R)⊗P
Clitellata	Bimastos eiseni	8	A1⊗A2⊗B1⊗B2⊗B3⊗C1⊗C2⊗D⊗E⊗F⊗G⊗(H⊗Q)⊗I⊗J1⊗(J2⊗L)⊗(K⊗O2)⊗M⊗N⊗(O1⊗R)⊗P
Clitellata	Bimastos eiseni	9	A1⊗A2⊗B1⊗B2⊗B3⊗C1⊗C2⊗D⊗E⊗F⊗G⊗(H⊗Q)⊗I⊗J1⊗(J2⊗L)⊗(K⊗O2)⊗M⊗N⊗(O1⊗R)⊗P
Clitellata	Bimastos eiseni	10	A1⊗A2⊗B1⊗B2⊗B3⊗C1⊗C2⊗D⊗E⊗F⊗G⊗(H⊗Q)⊗I⊗J1⊗(J2⊗L)⊗(K⊗O2)⊗M⊗N⊗(O1⊗R)⊗P
Clitellata	Bimastos eiseni	11	A1⊗A2⊗B1⊗B2⊗B3⊗C1⊗C2⊗D⊗E⊗F⊗G⊗(H⊗Q)⊗I⊗J1⊗(J2⊗L)⊗(K⊗O2)⊗M⊗N⊗(O1⊗R)⊗P
Clitellata	Bimastos eiseni	12	A1⊗A2⊗B1⊗B2⊗B3⊗C1⊗C2⊗D⊗E⊗F⊗G⊗(H⊗Q)⊗I⊗J1⊗(J2⊗L)⊗(K⊗O2)⊗M⊗N⊗(O1⊗R)⊗P
Clitellata	Bimastos eiseni	13	A1⊗A2⊗B1⊗B2⊗B3⊗C1⊗C2⊗D⊗E⊗F⊗G⊗(H⊗Q)⊗I⊗J1⊗(J2⊗L)⊗(K⊗O2)⊗M⊗N⊗(O1⊗R)⊗P
Clitellata	Bimastos eiseni	14	A1⊗A2⊗B1⊗B2⊗B3⊗C1⊗C2⊗D⊗E⊗F⊗G⊗(H⊗Q)⊗I⊗J1⊗(J2⊗L)⊗(K⊗O2)⊗M⊗N⊗(O1⊗R)⊗P
Clitellata	Bimastos eiseni	15	A1⊗A2⊗B1⊗B2⊗B3⊗C1⊗C2⊗D⊗E⊗F⊗G⊗(H⊗Q)⊗I⊗J1⊗(J2⊗L)⊗(K⊗O2)⊗M⊗N⊗(O1⊗R)⊗P
Clitellata	Bimastos eiseni	16	A1⊗A2⊗B1⊗B2⊗B3⊗C1⊗C2⊗D⊗E⊗F⊗G⊗(H⊗Q)⊗I⊗J1⊗(J2⊗L)⊗(K⊗O2)⊗M⊗N⊗(O1⊗R)⊗P
Clitellata	Bimastos eiseni	17	A1⊗A2⊗B1⊗B2⊗B3⊗C1⊗C2⊗D⊗E⊗F⊗G⊗(H⊗Q)⊗I⊗J1⊗(J2⊗L)⊗(K⊗O2)⊗M⊗N⊗(O1⊗R)⊗P
Clitellata	Lumbricus terrestris	1	A1⊗A2⊗B1⊗B2⊗B3⊗C1⊗C2⊗D⊗E⊗F⊗G⊗(H⊗Q)⊗I⊗J1⊗(J2⊗L)⊗(K⊗O2)⊗M⊗N⊗(O1⊗R)⊗P
Clitellata	Lumbricus terrestris	2	A1⊗A2⊗B1⊗B2⊗B3⊗C1⊗C2⊗D⊗E⊗F⊗G⊗(H⊗Q)⊗I⊗J1⊗(J2⊗L)⊗(K⊗O2)⊗M⊗N⊗(O1⊗R)⊗P
Clitellata	Lumbricus terrestris	3	A1⊗A2⊗B1⊗B2⊗B3⊗C1⊗C2⊗D⊗E⊗F⊗G⊗(H⊗Q)⊗I⊗J1⊗(J2⊗L)⊗(K⊗O2)⊗M⊗N⊗(O1⊗R)⊗P
Clitellata	Lumbricus terrestris	4	A1⊗A2⊗B1⊗B2⊗B3⊗C1⊗C2⊗D⊗E⊗F⊗G⊗(H⊗Q)⊗I⊗J1⊗(J2⊗L)⊗(K⊗O2)⊗M⊗N⊗(O1⊗R)⊗P
Clitellata	Lumbricus terrestris	5	A1⊗A2⊗B1⊗B2⊗B3⊗C1⊗C2⊗D⊗E⊗F⊗G⊗(H⊗Q)⊗I⊗J1⊗(J2⊗L)⊗(K⊗O2)⊗M⊗N⊗(O1⊗R)⊗P
Clitellata	Lumbricus terrestris	6	A1⊗A2⊗B1⊗B2⊗B3⊗C1⊗C2⊗D⊗E⊗F⊗G⊗(H⊗Q)⊗I⊗J1⊗(J2⊗L)⊗(K⊗O2)⊗M⊗N⊗(O1⊗R)⊗P
Clitellata	Lumbricus terrestris	7	A1⊗A2⊗B1⊗B2⊗B3⊗C1⊗C2⊗D⊗E⊗F⊗G⊗(H⊗Q)⊗I⊗J1⊗(J2⊗L)⊗(K⊗O2)⊗M⊗N⊗(O1⊗R)⊗P
Clitellata	Lumbricus terrestris	8	A1⊗A2⊗B1⊗B2⊗B3⊗C1⊗C2⊗D⊗E⊗F⊗G⊗(H⊗Q)⊗I⊗J1⊗(J2⊗L)⊗(K⊗O2)⊗M⊗N⊗(O1⊗R)⊗P
Clitellata	Lumbricus terrestris	9	A1⊗A2⊗B1⊗B2⊗B3⊗C1⊗C2⊗D⊗E⊗F⊗G⊗(H⊗Q)⊗I⊗J1⊗(J2⊗L)⊗(K⊗O2)⊗M⊗N⊗(O1⊗R)⊗P
Clitellata	Lumbricus terrestris	10	A1⊗A2⊗B1⊗B2⊗B3⊗C1⊗C2⊗D⊗E⊗F⊗G⊗(H⊗Q)⊗I⊗J1⊗(J2⊗L)⊗(K⊗O2)⊗M⊗N⊗(O1⊗R)⊗P
Clitellata	Lumbricus terrestris	11	A1⊗A2⊗B1⊗B2⊗B3⊗C1⊗C2⊗D⊗E⊗F⊗G⊗(H⊗Q)⊗I⊗J1⊗(J2⊗L)⊗(K⊗O2)⊗M⊗N⊗(O1⊗R)⊗P
Clitellata	Lumbricus terrestris	12	A1⊗A2⊗B1⊗B2⊗B3⊗C1⊗C2⊗D⊗E⊗F⊗G⊗(H⊗Q)⊗I⊗J1⊗(J2⊗L)⊗(K⊗O2)⊗M⊗N⊗(O1⊗R)⊗P
Clitellata	Lumbricus terrestris	13	A1⊗A2⊗B1⊗B2⊗B3⊗C1⊗C2⊗D⊗E⊗F⊗G⊗(H⊗Q)⊗I⊗J1⊗(J2⊗L)⊗(K⊗O2)⊗M⊗N⊗(O1⊗R)⊗P
Clitellata	Lumbricus terrestris	14	A1⊗A2⊗B1⊗B2⊗B3⊗C1⊗C2⊗D⊗E⊗F⊗G⊗(H⊗Q)⊗I⊗J1⊗(J2⊗L)⊗(K⊗O2)⊗M⊗N⊗(O1⊗R)⊗P
Clitellata	Lumbricus terrestris	15	A1⊗A2⊗B1⊗B2⊗B3⊗C1⊗C2⊗D⊗E⊗F⊗G⊗(H⊗Q)⊗I⊗J1⊗(J2⊗L)⊗(K⊗O2)⊗M⊗N⊗(O1⊗R)⊗P
Clitellata	Lumbricus terrestris	16	A1⊗A2⊗B1⊗B2⊗B3⊗C1⊗C2⊗D⊗E⊗F⊗G⊗(H⊗Q)⊗I⊗J1⊗(J2⊗L)⊗(K⊗O2)⊗M⊗N⊗(O1⊗R)⊗P
Clitellata	Lumbricus terrestris	17	A1⊗A2⊗B1⊗B2⊗B3⊗C1⊗C2⊗D⊗E⊗F⊗G⊗(H⊗Q)⊗I⊗J1⊗(J2⊗L)⊗(K⊗O2)⊗M⊗N⊗(O1⊗R)⊗P
Clitellata	Lumbricus terrestris	18	A1⊗A2⊗B1⊗B2⊗B3⊗C1⊗C2⊗D⊗E⊗F⊗G⊗(H⊗Q)⊗I⊗J1⊗(J2⊗L)⊗(K⊗O2)⊗M⊗N⊗(O1⊗R)⊗P
Clitellata	Lumbricus rubellus	1	A1⊗A2⊗B1⊗B2⊗B3⊗C1⊗C2⊗D⊗E⊗F⊗G⊗(H⊗Q)⊗I⊗J1⊗(J2⊗L)⊗(K⊗O2)⊗M⊗N⊗(O1⊗R)⊗P
Clitellata	Lumbricus rubellus	2	A1⊗A2⊗B1⊗B2⊗B3⊗C1⊗C2⊗D⊗E⊗F⊗G⊗(H⊗Q)⊗I⊗J1⊗(J2⊗L)⊗(K⊗O2)⊗M⊗N⊗(O1⊗R)⊗P
Clitellata	Lumbricus rubellus	3	A1⊗A2⊗B1⊗B2⊗B3⊗C1⊗C2⊗D⊗E⊗F⊗G⊗(H⊗Q)⊗I⊗J1⊗(J2⊗L)⊗(K⊗O2)⊗M⊗N⊗(O1⊗R)⊗P
Clitellata	Lumbricus rubellus	4	A1⊗A2⊗B1⊗B2⊗B3⊗C1⊗C2⊗D⊗E⊗F⊗G⊗(H⊗Q)⊗I⊗J1⊗(J2⊗L)⊗(K⊗O2)⊗M⊗N⊗(O1⊗R)⊗P
Clitellata	Lumbricus rubellus	5	A1⊗A2⊗B1⊗B2⊗B3⊗C1⊗C2⊗D⊗E⊗F⊗G⊗(H⊗Q)⊗I⊗J1⊗(J2⊗L)⊗(K⊗O2)⊗M⊗N⊗(O1⊗R)⊗P
Clitellata	Lumbricus rubellus	6	A1⊗A2⊗B1⊗B2⊗B3⊗C1⊗C2⊗D⊗E⊗F⊗G⊗(H⊗Q)⊗I⊗J1⊗(J2⊗L)⊗(K⊗O2)⊗M⊗N⊗(O1⊗R)⊗P
Clitellata	Lumbricus rubellus	7	A1⊗A2⊗B1⊗B2⊗B3⊗C1⊗C2⊗D⊗E⊗F⊗G⊗(H⊗Q)⊗I⊗J1⊗(J2⊗L)⊗(K⊗O2)⊗M⊗N⊗(O1⊗R)⊗P
Clitellata	Lumbricus rubellus	8	A1⊗A2⊗B1⊗B2⊗B3⊗C1⊗C2⊗D⊗E⊗F⊗G⊗(H⊗Q)⊗I⊗J1⊗(J2⊗L)⊗(K⊗O2)⊗M⊗N⊗(O1⊗R)⊗P
Clitellata	Lumbricus rubellus	9	A1⊗A2⊗B1⊗B2⊗B3⊗C1⊗C2⊗D⊗E⊗F⊗G⊗(H⊗Q)⊗I⊗J1⊗(J2⊗L)⊗(K⊗O2)⊗M⊗N⊗(O1⊗R)⊗P
Clitellata	Lumbricus rubellus	10	A1⊗A2⊗B1⊗B2⊗B3⊗C1⊗C2⊗D⊗E⊗F⊗G⊗(H⊗Q)⊗I⊗J1⊗(J2⊗L)⊗(K⊗O2)⊗M⊗N⊗(O1⊗R)⊗P
Clitellata	Lumbricus rubellus	11	A1⊗A2⊗B1⊗B2⊗B3⊗C1⊗C2⊗D⊗E⊗F⊗G⊗(H⊗Q)⊗I⊗J1⊗(J2⊗L)⊗(K⊗O2)⊗M⊗N⊗(O1⊗R)⊗P
Clitellata	Lumbricus rubellus	12	A1⊗A2⊗B1⊗B2⊗B3⊗C1⊗C2⊗D⊗E⊗F⊗G⊗(H⊗Q)⊗I⊗J1⊗(J2⊗L)⊗(K⊗O2)⊗M⊗N⊗(O1⊗R)⊗P
Clitellata	Lumbricus rubellus	13	A1⊗A2⊗B1⊗B2⊗B3⊗C1⊗C2⊗D⊗E⊗F⊗G⊗(H⊗Q)⊗I⊗J1⊗(J2⊗L)⊗(K⊗O2)⊗M⊗N⊗(O1⊗R)⊗P
Clitellata	Lumbricus rubellus	14	A1⊗A2⊗B1⊗B2⊗B3⊗C1⊗C2⊗D⊗E⊗F⊗G⊗(H⊗Q)⊗I⊗J1⊗(J2⊗L)⊗(K⊗O2)⊗M⊗N⊗(O1⊗R)⊗P
Clitellata	Lumbricus rubellus	15	A1⊗A2⊗B1⊗B2⊗B3⊗C1⊗C2⊗D⊗E⊗F⊗G⊗(H⊗Q)⊗I⊗J1⊗(J2⊗L)⊗(K⊗O2)⊗M⊗N⊗(O1⊗R)⊗P
Clitellata	Lumbricus rubellus	16	A1⊗A2⊗B1⊗B2⊗B3⊗C1⊗C2⊗D⊗E⊗F⊗G⊗(H⊗Q)⊗I⊗J1⊗(J2⊗L)⊗(K⊗O2)⊗M⊗N⊗(O1⊗R)⊗P
Clitellata	Lumbricus rubellus	17	A1⊗A2⊗B1⊗B2⊗B3⊗C1⊗C2⊗D⊗E⊗F⊗G⊗(H⊗Q)⊗I⊗J1⊗(J2⊗L)⊗(K⊗O2)⊗M⊗N⊗(O1⊗R)⊗P
Clitellata	Lumbricus rubellus	18	A1⊗A2⊗B1⊗B2⊗B3⊗C1⊗C2⊗D⊗E⊗F⊗G⊗(H⊗Q)⊗I⊗J1⊗(J2⊗L)⊗(K⊗O2)⊗M⊗N⊗(O1⊗R)⊗P

## Sheet: Table S3
Chr. accession	Start	End	Species	Chr. number	ALG	Proportional length (% of genome)
CAIIXF020000001.1	1	62201769	Ofu	1		13.0265
CAIIXF020000005.1	1	42456855	Ofu	2		8.89147
CAIIXF020000006.1	1	40838847	Ofu	3		8.55262
CAIIXF020000007.1	1	39792004	Ofu	4		8.33339
CAIIXF020000008.1	1	39264044	Ofu	5	A1	8.22282
CAIIXF020000009.1	1	38876441	Ofu	6	HxQ	8.14165
CAIIXF020000010.1	1	37473021	Ofu	7		7.84774
CAIIXF020000011.1	1	37288061	Ofu	8	KxO2	7.809
CAIIXF020000012.1	1	36706527	Ofu	9	G	7.68722
CAIIXF020000002.1	1	35751742	Ofu	10	F	7.48726
CAIIXF020000003.1	1	34910993	Ofu	11	D	7.31119
CAIIXF020000004.1	1	31940509	Ofu	12	N	6.6891
CM049306.1	1	110913107	Snu	1		7.93959
CM049307.1	1	98497835	Snu	2	HxQ	7.05086
CM049308.1	1	97953984	Snu	3	A1	7.01192
CM049309.1	1	97527750	Snu	4	C2xJ2xL	6.98141
CM049310.1	1	93061255	Snu	5		6.66168
CM049311.1	1	88873922	Snu	6	KxO2	6.36194
CM049312.1	1	84190596	Snu	7	G	6.02669
CM049313.1	1	80869746	Snu	8	C1	5.78897
CM049314.1	1	79822965	Snu	9	N	5.71404
CM049315.1	1	79641139	Snu	10	F	5.70102
CM049316.1	1	79021090	Snu	11	D	5.65663
CM049317.1	1	78550287	Snu	12	B2	5.62293
CM049318.1	1	70941565	Snu	13	B1	5.07827
CM049319.1	1	68268086	Snu	14	O1xR	4.88689
CM049320.1	1	64178801	Snu	15	P	4.59417
CM049321.1	1	63522239	Snu	16	B3	4.54717
CM049322.1	1	61128531	Snu	17	A2	4.37582
OW028573.1	1	80028313	Avi	1		11.927
OW028574.1	1	69449693	Avi	2		10.3504
OW028575.1	1	68828556	Avi	3		10.2579
OW028576.1	1	50465857	Avi	4	A2	7.52117
OW028577.1	1	48018683	Avi	5		7.15646
OW028578.1	1	42251612	Avi	6	P	6.29696
OW028579.1	1	42243802	Avi	7	N	6.2958
OW028580.1	1	41399413	Avi	8	I	6.16995
OW028581.1	1	40206132	Avi	9	O1xR	5.99211
OW028582.1	1	39907599	Avi	10	D	5.94762
OW028583.1	1	38772903	Avi	11	J1	5.77851
OW028584.1	1	36768211	Avi	12	B2	5.47974
OW028585.1	1	36633593	Avi	13	B3	5.45968
OW028586.1	1	36009793	Avi	14	M	5.36671
OX439000.1	1	80728619	Apa	1		11.6366
OX439001.1	1	68142869	Apa	2		9.82246
OX439002.1	1	64311275	Apa	3		9.27016
OX439003.1	1	57778080	Apa	4		8.32843
OX439004.1	1	57012144	Apa	5		8.21802
OX439005.1	1	54531576	Apa	6	A1	7.86046
OX439006.1	1	53807522	Apa	7		7.75609
OX439007.1	1	51073076	Apa	8	KxO2	7.36194
OX439008.1	1	44758521	Apa	9	F	6.45172
OX439009.1	1	42705965	Apa	10	E	6.15586
OX439010.1	1	41991057	Apa	11	C1	6.05281
OX439011.1	1	41520447	Apa	12	M	5.98497
OX439012.1	1	35383981	Apa	13	P	5.10043
OW804094.1	1	161876864	Sli	1		14.369
OW804095.1	1	156731404	Sli	2		13.9123
OW804096.1	1	150502382	Sli	3		13.3594
OW804097.1	1	136979486	Sli	4		12.159
OW804098.1	1	130190318	Sli	5		11.5564
OW804099.1	1	119444180	Sli	6		10.6025
OW804100.1	1	118523207	Sli	7		10.5207
OW804101.1	1	84233480	Sli	8	O1xR	7.477
OW804102.1	1	68086017	Sli	9	A2	6.04367
OW387133.1	1	93563122	Lcl	1		9.35984
OW387134.1	1	72452809	Lcl	2	C2xJ2xL	7.24801
OW387135.1	1	60617203	Lcl	3	HxQ	6.064
OW387136.1	1	59195456	Lcl	4	KxO2	5.92178
OW387137.1	1	56842755	Lcl	5	G	5.68642
OW387138.1	1	56553667	Lcl	6	J1	5.6575
OW387139.1	1	55324321	Lcl	7		5.53452
OW387140.1	1	55150419	Lcl	8	D	5.51712
OW387141.1	1	54022617	Lcl	9	O1xR	5.4043
OW387142.1	1	53105890	Lcl	10	F	5.31259
OW387143.1	1	51976210	Lcl	11	M	5.19958
OW387144.1	1	51728667	Lcl	12	P	5.17482
OW387145.1	1	51086976	Lcl	13	I	5.11062
OW387146.1	1	50058431	Lcl	14	A2	5.00773
OW387147.1	1	49309449	Lcl	15	B1	4.9328
OW387148.1	1	45382685	Lcl	16	N	4.53998
OW387149.1	1	43840983	Lcl	17	B3	4.38575
OW387150.1	1	39411759	Lcl	18	B2	3.94266
CM059186.1	1	189331975	Blo	1		10.7381
CM059187.1	1	159727766	Blo	2	C2xJ2xL	9.05911
CM059188.1	1	124324096	Blo	3		7.05116
CM059189.1	1	118801928	Blo	4	KxO2	6.73796
CM059191.1	1	108300740	Blo	5	F	6.14238
CM059190.1	1	108218466	Blo	6		6.13771
CM059192.1	1	105940394	Blo	7	HxQ	6.00851
CM059193.1	1	97047936	Blo	8	O1xR	5.50416
CM059194.1	1	96280841	Blo	9	D	5.46066
CM059195.1	1	93486357	Blo	10	G	5.30217
CM059196.1	1	93346125	Blo	11	B1	5.29421
CM059197.1	1	87347872	Blo	12	N	4.95402
CM059198.1	1	79880243	Blo	13	J1	4.53048
CM059199.1	1	78122001	Blo	14	B2	4.43076
CM059200.1	1	66211242	Blo	15	P	3.75523
CM059201.1	1	60661200	Blo	16	M	3.44046
CM059202.1	1	48185064	Blo	17	A2	2.73286
CM059203.1	1	47958783	Blo	18	B3	2.72003
OX465579.1	1	180793948	Age	1		14.7072
OX465580.1	1	145515550	Age	2		11.8374
OX465581.1	1	130340346	Age	3		10.6029
OX465582.1	1	113177079	Age	4		9.20671
OX465583.1	1	79000438	Age	5		6.42651
OX465584.1	1	69984594	Age	6	O1xR	5.69309
OX465585.1	1	67229836	Age	7	D	5.469
OX465586.1	1	65655029	Age	8	F	5.34089
OX465587.1	1	63777931	Age	9	G	5.18819
OX465588.1	1	60168567	Age	10	B1	4.89458
OX465589.1	1	59557118	Age	11	B3	4.84484
OX465590.1	1	54598054	Age	12	P	4.44143
OX465591.1	1	50631370	Age	13	J1	4.11875
OX465592.1	1	50287661	Age	14	B2	4.09079
OX465593.1	1	38572150	Age	15	A2	3.13776
OX381704.1	1	124100948	Him	1		8.47426
OX381705.1	1	111321789	Him	2	C2xJ2xL	7.60163
OX381706.1	1	93065303	Him	3	HxQ	6.35498
OX381707.1	1	87888585	Him	4	I	6.00149
OX381708.1	1	87480760	Him	5	KxO2	5.97364
OX381709.1	1	85950495	Him	6		5.86914
OX381710.1	1	84456782	Him	7	F	5.76715
OX381711.1	1	83397641	Him	8	O1xR	5.69482
OX381712.1	1	79902544	Him	9	D	5.45616
OX381713.1	1	73680009	Him	10	M	5.03125
OX381714.1	1	72178720	Him	11	N	4.92874
OX381715.1	1	71597453	Him	12	B1	4.88904
OX381716.1	1	70402750	Him	13	P	4.80746
OX381717.1	1	69722511	Him	14	A2	4.76101
OX381718.1	1	69566885	Him	15	J1	4.75039
OX381719.1	1	69219568	Him	16	B3	4.72667
OX381720.1	1	65536652	Him	17	G	4.47518
OX381721.1	1	64977263	Him	18	B2	4.43698
OX439035.1	1	127099947	Asq	1		8.59567
OX439036.1	1	115779980	Asq	2	C2xJ2xL	7.83011
OX439037.1	1	93023768	Asq	3	KxO2	6.29112
OX439038.1	1	91272002	Asq	4	D	6.17265
OX439039.1	1	87115401	Asq	5		5.89154
OX439040.1	1	84918750	Asq	6	HxQ	5.74299
OX439041.1	1	84412156	Asq	7	G	5.70873
OX439042.1	1	84155211	Asq	8	F	5.69135
OX439043.1	1	82133920	Asq	9	I	5.55465
OX439044.1	1	81385964	Asq	10	O1xR	5.50407
OX439045.1	1	79846393	Asq	11	B1	5.39995
OX439046.1	1	78569358	Asq	12	M	5.31358
OX439047.1	1	71243084	Asq	13	N	4.81811
OX439048.1	1	68891374	Asq	14	B2	4.65907
OX439049.1	1	66314732	Asq	15	J1	4.48481
OX439050.1	1	65140525	Asq	16	P	4.4054
OX439051.1	1	63478952	Asq	17	B3	4.29303
OX439052.1	1	53869937	Asq	18	A2	3.64318
CM032664.1	1	64869143	Sbe	1		10.8024
CM032666.1	1	64793121	Sbe	2		10.7897
CM032660.1	1	62617905	Sbe	3		10.4275
CM032667.1	1	61616311	Sbe	4		10.2607
CM032669.1	1	61373471	Sbe	5	HxQ	10.2202
CM032663.1	1	56106436	Sbe	6		9.34315
CM032662.1	1	53936116	Sbe	7		8.98174
CM032661.1	1	47249188	Sbe	8		7.8682
CM032665.1	1	46050508	Sbe	9		7.66858
CM032668.1	1	43752111	Sbe	10	I	7.28584
CM032659.1	1	38144258	Sbe	11	B1	6.35199
OX457024.1	1	114154417	Psp	1		13.3473
OX457025.1	1	108903138	Psp	2		12.7333
OX457026.1	1	106314825	Psp	3		12.4307
OX457027.1	1	102984657	Psp	4		12.0413
OX457028.1	1	89388624	Psp	5	HxQ	10.4516
OX457029.1	1	73702492	Psp	6		8.61754
OX457030.1	1	73465766	Psp	7		8.58986
OX457031.1	1	67349177	Psp	8		7.87469
OX457032.1	1	43526672	Psp	9	O1xR	5.08928
OX457033.1	1	42279074	Psp	10	M	4.94341
OX457034.1	1	33192868	Psp	11	N	3.88102
CM034531.1	1	96713779	Pec	1		9.8447
CM034532.1	1	79467134	Pec	2	C2xJ2xL	8.08913
CM034535.1	1	76552285	Pec	3	HxQ	7.79242
CM034533.1	1	76551386	Pec	4		7.79233
CM034534.1	1	76513647	Pec	5	I	7.78849
CM034537.1	1	71508762	Pec	6		7.27903
CM034536.1	1	71406097	Pec	7		7.26858
CM034538.1	1	69127315	Pec	8	A1	7.03662
CM034540.1	1	65882889	Pec	9		6.70636
CM034539.1	1	63906444	Pec	10	G	6.50517
CM034541.1	1	61422030	Pec	11	C1	6.25228
CM034542.1	1	59955324	Pec	12	KxO2	6.10298
CM034544.1	1	57823768	Pec	13	N	5.886
CM034543.1	1	55563293	Pec	14	F	5.65591
OY759261.1	1	72702785	Lco	1	B1	8.26778
OY759262.1	1	67759526	Lco	2	A1	7.70563
OY759263.1	1	66823008	Lco	3		7.59913
OY759264.1	1	63574947	Lco	4	I	7.22976
OY759265.1	1	63171147	Lco	5	C2xJ2xL	7.18384
OY759266.1	1	63050410	Lco	6	HxQ	7.17011
OY759267.1	1	59642027	Lco	7		6.7825
OY759268.1	1	59199362	Lco	8	N	6.73216
OY759269.1	1	58072070	Lco	9	G	6.60397
OY759270.1	1	56887581	Lco	10	KxO2	6.46927
OY759271.1	1	51818842	Lco	11		5.89285
OY759272.1	1	50836207	Lco	12		5.7811
OY759273.1	1	49929917	Lco	13	C1	5.67804
OY759274.1	1	49260125	Lco	14	F	5.60187
OY759275.1	1	46623196	Lco	15	E	5.302
OX424555.1	1	100833644	Tla	1		13.5764
OX424556.1	1	61853065	Tla	2		8.32801
OX424557.1	1	56411155	Tla	3	C2xJ2xL	7.5953
OX424558.1	1	48061612	Tla	4	KxO2	6.4711
OX424559.1	1	45195318	Tla	5	A2	6.08518
OX424560.1	1	44133819	Tla	6	B1	5.94226
OX424561.1	1	43950887	Tla	7	A1	5.91763
OX424562.1	1	43107762	Tla	8	C1	5.80411
OX424564.1	1	41561254	Tla	9	D	5.59588
OX424563.1	1	41542525	Tla	10	I	5.59336
OX424565.1	1	40881989	Tla	11	O1xR	5.50442
OX424566.1	1	40609201	Tla	12	M	5.46769
OX424567.1	1	37355351	Tla	13	B2	5.02959
OX424568.1	1	34347829	Tla	14	N	4.62465
OX424569.1	1	34304479	Tla	15	J1	4.61882
OX424570.1	1	28561639	Tla	16	B3	3.84559
CM067353.1	1	90777602	Uun	1	F	7.77274
CM067350.1	1	81417580	Uun	2	C2xJ2xL	6.9713
CM067354.1	1	79577786	Uun	3	C1	6.81377
CM067344.1	1	77575773	Uun	4		6.64235
CM067356.1	1	74974652	Uun	5	G	6.41963
CM067351.1	1	74566232	Uun	6	I	6.38466
CM067343.1	1	73672776	Uun	7	E	6.30816
CM067358.1	1	71664898	Uun	8	O1xR	6.13623
CM067349.1	1	71319834	Uun	9	B1	6.10669
CM067347.1	1	65449170	Uun	10		5.60402
CM067346.1	1	65285633	Uun	11	A1	5.59002
CM067345.1	1	64884347	Uun	12	KxO2	5.55566
CM067352.1	1	62915995	Uun	13	M	5.38712
CM067342.1	1	60918862	Uun	14	D	5.21612
CM067357.1	1	59494443	Uun	15	B2	5.09415
CM067348.1	1	49572668	Uun	16	N	4.24461
CM067355.1	1	43828878	Uun	17	B3	3.7528

## Sheet: Table S4
ALG	No. fusions	Average proportional length (%)
C2(J2xL)	8	7.61776
HxQ	13	7.49974
A1	5	7.0493
KxO2	6	6.45967
I	7	6.34654
F	6	6.08408
C1	6	6.06499
G	7	5.96034
E	9	5.92201
D	5	5.7803
O1xR	3	5.71694
B1	8	5.71576
N	5	5.27569
M	9	5.12609
J1	10	4.84847
P	8	4.82199
A2	5	4.81204
B2	5	4.75408
B3	6	4.28617

## Sheet: Table S5
Gene	SRR12458313 (TPM)	SRR12458314 (TPM)	SRR12458317 (TPM)	SRR12458318 (TPM)	SRR12458319 (TPM)	SRR12458320 (TPM)
g1.t1	1	1	1	1	1	1
g2.t1	13.6394	42.5109	54.6563	56.6819	43.9359	54.7498
g3.t1	1	1	7.94365	1	4.02154	1
g4.t2	4.22917	7.30358	15.3823	8.92527	68.6135	15.2713
g5.t3	1	1	1.94276	2.36096	3.08826	1.42118
g6.t1	1	1	1	1	6.84575	1.14417
g7.t1	1	1	1	1	12.0201	1
g8.t1	1	1	1	1.22115	2.57082	1
g9.t1	1.18751	1	2.17184	7.64069	24.5498	8.35211
g10.t1	1	1	1	1.77174	1	1
g11.t1	1	1	1	1	1.29123	1
g12.t1	1	1.3587	1.09578	1.72693	1.12927	1.69682
g13.t1	1.02372	148.327	1	1	1.10479	1
g14.t1	1	1	1	20.71	1	1
g15.t1	2.40877	11.7088	13.7537	12.1911	4.49051	12.8739
g16.t1	1.61866	2.84783	10.4793	10.5654	4.29561	7.37995
g17.t1	1	1	13.7609	21.1871	12.6921	5.08249
g18.t1	9.98484	62.6644	57.0277	41.5116	14.4785	29.9017
g19.t1	10.6712	88.4078	66.16	42.6377	18.0329	21.9811
g20.t1	2.80362	8.74022	15.2084	13.1222	5.89963	14.4724
g21.t1	1.88623	4.63469	6.27472	7.5551	4.76201	6.5232
g22.t1	2.12943	32.782	17.2999	15.9211	11.6069	20.8067
g23.t1	2.77907	9.87244	13.9544	15.7334	11.4439	13.0901
g24.t1	1.02309	7.1611	2.60063	3.24612	61.3216	7.38439
g25.t1	3.34223	10.9811	4.45351	6.59957	1.05321	10.9107
g26.t1	3.53515	8.93942	12.4026	9.51238	47.3388	14.5966
g27.t1	1	13.6427	1	1.14039	1.02326	1
g28.t1	1.33059	1.54366	2.50753	2.34793	1.38367	1.69143
g29.t1	1	1	1	1	1	1
g30.t1	1	1	1	1	1	1
g31.t1	1	1	1.14638	1.79347	1	1
g32.t1	1	1	1	1	1	1
g33.t1	8.35863	30.9844	12.7449	24.5261	1.82664	29.6921
g34.t1	1	1.16231	1.17269	3.66168	1.09449	1.5952
g35.t1	1	6.54224	1	4.35225	1	4.53317
g36.t1	2.94436	8.2165	14.7646	10.7747	58.927	15.9648
g37.t2	1.99396	4.58577	8.93509	8.94257	18.9916	7.55898
g38.t1	3.75804	19.8131	21.8037	21.1868	9.31579	19.7814
g39.t1	2.47445	8.41481	11.7125	9.78978	8.57316	8.57281
g40.t1	3.40913	7.1614	12.565	22.0842	2.26608	21.5586
g41.t1	1.17834	1	1	1.13078	1.26755	1
g42.t1	2.40691	10.0022	15.2565	14.2581	4.75082	10.0941
g43.t1	1	1	1.8027	2.30743	413.068	15.4387
g44.t1	2.29612	4.6068	8.53371	8.4257	4.37755	7.04069
g45.t1	11.7884	59.8013	753.28	458.297	140.687	355.539
g46.t1	2.77764	3.10541	12.7094	8.40496	6.90228	5.10966
g47.t1	1	1	1	5.17102	1	114.843
g48.t1	2.27768	4.63345	10.2243	9.61531	12.2085	7.33337
g49.t1	2.23051	6.28699	9.83887	9.85329	9.67919	8.90378
g50.t1	1.1174	1.76266	3.58845	7.49774	1.45746	2.16823
g51.t1	2.32123	9.02473	16.621	12.7305	6.19916	11.3668
g52.t1	8.46933	13.6798	6.38917	11.1792	1.14949	21.2474
g53.t1	1.95663	14.8483	15.1429	10.8182	4.35904	10.8878
g54.t1	1.93308	5.51851	8.64677	7.32764	7.28442	7.04739
g55.t1	1.63024	3.56559	4.69348	3.80938	4.54446	4.42107
g56.t1	1.37758	1.36191	4.31659	1.96876	33.4338	3.72889
g57.t1	1.01541	1.07837	1.54436	3.17937	68.6917	9.11982
g58.t1	115.921	565.414	1238.84	1588.76	124.303	1216.56
g59.t1	482.055	4198.36	1531.85	11972.6	507.484	6779.58
g60.t1	1.01437	1.07306	1.0781	2.01615	1.02102	1.11355
g61.t1	1	1	1	1.13106	1.02589	1
g62.t1	1	1	1	1	1.01373	1
g63.t2	1	1	1	1.23067	1	1
g64.t1	1.6802	2.38416	8.9971	10.4707	2.7351	5.42113
g65.t2	9.14531	8.38674	19.3831	19.4381	20.8469	27.0181
g66.t1	3.76723	2.47355	8.37094	5.02863	3.08283	5.42671
g67.t1	1	1	1	1.04849	1.44273	1.02164
g68.t1	1	1	1	1	4.38856	1
g69.t1	1	1	1	1	1	1
g70.t1	1	1	1	1	1	1
g71.t1	1.99265	10.9291	19.4734	17.1996	9.95463	11.6486
g72.t1	1.99311	12.7634	14.1795	15.9609	9.60474	12.3891
g73.t1	1	1.05394	1.17267	2.68489	2.40295	1.67056
g74.t1	1	1	1	1	1	1
g75.t1	1	1	1	1.86609	1	2.5431
g76.t1	1	1	1	1	1	1
g77.t1	1	1	1	1	1	1
g78.t1	1	1	1.0392	1.04251	1	1.076
g79.t1	1.92545	8.35055	9.55181	9.46686	21.3924	9.11575
g80.t1	2.44485	4.3271	13.6346	13.4993	4.53378	8.02342
g81.t1	1.14601	83.3331	5.84071	7.41041	1.79033	5.30782
g82.t2	6.84357	24.6001	28.8052	28.6966	13.2925	24.7831
g83.t1	1.88067	44.3231	11.9253	11.3433	2.91292	10.6552
g84.t1	2.55429	12.4519	10.1534	9.93173	7.42498	10.2514
g85.t1	1	1	1	1	1.38793	1.05352
g86.t1	1	1	1	1	1	1
g87.t1	8.45684	9.64657	84.6966	28.1768	5.35569	35.1268
g88.t1	3.22478	12.9048	25.3852	4.99549	59.1238	11.5646
g89.t1	2.05314	6.15249	7.67596	5.5594	18.9577	7.13726
g90.t1	1	1	1	1	1	1
g91.t1	1.1036	1	1.60013	1.30538	1.51092	1.57561
g92.t1	1.26107	1.90471	4.4444	4.4783	2.17476	3.18772
g93.t1	1.98249	4.94138	5.92585	5.37544	11.853	8.81372
g94.t1	4.48474	41.7776	67.6538	161.79	8.22635	67.4128
g95.t1	1.22477	1.66687	1.5086	5.63215	65.7288	4.7506
g96.t1	1.6428	14.4555	23.8783	14.5474	10.9508	10.4364
g97.t3	1	1.96317	2.25381	3.99356	1096.72	20.0294
g98.t1	1	1	1	1.54492	112.92	4.17724
g99.t1	1	1	3.32603	1	353.698	14.163
g100.t1	2.86517	11.3616	15.2386	14.3638	39.1919	12.5031
g101.t2	1	1	1	1.12691	11.3056	2.47803
g102.t1	1.01506	1.07657	24.1993	3.70626	1.68312	8.17971
g103.t1	1.18985	1.12698	3.50045	2.82725	1.14569	2.07903
g104.t1	2.18818	7.03951	17.6002	18.3278	8.28719	9.31162
g105.t1	1	1	2.16132	3.20345	1	1.39464
g106.t1	4.26139	1.11907	6.03728	8.92437	4.01092	8.10196
g107.t2	1.02974	1	7.58708	5.86382	1.04352	2.01858
g108.t1	1	1	5.62553	1	1	1.89475
g109.t1	1	1	1	1	1	1
g110.t1	1.04305	1.49271	1.46729	1.12666	1.25319	1.73728
g111.t1	1.10311	2.45099	2.67119	1.45333	1.70048	1.94857
g112.t1	1	5.94871	1	1	1.05673	1
g113.t1	1.04652	253.741	27.689	5.78844	6.20484	5.41263
g114.t1	4.9299	25.2964	26.0108	23.3495	47.5166	27.8661
g115.t1	2.06179	7.62804	7.86924	13.7674	2.66251	8.70933
g116.t1	1.84642	5.39958	7.76575	8.22457	11.9622	6.98979
g117.t1	1.87273	2.55265	5.32583	5.54778	1.21203	7.89572
g118.t1	2.92725	4.74877	11.3347	10.1373	5.83827	10.4397
g119.t1	6.06563	1.51733	15.236	15.9033	2.66668	15.4445
g120.t1	11.7404	80.0895	598.493	472.549	20.4757	223.975
g121.t1	1.21694	1.89618	12.9773	9.7114	3.95323	14.0362
g122.t1	1.31052	1.342	2.57646	6.61678	3.03783	4.4895
g123.t1	1	1	1	1	1	1
g124.t1	1.78693	1.19374	6.16263	2.19405	1	1.13379
g125.t1	3.53969	34.9816	212.142	98.8178	11.3602	71.5728
g126.t1	1	1	1	1	1	1
g127.t1	1.01522	1.07737	1.57884	1.44831	1.02227	1.16034
g128.t1	1.2575	45.7192	12.4939	12.3599	1.34468	8.15539
g129.t1	1	1	1.51466	2.18572	1	1
g130.t1	1	2.15525	3.36432	46.1765	342.27	7.83656
g131.t1	1	1	2.46038	49.0065	892.921	41.5876
g132.t1	68.8913	103.174	163.621	156.646	86.9014	125.056
g133.t1	2.96474	1.18907	2.40456	3.06795	1.60755	1.87777
g134.t1	5.56918	34.083	51.3523	50.9169	41.6182	40.1699
g135.t1	1.64617	4.4864	4.97889	4.92571	9.67235	6.93993
g136.t1	1.43465	2.9681	10.4618	5.5938	2.88674	6.74428
g137.t1	2.313	9.86814	15.9554	16.4007	87.3929	13.8169
g138.t1	2.5192	5.88751	12.73	13.0177	80.7028	13.5862
g139.t1	1.01881	2.05187	2.38175	2.33185	17.601	6.20252
g140.t1	1.03889	1.44481	2.48108	2.69208	1.17008	4.43154
g141.t1	2.06359	3.439	6.50115	5.56759	5.53936	5.01948
g142.t1	3.11316	7.00738	21.8943	23.0876	9.56555	17.6235
g143.t1	2.00727	8.40401	21.5737	21.4286	10.8464	18.2061
g144.t1	2.15769	7.40226	9.08747	8.2399	5.65613	6.95173
g145.t1	16.5897	49.5151	62.525	55.6684	33.1063	52.3422
g146.t1	1.79332	22.3303	9.68278	7.61665	2.31697	11.8646
g147.t1	2.93424	1	117.223	153.671	3.03425	25.11
g148.t1	1	1	1.31855	2.76543	1.01903	2.20042
g149.t1	1	1	1	1	1	1
g150.t1	1.25282	1.97291	2.20492	2.83374	2.48391	3.93705
g151.t1	1.26256	1.78535	1.83927	2.27401	2.10781	2.66813
g152.t1	1.17816	1.13355	1.39776	1.65566	1.62274	1.83056
g153.t1	1	1.13191	1	1	1	1
g154.t1	1.02827	1	1.22983	1.08305	1.04177	1.0745
g155.t1	1.78329	2.55591	9.23616	13.128	3.60876	10.0357
g156.t1	1.88231	4.64381	9.1508	12.36	3.9195	10.8034
g157.t1	2.09394	10.9318	11.7016	15.9555	4.3442	15.7132
g158.t1	15.3753	25.8191	35.8017	47.3725	10.9589	48.8689
g159.t1	12.8869	14.8967	24.6776	45.7911	12.3893	43.1675
g160.t1	1	1	1	1	1.89959	1
g161.t1	4.949	18.5267	17.5753	19.3517	11.7054	16.6512
g162.t1	1	1	1	1.48297	101.717	1.86666
g163.t1	1.19721	1	1	1	1	1
g164.t1	7.27334	8.97992	18.5603	14.8324	6.5575	9.33263
g165.t1	1	1	1.06788	1	1	1.13193
g166.t1	1	1	3.2523	1.81711	1	1
g167.t1	1.46648	5.88051	5.74985	7.01427	5.76387	4.94313
g168.t1	1.53828	1421.57	309.545	78.0337	17.7705	38.1221
g169.t1	1	1.21245	1.60347	2.14492	191.898	5.76781
g170.t2	1.69685	4.84422	5.67057	5.06179	5.92597	4.26768
g171.t1	1	1	1.79457	1.32323	2.80361	1
g172.t1	1	1	1.34792	1.32334	1.7518	1
g173.t1	8.38085	32.2578	30.9377	29.3011	31.3008	27.1349
g174.t1	6.63921	19.9255	35.0895	30.4321	31.9875	26.222
g175.t1	1	1	1.1353	1.29338	1	1
g176.t1	51.217	212.717	1250.42	1046.43	155.29	805.544
g177.t1	1.04689	1.4794	4.54875	4.71266	1.84592	4.57394
g178.t1	1	3.23009	3.61894	2.84695	67.8213	5.83944
g179.t1	1	1	1	1	1	1
g180.t1	1	6.84541	1	1	1	1
g181.t1	2.06859	9.4856	10.7031	10.9679	16.329	10.1599
g182.t1	1.09963	1.0211	2.33284	3.4497	1.06045	2.48691
g183.t1	3.36712	25.2862	34.3992	16.1592	7.39142	17.1865
g184.t1	4.25768	46.7483	56.5997	33.7399	10.488	33.173
g185.t1	1	1.41166	1	1	1	1
g186.t1	1	1	1	1	1	1
g187.t1	1	1	1	1.32561	1	1.58335
g188.t1	1	1	7.58893	196.708	1.78263	2563.58
g189.t1	1	1	1	1	1	1
g190.t2	1	1	2.70319	2.65251	1	1
g191.t1	1	1	1	1	1	1
g192.t1	1	1	1	1	1	1.20596
g193.t1	1	1	1	1	1	1
g194.t1	1	1	1	1	1	1
g195.t1	1	1	1	1	1	1
g196.t1	1	1	1	3.09681	1	1
g197.t1	1	1.63528	1.21625	1.40197	1	3.60331
g198.t1	1.26726	49.1633	24.676	26.2196	9.0029	13.9262
g199.t1	1	1	1	1	1	1
g200.t1	1	9.20743	26.1617	6.76882	2.86486	3.95686
g201.t1	1.08458	1	3.69726	6.10215	1.03108	2.44862
g202.t2	4.91466	1.28647	17.9124	17.0569	11.0023	23.9325
g203.t1	1.38563	1.93166	5.50199	4.0082	1.79254	3.18445
g204.t1	1.40696	5.53083	2.18232	1.90981	4.0166	2.99618
g205.t1	1	1.60108	1.79137	8.72813	28.7969	16.4131
g206.t1	3.17253	13.3631	46.752	37.0316	8.6835	32.1949
g207.t2	1	8.36078	10.6236	1.26883	3.31372	1.39023
g208.t1	1	1.14922	1.08	1.03533	1.17317	1
g209.t1	1	1	1	1	1	1
g210.t1	1	1	1	1	1.41512	1
g211.t1	2.90667	2.99158	13.1295	9.53576	13.7807	15.5229
g212.t1	1.48243	3.76616	5.78988	5.89616	3.30852	4.60521
g213.t1	1	1	1	1	1	1
g214.t1	3.60819	7.89918	20.5394	19.4538	19.8161	14.051
g215.t1	3.75732	7.32344	17.8665	12.3172	24.8353	11.6132
g216.t1	1.9135	9.14677	10.8037	12.1052	3.42673	9.44276
g217.t1	1.06385	1.29206	1.97333	1.96125	13.8049	2.63116
g218.t1	1.56474	2.09008	14.6097	12.0679	2.58589	6.53816
g219.t1	1.87485	1	2.43497	3.00765	1.00472	1.2826
g220.t1	1.05095	1.75106	1.80373	5.11725	41.8916	19.0084
g221.t2	1.60702	4.06329	9.58788	8.36817	3.26099	6.59546
g222.t1	1.01947	1.76709	1.74154	2.00513	1.04258	8.10314
g223.t1	1.03317	1.12645	1.27078	1.75853	1.01208	2.46336
g224.t1	1.01992	1.10132	8.7328	9.14962	1.40958	2.67951
g225.t1	14.4558	92.3084	189.992	47.9262	36.7322	135.508
g226.t2	1	1	1.06452	27.285	1.01732	478.006
g227.t1	1	1	3.03109	4.56551	1.05222	1
g228.t1	1.52574	6.74968	7.54852	6.44273	5.64245	6.82913
g229.t1	4.20018	25.0475	40.368	50.9606	6.46645	38.3416
g230.t1	1.32729	1.83199	3.88251	2.77501	6.14617	3.89668
g231.t1	1.01034	1.10508	1.36544	5.23705	1.36176	13.6858
g232.t1	1	1	1	1	282.252	10.9151
g233.t1	3.64183	4.45459	23.4129	22.1255	13.9185	20.2588
g234.t1	2.45424	3.91989	18.1078	18.0295	10.7413	12.965
g235.t1	2.63035	5.16841	18.3139	13.5548	5.81022	13.3677
g236.t1	1	1	1	1	1	1
g237.t1	3.84446	17.4891	88.1157	71.6436	10.556	52.1871
g238.t1	1	299.43	1	1.23308	1	1.31319
g239.t1	1	437.483	1.14638	1.47608	1.07972	1.21346
g240.t1	1	1	1.1783	1	1.60651	1.17371
g241.t1	1	273.96	1	1	1.09439	1
g242.t1	1	1	1	1	1	1
g243.t1	1	25.5915	1	1	1	1
g244.t1	1	1	1	1	1	1
g245.t1	1	2.70915	1	1	1	1
g246.t1	1	134.1	1	1	1	1
g247.t1	1	1	1	1	1	1
g248.t1	1	103.549	1	1.11153	1	3.2239
g249.t1	1	79.2858	1.01329	1	1.02837	1
g250.t1	1	252.444	1	1.10358	1	1.09254
g251.t1	1	1.24724	1	1	1	10.7602
g252.t1	1	1.68783	1	4.52798	1	67.0787
g253.t1	1	1.41626	1	1	1	1
g254.t1	1	1	1	1	1	1
g255.t1	1	1	1	1	1	1
g256.t1	1	19.0349	1	1	1.82106	1
g257.t1	1	1	1	1	1	1
g258.t1	1	1	1	1	1	1
g259.t1	1.05268	1	14.3224	11.7473	1.95528	10.776
g260.t1	1.17311	1	9.00151	7.82597	1.87602	7.58233
g261.t1	1.165	2.27785	11.0138	12.8329	2.27975	9.44993
g262.t1	1	1.15027	3.53237	7.1825	1.17819	5.46979
g263.t2	1.13977	1.35721	26.9175	43.9084	2.40043	59.1548
g264.t1	1	1	1	1	1	1
g265.t1	1	1	1	1	1	1
g266.t1	1	1	1	1	1	1
g267.t1	1	1	1	1	1	1
g268.t1	2.35318	8.00251	9.22846	10.5251	17.9921	8.62674
g269.t1	1.17747	4.33532	3.09108	3.93334	3.25727	3.03166
g270.t1	1.06976	1.86596	1.80522	1.6542	3.42136	2.096
g271.t1	1.0687	2.04784	5.91287	7.90372	1.59843	3.50321
g272.t1	1	1	1	2.80485	1	1
g273.t1	1	1	1	1.65174	1	1.07307
g274.t1	1	1	1	1.75996	1.03165	1
g275.t1	1	1	1	1	1	1
g276.t1	1	1	1	1	1.55579	1
g277.t1	2.63281	3.90951	14.0739	15.5374	7.33675	9.24317
g278.t1	1	1	1	1	1	1
g279.t1	1	1	12.1451	3.63346	1.29826	1.47158
g280.t1	1	3.34156	6.02407	1	1	1
g281.t1	1.03633	1	1.09834	1	1	1
g282.t1	1	1.03554	1	1.16478	1	1.11047
g283.t1	1	1	2.67556	1.72761	1	2.30317
g284.t1	4.75601	25.548	21.3523	21.1429	30.1789	11.7371
g285.t1	2.27736	12.0711	11.3328	12.5268	24.2708	10.2094
g286.t1	11.234	34.3334	27.8237	18.3138	60.5084	44.4321
g287.t1	1.03201	1.32606	1.34689	6.45259	2.66114	9.09267
g288.t1	4.85393	89.6184	34.6616	40.5889	24.0932	23.481
g289.t1	1.69351	2.45817	8.43443	4.9854	2.20493	5.60877
g290.t1	1.36334	2.07895	4.77368	2.42292	2.07564	4.43091
g291.t1	1	1	1	1	1	1
g292.t1	1	1	1	1.48752	1	1.06702
g293.t1	1	1	1.77272	4.36434	1	1
g294.t1	1	1	1	1.75264	1	1
g295.t1	1.65336	4.0679	15.4185	13.806	8.81142	8.27539
g296.t1	2.08055	13.8973	48.6643	25.087	5.96018	24.7168
g297.t1	1	4.14816	5.30214	7.1661	16.129	4.18998
g298.t1	1	1	1	1	1.25403	1
g299.t1	1	3.34156	10.9606	22.9855	75.0446	12.7381
g300.t1	1	1	1	1.17418	33.3563	1.9073
g301.t1	1	1	1	1	5.551	1
g302.t1	1	1	1.71658	1.31101	1.4813	1.13948
g303.t1	1	1	1.0955	1	1	1
g304.t1	1	1	1	1	1	1
g305.t1	1	1	1	1.41156	1	1
g306.t1	3.42209	5.19406	10.1577	9.45602	5.99001	9.97651
g307.t1	1.11268	1.19103	4.7224	1.99518	1	1.74218
g308.t1	1	1.20839	1.11041	1	1	1.21463
g309.t1	1	1	771.35	1033.38	1.6638	21.0423
g310.t1	1	1	1	1	1	1
g311.t1	1	1	1.0792	1	1	1
g312.t1	1	1	1	1.176	1	1
g313.t1	1.72114	2.88216	28.1027	17.8159	16.82	13.9498
g314.t1	3.59456	44.3821	217.532	127.083	20.4404	128.119
g315.t1	1.19721	1	5.25899	2.15672	1	5.14111
g316.t1	1	1	1	1	1	1
g317.t1	1	1.10829	1.03859	1.08368	1.02077	1
g318.t1	1	1	1.13733	1	1	1
g319.t1	1	1	2.34683	1.09422	1.02342	1
g320.t1	1.37297	4.11473	2.7968	2.22559	1.09326	3.77863
g321.t1	1.09183	1	1.24762	1.53745	1.14361	2.44557
g322.t1	3.33818	42.4824	24.7577	24.2444	16.1846	16.4988
g323.t1	1	1.52808	3.51161	2.00036	2.19129	1.74606
g324.t1	1.77356	12.3127	14.4847	12.1626	1.79928	4.80753
g325.t1	31.6217	19.2707	24.1717	26.121	11.1543	19.3352
g326.t1	1.28541	4.33875	1.72326	1.22405	2.11706	1.15039
g327.t1	1.98786	7.95198	2.77723	1	3.71592	2.72849
g328.t1	4.29512	8.52213	26.8608	26.4313	9.65757	23.0409
g329.t1	1	1	1	1.0624	1	1
g330.t1	3.71024	264.906	24.7517	9.47022	6.37074	9.51097
g331.t1	4.68007	9.18741	13.273	13.6782	22.4901	17.2735
g332.t1	6.60065	20.6285	32.6938	29.3017	18.607	25.8216
g333.t1	8.65754	45.652	46.8907	39.8745	25.7738	33.7822
g334.t1	1.18337	4.80742	10.3836	3.83628	2.29725	2.44918
g335.t1	1.56508	4.20893	7.57045	5.5725	3.47533	4.83188
g336.t1	8.63229	34.8067	57.8441	52.7423	29.489	39.4426
g337.t1	1.84633	1.382	6.11169	6.40021	234.114	8.8513
g338.t1	2.22368	42.8972	20.8046	29.8942	8.08093	18.5701
g339.t1	1.45226	10.0892	8.8702	12.6569	4.52066	6.39566
g340.t1	5.99603	6.81882	9.44595	9.27307	2.57371	5.08919
g341.t1	1.72349	1.32869	3.10183	3.65848	1.64796	1.61285
g342.t1	1	1	1	1.45346	1	1
g343.t1	2.03234	1.09841	7.41942	1.45644	28.4218	4.94294
g344.t1	2.65911	1.97632	6.97755	7.25318	3.41325	4.49308
g345.t1	2.02126	4.97631	8.87169	7.70644	6.98769	8.08277
g346.t1	4.0124	18.0126	29.4734	37.8171	7.0006	31.1631
g347.t1	1	1.0787	3.39702	1.0456	1.18126	1.69315
g348.t1	1	1	1	1	1	1
g349.t1	1	1	1	1	1	1
g350.t1	1	1	1	1	1	1
g351.t1	1	1	1.29167	1	1	1.14178
g352.t1	1.02205	1	1.1795	2.10279	1	3.96316
g353.t1	2.09864	11.3127	44.8677	49.5033	7.6891	22.5783
g354.t1	1.31697	1.0626	3.66934	2.3023	1.25384	2.68588
g355.t1	1.05229	1	1.46872	3.32308	1.72778	2.69165
g356.t1	8.64537	19.4927	37.0058	31.024	11.9396	25.2721
g357.t1	1.51922	8.70608	11.2388	6.63087	9.70391	7.41458
g358.t1	2.07474	8.34297	8.69333	9.26453	6.75085	9.14359
g359.t1	1	1	3.98851	3.6816	1	1.34999
g360.t1	1	1	1.17993	1.39048	1	1
g361.t1	1	1	1	1	1.11931	1
g362.t1	1.07282	7.36055	1.52672	1.85658	1.25036	1.70365
g363.t1	1.74737	3.01293	6.59408	7.41623	15.9295	5.76411
g364.t1	1	1	1	1.68436	1.23195	3.35016
g365.t1	1	1	1	1	2.39314	10.7468
g366.t1	1	1	1.03179	1.13789	1.35838	1.09239
g367.t1	1	1	1	1.15759	1.43659	1.59115
g368.t1	1	1	1.73418	22.8397	8.25992	1.18271
g369.t1	1	1	25.4319	1.46329	2.82905	1.09795
g370.t1	1	1	1	1	1	1
g371.t1	1	1	1.70915	4.85868	1.44238	1
g372.t1	1	1	1.51899	1.7096	1	1
g373.t1	1	1	1.31042	1.22453	1	1
g374.t1	1	1	1.31006	1.33614	1	1.15078
g375.t1	1.00878	1	2.17009	6.04914	1.54938	1.4161
g376.t1	1.15795	1	1	1	1.51935	1.41445
g377.t1	1	1	1	1	1	1
g378.t1	1	1	1.04935	1.29678	1	1
g379.t1	1	1	1	1	1	1
g380.t1	1	1	1	1	1	1
g381.t1	1	1	1	1	1	1
g382.t1	1	1	1	1.13014	1	1
g383.t1	1	1	1	1	1	1
g384.t1	1	1	1	1	1	1
g387.t1	1	1	1	1	1	1
g388.t1	1	1	1	1	1	1
g389.t1	1	1	1	1	1	1
g390.t1	1	1	1	1	1	1
g391.t1	1	1	1	1	1	1
g392.t1	1	1	1	1	1	1
g393.t1	1	1	1	1	1	1
g394.t1	1	1	1	1.42516	1	1
g395.t1	1	1	1	1	1	1
g396.t1	1	1.01043	10.0037	88.1601	1.03578	1.08652
g397.t1	1	1	1	1	1	1
g398.t1	1	1	1	2.18524	1.3377	1
g399.t1	21.9196	3.42788	42.7855	48.996	1.86773	17.9689
g400.t1	1	1	1	1	1	1
g401.t1	1.94716	18.2033	14.3389	14.9973	2.39764	21.5236
g402.t1	12.6672	1	4.96029	3.48808	1	3.63906
g403.t1	1.01965	6.59669	1.48008	1.63619	1.60589	4.2615
g404.t1	1	1	1	2.03838	849.292	22.2085
g405.t1	1	107.609	1.08906	1	2.46368	1.34624
g406.t1	1	1	1.06765	1	2.58126	1.06574
g407.t1	4.64596	9.00238	12.3906	13.8394	30.7263	12.9562
g408.t1	3.61769	6.8982	9.09232	8.99173	30.1047	7.85478
g409.t1	1	1	6.36673	4.93793	1965.64	38.4751
g410.t1	1	1	1.70056	9.93181	1	1
g411.t1	1.30209	3.6358	9.33231	18.2302	4.23914	7.16901
g412.t1	9.47376	14.7756	23.8715	39.3994	25.4017	34.3553
g413.t2	1.23109	4.11549	1166.89	164.129	2.0546	58.3619
g414.t1	1.55932	3.5504	1	2.63763	24.2076	3.77687
g415.t2	4.5398	24.6206	31.5316	26.6694	13.4288	22.6397
g416.t1	1.96279	9.01727	16.121	11.7261	4.32452	11.3951
g417.t1	1.37273	3.5005	5.02982	4.82556	13.954	5.65301
g418.t1	5.81011	11.9168	17.2372	15.8954	13.496	17.5228
g419.t2	1.50039	3.83491	4.14717	3.40856	4.04616	3.87681
g420.t1	1.37637	1.1628	2.59066	3.50464	1.99098	1.88577
g421.t1	1	1	1	1	1.6754	1
g422.t1	8.70563	66.9879	54.0009	47.9091	30.6573	50.2782
g423.t1	7.03485	164.531	191.915	111.402	30.4327	109.858
g424.t1	1	1.49298	6.64652	18.926	1.173	5.87874
g425.t1	1.49478	16.987	9.53005	7.5628	1.34247	4.94422
g426.t1	1	2.44785	1	1	1	1.36181
g427.t1	1	1	1.78175	7.28241	2.31491	1.0446
g428.t1	1.11121	1	1	1.97956	168.573	4.12094
g429.t1	1.01789	1	4.06169	7.58662	1.07873	1.33002
g430.t1	8.18281	10.9468	17.4459	12.1093	16.1548	16.633
g431.t1	2.55657	14.2832	10.1704	8.62779	3.7297	6.88687
g432.t1	1.84058	2.8381	8.26073	6.39694	3.21707	6.62474
g433.t1	34.7144	132.544	357.707	44.2687	13.7282	32.7609
g434.t1	34.8616	74.8341	336.595	40.3668	14.2176	30.2807
g435.t2	1	1.10361	3.41547	1	1.12136	1
g436.t1	1	1	1	1.25289	1	1
g437.t1	1	1	1	1	1	1
g438.t1	1	1	1	1	1	1
g439.t1	1	1	1	1.37115	1.04682	1
g440.t1	1	1	1	1	1	1
g441.t1	5.00628	14.4283	42.3305	41.1194	23.9272	27.5424
g442.t1	1	1	11.2624	22.4951	1.07595	1
g443.t1	1	10.3787	15.8717	1.93755	1.01859	1.67023
g444.t1	4.667	14.4874	13.5727	14.7368	11.5664	8.257
g445.t1	1	10.7217	1	12.422	6.57258	1
g446.t1	1.78469	4.72187	7.44632	6.49149	8.32654	6.02921
g447.t1	1.06881	6.53887	3.15183	4.71979	2.45636	4.59482
g448.t1	1.49737	171.422	72.8786	62.8772	6.88654	31.9802
g449.t1	2.27297	4.92235	7.50147	8.31502	1.65753	7.53685
g450.t1	1	1.03952	2.73158	3.47284	1	1.77803
g451.t1	1	1.20042	1	1.807	1	1.20656
g452.t1	1	1	1	1	1	1
g453.t1	1	1	1	1	1	1
g454.t1	1	1	1	1	1	1
g455.t1	1	1	1	1	1	1
g456.t1	1	1	1	1	1	1
g457.t1	1	1	1	3.07676	1	1
g458.t2	3.23071	4.01093	16.0741	9.79992	3.99819	5.41153
g459.t1	1	76.9758	22.3646	6.67961	1.35381	4.3227
g460.t1	6.04661	14.6393	50.4605	53.2659	59.9312	69.4168
g461.t1	19.5085	108.548	137.87	150.101	99.0466	147.653
g462.t1	1.98529	2.57184	7.76645	7.38538	6.341	5.31688
g463.t1	3.10884	5.26378	10.5994	12.8699	8.31577	8.87736
g464.t1	2.56116	4.56404	9.61459	10.7318	6.75615	8.38697
g465.t1	2.62918	8.45554	13.3556	14.8335	8.1729	10.4417
g466.t1	1	1	1	1	1	1
g467.t1	1	1	1	1	1	1
g468.t1	1	1.39933	1.40932	1	1	1
g469.t1	1	1.23611	2.47185	1.18239	1.33986	1.08155
g470.t1	1	2.68943	4.23606	2.67285	3.44937	3.58935
g471.t1	1	1	1	1	1.03316	1
g472.t1	1	1	1	1	1	1
g473.t1	1	149.427	5.22723	2.48757	2.3282	10.5505
g474.t1	1.79387	44.601	35.3308	17.2318	5.88217	14.2743
g475.t1	1	803.339	1.22751	1.32893	1.0612	1.22051
g476.t1	1	1	1	1	1	1
g477.t1	1	473.436	1	1.03475	2.77248	1
g478.t1	1	1	1	1	1	1
g479.t1	1.59991	1	9.4533	4.7179	2.92475	5.83024
g480.t1	1.5913	2.14229	4.76208	4.59124	5.41994	3.11816
g481.t1	2.91702	15.3219	39.9566	33.8611	11.3744	25.1029
g482.t1	2.234	1.99951	3.8149	4.51198	3.31753	5.23384
g483.t1	2.2589	2.56801	7.18825	6.94628	4.70686	5.23444
g484.t1	8.02974	45.0553	73.8294	26.847	28.9601	21.91
g485.t1	1.82322	4.23662	5.05908	3.56708	3.61092	4.35267
g486.t1	8.19566	24.2512	39.3742	35.6766	25.2771	29.8644
g487.t1	2.12072	8.20677	11.6743	9.151	6.59512	7.63023
g488.t1	1	1	1	1	5.91255	1
g489.t1	1	1	1	1.08336	1.10342	1
g490.t1	1	1	1	1	1	1
g491.t1	1	1	1.81626	1.09833	1.19887	1
g492.t1	3.46395	11.235	11.9552	10.6811	14.6231	8.9042
g493.t1	4.49661	10.3645	5.6956	8.85879	36.0187	13.9791
g494.t1	1.50449	4.25669	5.00897	3.66716	4.59678	4.1877
g495.t1	3.28939	22.8483	8.37099	5.9011	3.3918	5.61547
g496.t1	1.03069	1.03248	1.27169	2.035	12.7451	3.84843
g497.t1	1.0737	1.44949	1.82233	3.04447	21.1937	8.2786
g498.t1	4.40162	15.218	33.0293	24.8604	11.686	16.3029
g499.t1	1	1	1	1	1	1
g500.t1	1	1	1	1	1	1
g501.t1	1	1	1	1	1	1
g502.t1	1	1.05331	1	1.12336	1.12324	1.05523
g503.t1	7.27978	19.2247	29.6955	26.9651	15.4542	20.1956
g504.t1	1	4406.83	9.94542	183.241	1.3465	371.142
g505.t1	5.66329	7.16765	19.3145	29.9053	1.42047	27.8539
g506.t1	1.67423	9.51082	14.2888	14.6448	3.06575	15.4196
g507.t1	1.36125	1.83474	3.91747	4.22812	2.03818	3.27785
g508.t1	1	1	1	1	1	1
g509.t2	2.53472	4.34546	9.56893	7.18198	6.52474	5.99952
g510.t1	4.44627	16.7229	16.6519	14.0049	13.0433	12.6607
g511.t1	1.15295	2.61168	2.24512	4.59989	125.044	16.2569
g512.t1	1.87272	2.46538	5.24939	4.73451	2.06137	6.8996
g513.t1	1	1	26.0447	6.90689	4.02097	7.81366
g514.t1	1	1	4.08099	1.16294	1	1.29228
g515.t1	1	1	1	1	1	1
g516.t1	1	1.52278	1	1.57836	1	1
g517.t1	1	1.764	7.59139	12.0923	1	3.35539
g518.t1	3.47367	15.8198	30.9198	23.6581	81.6401	20.2848
g519.t1	5.9305	5.0312	29.9762	25.5854	8.82236	21.7096
g520.t1	2.43006	24.0716	64.0528	35.9443	11.7262	37.0823
g521.t1	1.08069	1.20531	1	2.02768	3.38252	1.99244
g522.t1	1	1	1	1	1	1
g523.t1	1.12869	1	2.04158	2.31855	5.5198	2.1838
g524.t1	1.04434	1.63881	1.4418	2.26295	8.04993	3.68655
g525.t1	9.65549	22.8818	34.4913	27.1986	10.9866	17.3816
g526.t1	1	1	1	1	106.6	1.86831
g527.t1	1.63319	2.10098	3.15352	2.91737	27.6675	3.08449
g528.t1	1.12135	1	1.07329	1.87422	1.07883	1.35515
g529.t1	1	1	1	1	1	1
g530.t1	1	1	1	7.84699	1	1.94316
g531.t1	1.09775	1	2.23579	18.1288	1	9.40754
g532.t1	1	1	1	1	1	1
g533.t1	1.03079	1.15677	1.75082	5.70272	2.55037	1
g534.t1	1	1	1.1736	20.9667	1	235.223
g535.t1	1	1	1	1	1	3.12467
g536.t1	1	1	1	1	1	3.82948
g537.t1	1	1	1.29122	1	1	1
g538.t1	1	1	1	1	1	1
g539.t1	1	1	1.65294	1	1	1
g540.t1	1	1	1	1	1	1
g541.t1	1	1	1	1	1	1
g542.t1	1	1.3781	1	2.35836	1.08704	1.35259
g543.t1	1	1	1	1	1	1
g544.t1	1	1	1	1.22074	1	1.06575
g545.t1	1	1	1.04033	1.04373	1	1
g546.t1	1	1	1	4.47765	1	2.65426
g547.t1	1	1	1.20913	2.36162	1.05767	1.30524
g548.t1	1	1	1	1.31528	1	1
g549.t1	1	1	1.09938	3.66715	1	1.529
g550.t1	1	1	1	17.9762	1	1
g551.t1	1	1.06281	1.06696	5.93645	1.03639	1.84562
g552.t1	1	1	1	1	1	1
g553.t1	3.09506	15.2227	35.4208	33.4763	17.992	29.5054
g554.t1	1.78067	5.28443	16.2229	5.8971	4.56193	4.73492
g555.t1	1	1	1	1	1	1
g556.t1	1	1.16774	1.05965	1	1	1.17377
g557.t1	2.69805	9.95753	13.5988	13.2311	6.59576	12.4678
g558.t1	1	1	1	1	1	1
g559.t1	1	1	1	1.77675	1	1
g560.t1	1	1	1	1	1	1
g561.t1	1	1	1	1	1	1
g562.t1	1	1	1	1	1	1
g563.t1	5.07687	1	1	1	1	1.11647
g564.t1	9.24105	1	1	1	1	1
g565.t1	1.04578	1	1	1	1	1
g566.t1	1	1	1	1	1	1
g567.t1	1	1.25236	1	1.04872	1	1
g568.t1	1.15081	9.68927	8.58462	17.078	1.29372	7.25641
g569.t1	1.14905	6.98651	7.95775	15.5498	1.77735	6.19537
g570.t1	1.15297	3.09488	6.68792	10.2769	1.42081	4.29006
g571.t1	8.42397	12.1793	22.3619	20.1341	41.3489	22.1018
g572.t1	20.9076	36.9275	46.3301	42.5796	74.0597	51.9651
g573.t1	1.33098	2.90472	10.699	10.5416	7.7419	10.3623
g574.t1	1.11598	1.47168	7.62254	6.30034	5.14776	4.48253
g575.t1	1.03358	1.11373	2.67699	2.34911	2.06453	1.82519
g576.t1	1.01161	1	1.06321	1.29133	1.3544	1.07644
g577.t1	1	1	1	1	2.24715	1
g578.t1	1.65256	72.1803	88.9997	35.1524	19.0339	95.0495
g579.t1	3.07793	3.68893	14.4164	11.3402	4.85034	8.06767
g580.t1	1	1	1	1	1	1
g581.t1	1	1	1.84755	3.7569	1.07624	6.25241
g582.t1	1	1	1.17276	1.29142	62.4973	2.65316
g583.t1	1.15273	3.13415	26.4481	23.2498	1.8993	11.6332
g584.t1	1	1	1.08523	1	1	1.24858
g585.t1	1.322	5.58426	14.5534	15.2998	1.96735	10.067
g586.t1	1	1	1	1	1	1
g587.t1	1.15054	1	1	1	1	1.46465
g588.t1	1	1	1	1	1	1
g589.t1	1	1	1.0955	1.93209	1	1.09282
g590.t1	1	1	1	1	1	1
g591.t1	1	1	1	1	1	1
g592.t1	1.17683	1.26964	1.12027	2.43464	1.25761	1.30272
g593.t1	1	1	1	1	1	1
g594.t1	1.11817	1.05299	5.14322	3.40033	2.27418	3.43476
g595.t1	1	1	1.15577	2.52121	918.687	20.4153
g596.t1	5.31492	9.33504	16.7934	14.1821	11.3687	24.7683
g597.t1	1.06435	1	1.52079	1.37673	1	1
g598.t1	1	1	1	1	1	1
g599.t1	1	1	1	1.50027	1	1
g600.t1	1	1	1	1	1	1
g601.t1	1.60448	3.47093	3.28481	3.0961	6.17446	3.446
g602.t1	1	1	1.61912	1	1	1
g603.t1	2.49274	6.34154	11.5502	13.9591	3.49905	8.88539
g604.t1	1	1	1	1	1	1
g605.t1	1	1.02519	1.26955	3.07529	1.26006	7.99505
g606.t1	1	1	1	1	1	1
g607.t1	1	1	1	1.12896	1	1
g608.t1	1	1	1	1	1	1
g609.t1	1	1	1	1.23541	1	1
g610.t1	1	1	1	1.07489	1	1
g611.t1	1	1	1	1	1	1
g612.t1	1	1	1.06463	3.41764	1.12146	1.18782
g613.t1	1	1	1.12994	1.70439	1	1
g614.t1	1	1.28215	1	1	1.03264	1
g615.t1	1	1	1	1.56406	1	1
g616.t1	1	1	1	1	1	1
g617.t1	1	1.27845	1	1.13827	1	1
g618.t1	1	1	1	1	1	1
g619.t1	6.67549	6.08692	8.96211	8.70363	8.51187	8.93682
g620.t1	41.0642	10.971	21.2731	28.0668	14.0879	36.4113
g621.t1	2.73512	4.02087	8.85205	9.12886	33.5686	11.2675
g622.t1	1	1.09477	1	2.31666	1.13671	1.34367
g623.t1	1	1	1	3.33823	1	1
g624.t1	1	1	1	1	1	1
g625.t1	1	1	1	1	1	1
g626.t1	1	1	1	1	1	1
g627.t1	1	1	1	1	1	1
g628.t1	1	2.07865	4.16853	6.50024	3.74924	1.49296
g629.t1	1	1.9942	5.2106	4.04573	5.47223	2.02325
g630.t1	1	1	1	1	1	1
g631.t1	2.81358	5.48272	12.3023	6.70176	4.53037	8.08619
g632.t1	1	2.0188	3.271	5.10393	1.05107	3.79951
g633.t1	1.70369	21.4802	1.73051	2.8132	7.90069	4.32933
g634.t1	1.03544	1	1	1.4696	1	1
g635.t1	1.4336	1.34476	1.80808	1.71679	1.28009	1.35711
g636.t1	280.588	891.033	1245.65	1032.96	361.129	1064.51
g637.t1	1.96271	6.16866	5.81311	5.37521	15.4164	6.1868
g638.t1	1.93191	5.74232	12.0699	12.7596	4.23824	10.0295
g639.t1	1	1	1	1	1.11597	1
g640.t1	2.45879	7.6235	11.0769	7.72279	10.0056	6.35254
g641.t1	1.77577	1	2.919	8.85246	1.3694	14.8283
g642.t1	4.07924	4.68405	3.08562	5.06966	6.4263	11.9521
g643.t1	1	1	1	1.5987	101.384	3.82906
g644.t1	1.05817	1	1.15701	2.70368	1	1
g645.t1	2.84308	18.6489	9.14802	7.76816	2.41915	6.18215
g646.t1	16.2575	56.4053	87.5953	81.8637	50.2699	71.3583
g647.t1	8.83711	8.34486	24.0296	21.2575	7.88211	16.7524
g648.t1	1	1	1.20065	2.6326	1	1.09753
g649.t1	1	1	1.60322	5.58961	1.375	1
g650.t1	1	1	1	1.45333	1	1
g651.t1	1	1	1	1	1	1
g652.t1	1	1	1	1	1	1
g653.t1	1	1	1	1	1	1
g654.t1	1	1	1	1	1	1
g655.t1	1.20683	33.648	3.66245	6.32831	1.09265	7.20128
g656.t1	1	1	1	1	1	1
g657.t1	1	1	1	1	1	1
g658.t1	1	1	1	1	1	1
g659.t1	1.03527	1.22419	1.14366	2.50578	1	1.23227
g660.t1	2.52363	3.5351	9.25677	11.5004	10.4897	7.48698
g661.t1	1	3.53936	1	1	2.97791	6.62827
g662.t1	1.01763	4.40765	22.3582	1.57116	1.07756	1.65036
g663.t1	1	1	1	1.46993	95.0948	3.95054
g664.t1	1	1	1	1	1	1
g665.t1	1	1	1	1	1	1
g666.t1	1	1	2.3767	1	1	1
g667.t1	1.21208	1.16182	2.95692	1.12481	1	1.39116
g668.t1	1	1	1	1	1	1
g669.t1	1	1	1.22416	1.71171	1	1.13044
g670.t1	1	1	1	1.55128	1	1
g671.t1	1	1	1	1	1	1
g672.t1	5.39508	4.72809	4.49325	6.42235	5.80986	4.08904
g673.t1	2.82144	3.44501	6.82091	8.3421	3.68591	6.98806
g674.t1	1	1	1	4.55049	1	2.26895
g675.t1	1.32027	1.177	11.9374	14.1317	2.05878	5.80519
g676.t1	1.32787	1.48622	12.1023	13.0384	1.95865	5.67821
g677.t1	1.37648	1.86416	5.88997	4.42633	3.24485	3.17874
g678.t1	1.93859	3.14405	18.2524	17.0064	10.3709	10.7561
g679.t1	1.09231	1.10057	1.39431	1.42755	7.05137	1.65999
g680.t1	4.54248	12.8349	17.0793	19.7142	10.414	15.0636
g681.t1	1.62779	4.02341	5.67241	6.22893	7.1067	5.38045
g682.t1	2.25602	16.8298	11.22	14.5006	4.14887	7.58897
g683.t1	2.76182	16.2754	40.4701	37.5019	37.4593	17.3436
g684.t1	4.67823	1.97088	14.4299	17.9042	3.94889	12.6198
g685.t1	1	2.16973	1	1.07977	1.1187	1
g686.t1	1	1	1	1	1	1
g687.t1	1	1	1	1.5111	182.628	4.36372
g688.t1	7.27604	13.1813	51.7443	63.4849	29.2625	43.2284
g689.t1	15.9904	122.538	97.635	54.9675	258.536	82.2128
g690.t1	1.21404	1.99725	2.48	2.89429	6.62575	3.20786
g691.t1	18.9008	57.5236	43.3511	26.6034	33.5052	44.3868
g692.t1	13.6489	86.6486	81.532	81.6035	91.7088	62.877
g693.t1	12.9964	1.3304	12.0585	18.9291	2.93715	45.3354
g694.t1	1	1	1	1	1	1
g695.t1	1	1	1.89722	1	1.55579	1
g696.t1	1	1	1	1	1	1
g697.t1	1.01772	1.18023	1.62559	2.1479	425.788	12.4373
g698.t1	1.52678	2.3562	4.50878	4.43672	3.15782	3.28171
g699.t1	2.90371	5.21626	8.56851	7.79532	4.60643	8.06682
g700.t1	1	1.03415	1.07302	1.07918	7.1062	1.31845
g701.t1	1.08187	2.32645	2.61428	3.41444	1.11938	2.21286
g702.t1	5.47658	15.0292	25.5859	18.5008	18.0968	12.0061
g703.t1	3.00992	5.49833	9.70021	9.64128	7.3273	7.53926
g704.t1	4.14356	9.77855	27.7235	33.4014	7.07892	22.6056
g705.t1	2.46271	4.40152	9.63794	9.15283	21.0594	9.4607
g706.t1	2.11507	5.94815	7.67957	6.03104	9.79857	8.03893
g707.t1	1	35.1553	61.2756	5.58838	2.3577	5.23578
g708.t1	1	1	1	2.18082	1543.97	39.781
g709.t2	12.0913	64.1123	44.7628	55.0977	27.6732	60.0088
g710.t1	1	1.71443	4.1483	6.0552	1	1
g711.t1	1	1	1	3.35044	1	1
g712.t1	1	1	2.36598	3.96469	1	1
g713.t1	1.08406	1	1.45665	2.78248	1.27097	1.3986
g714.t1	1.01886	1	1.17958	1.11128	1.79719	1.17387
g715.t1	2.47439	4.19712	10.624	12.2447	8.31586	8.08238
g716.t1	1	1	1.43111	1.85688	2.32988	17.9028
g717.t1	5.72562	27.3644	48.8883	41.3445	149.889	32.5891
g718.t1	1	1.04206	1.26961	2.16932	28.3118	5.57573
g719.t1	2.00786	3.40235	4.76505	5.63908	2.45262	7.63767
g720.t1	2.064	3.57566	4.82929	6.19379	4.86385	3.48617
g721.t1	12.7089	5.04568	25.3527	33.3125	8.44952	21.9767
g722.t1	1.11848	1	1	1	1	1
g723.t1	2.46345	1	1	1	1	1
g724.t1	4.53659	1	1.27786	1.35149	1	1
g725.t1	2.0137	1	1	1	1	1
g726.t1	1.33816	2.60444	2.16475	4.5231	1.24675	6.3144
g727.t1	2.39864	8.35229	31.645	10.9128	8.33683	6.04744
g728.t2	1.94145	3.71659	9.95762	5.38772	4.23399	4.98785
g729.t1	1	39.3354	1	1	1.25595	1
g730.t1	1	1	1	1	1	1
g731.t1	1.04911	1.12559	13.8727	6.18355	1.3699	3.06529
g732.t1	1	1	1	1	1.08211	1.42781
g733.t1	1	1.20285	1.43462	1.67071	1.83928	1.51751
g734.t1	1.4828	1.36973	1.63004	2.44454	1.59638	3.82158
g735.t1	1.24596	1.97235	3.15603	3.57981	2.31404	3.63912
g736.t1	8.88339	23.1175	25.6453	21.2393	30.5978	22.3903
g737.t1	1.01462	1.73689	1.23136	2.22305	5.83921	4.27132
g738.t1	4.3989	2.60215	3.72581	4.51361	1.68865	3.57362
g739.t1	2.8055	1	1	8.72584	16.845	15.0938
g740.t1	1.0939	1.45228	1.17066	1.69529	5.79593	3.75934
g741.t1	6.06908	3.04933	6.93964	10.7792	2.30474	12.4539
g742.t1	4.9892	2.96057	6.36908	5.92726	2.76156	6.101
g743.t1	3.68412	3.91223	17.9079	14.3908	3.94028	9.9977
g744.t1	2.10401	12.5307	15.5603	16.6869	3.80863	10.9347
g745.t3	5.66544	12.0996	29.5012	34.9737	17.5497	23.272
g746.t1	1	1	1.27038	1.11726	1.02926	1.15745
g747.t1	1.25635	4.47646	1.64987	2.50993	2.95371	4.69195
g748.t2	1	1	1	1	1	1
g749.t1	1	1	1.08926	2.40332	1	1
g750.t1	1	1	5.52175	8.69278	1	1.6761
g751.t1	1	1	1	1	1	1
g752.t1	1	1	1	1.67301	1	1
g753.t1	1	1	1	1.19524	1	1
g754.t1	1	1	2.17435	1.96598	1.02181	1.31406
g755.t1	1	1	1	1	1	1
g756.t1	1.04751	1	1	1	1	1
g757.t1	1	1	1.27568	1	1	1.05352
g758.t1	1	1	1.66015	1	1	1
g759.t1	1.05243	1.06669	4.62474	12.8663	1	1.20725
g760.t1	1	1	1	1.9446	1.02132	1.15354
g761.t1	17.0339	1	2.33292	1.9449	1.27159	1
g762.t1	1.48548	1	1	5.90081	1	1
g763.t1	3.67737	13.0411	16.0907	16.8203	5.33976	13.5198
g764.t1	1.35879	1.41057	4.16671	4.48635	4.23601	4.30844
g765.t1	1	1	1	1.79402	1	1
g766.t1	2.0921	4.64609	9.86013	7.0393	2.19448	4.31238
g767.t1	2.19824	4.9522	12.5608	9.32416	2.68325	7.82632
g768.t2	1.7151	5.80385	3.94557	4.02526	4.29783	3.71396
g769.t1	1	1.73728	2.46776	5.24553	1.4843	13.3652
g770.t1	1.00531	1.17526	1.54892	3.31841	1.35464	6.82648
g771.t1	1	1.26876	1.83693	6.14736	1.32696	7.78149
g772.t1	1	1.16326	2.04519	3.83301	1.18875	5.67933
g773.t1	2.85067	30.5289	14.5511	28.2799	15.152	55.3709
g774.t1	2.53128	1.24327	17.9139	20.2926	9.0525	9.53946
g775.t1	1	1	1	1	1	1
g776.t1	1	1	1	1	1	1
g777.t1	1	1	1	1	1	1
g778.t1	1	1	1	1	1	1
g779.t1	1	1	1	1	1	1
g780.t1	1	1	2.04049	1.718	1	1.09193
g781.t1	1	1	1	1	1	1
g782.t1	1.18332	1	10.1498	31.1782	1.09439	1.11361
g783.t1	1	1	1.92162	1	1	2.69227
g784.t1	2.1582	7.79937	17.5376	17.2845	21.7232	30.6508
g785.t1	1	1	1	1.49586	1	1
g786.t1	1	1	1	2.21494	1	1
g787.t1	1.3363	1	34.8424	18.1764	8.26241	8.90939
g788.t1	1	1	1	1	1	1
g789.t1	1.82727	3.8427	77.1992	67.338	27.8011	26.9975
g790.t1	1.33423	19.5834	7.47563	5.35285	1.24615	5.71822
g791.t1	1.04509	1.06763	1.04907	2.27703	1.03942	1.11876
g792.t1	1	1	1	1	1	1
g793.t1	1	1	1	3.42518	1	1
g794.t1	1.17378	1.13257	4.11513	7.39701	2.47755	3.33494
g795.t1	2.23907	1	15.6112	15.0484	1	11.8109
g796.t1	1.87733	1	11.9494	14.592	1	10.8595
g797.t1	1	1.04285	1.36617	1.84368	1.17285	1.93225
g798.t1	2.11115	4.98738	19.7622	11.9654	2.30539	15.9429
g799.t1	1.09316	64.4007	4.65965	1.85473	1.73966	1.9269
g800.t1	1	1	1.00566	1.0307	9.29911	1.27906
g801.t1	2.88907	3.42803	10.7591	15.3473	2.90982	8.4392
g802.t1	1.21091	2.02312	2.11336	2.86761	5.52612	3.72662
g803.t1	5.94419	13.4882	21.4792	21.571	46.2932	21.8057
g804.t1	2.22163	2.75438	7.53414	8.63518	4.06297	7.35323
g805.t1	6.50137	28.7263	40.5559	41.7942	44.5551	36.8899
g806.t1	1	1	1	1	36.7843	2.12101
g807.t1	1	1	1.43366	1	1	1
g808.t1	1	7.7579	1	1	1	1
g809.t1	1	1	1	1.25289	9.81311	1
g810.t2	1	3.33192	4.01318	1.7782	1.91561	1.18305
g811.t1	39.3275	133.192	156.19	167.181	208.261	150.51
g812.t1	1.42169	1	2.51635	45.4486	1.2286	4.31692
g813.t1	1	1	1	1	1	1
g814.t1	1	1	1	1	1	1
g815.t1	1	1	1.08131	1.05878	1	1.36743
g816.t1	3.31269	4.25721	15.0317	13.8707	43.5117	9.80686
g817.t1	2.92289	21.335	65.2228	42.3541	15.9076	30.3793
g818.t1	8.27009	34.9468	63.5152	70.3067	22.3608	48.6291
g819.t1	1.46016	2.10567	4.32737	5.88499	13.5549	4.30113
g820.t1	1	1	1	2.83846	1	1
g821.t1	1	1	1	1	1	1
g822.t1	1	1	1	1	1	1
g823.t1	1	1	1.11224	1.1217	1	1
g824.t1	7.8792	58.9638	53.1242	66.3114	36.1569	53.2778
g825.t1	1	1	1	1	1	1
g826.t1	1.05034	1.17056	1.41088	1.32179	1	1.22095
g827.t1	1	1	1.5949	1.32275	1	1
g828.t1	3.3909	17.0184	8.32939	7.5595	4.21646	7.04878
g829.t1	1.85522	5.18992	10.7401	7.97885	1.65203	7.33366
g830.t1	1	1	3.58578	23.844	1	5.87338
g831.t1	1	1	1	1.63899	1.36518	2.14315
g832.t1	1	1	1	1	1	1
g833.t1	2.36576	2.14607	7.27147	7.0968	3.17046	5.26121
g834.t1	2.23146	3.02339	6.77392	7.03355	4.02712	8.30185
g835.t1	1.03249	6.20405	1.04413	2.29188	1	1.08559
g836.t1	1	1	1	1	1	1.08579
g837.t2	24.2907	90.7432	92.9281	116.321	45.4349	78.8816
g838.t1	3.15614	3.28553	12.0895	10.7345	3.66733	7.51324
g839.t1	1.20654	1.10158	2.14244	1.98324	1.62282	1.73693
g840.t1	1	1	1	1	1	1.16475
g841.t1	1.36726	1	3.2286	2.07491	1.82265	1.72278
g842.t1	1	1	1	1	1	2.19402
g843.t1	1	1	1	2.85895	1	1
g844.t1	1	1	1	1	1	1
g845.t1	1	1	1.09941	1.32334	1	1.04822
g846.t1	1	1	1	1	1	1
g847.t1	1	1	1	1	1	1
g848.t1	1.22352	1.14218	7.28514	2.72399	1.61916	3.5036
g849.t1	1	1	1	1	1	1
g850.t1	1.06853	1	1.09282	1.10064	1	1
g851.t1	1	1	1	1	1	1
g852.t1	2.34819	1.11915	1.25531	3.23229	1.09373	3.67056
g853.t1	2.59896	1	1	1	1	1
g854.t1	1.22117	1.16088	1.0856	1.74231	1	1.16643
g855.t1	1	1	1	1	1	1
g856.t1	1.108	1	1	1	1	1
g857.t1	1	1	1	1	1	1
g858.t1	1.25531	1	1	1	1	1
g859.t1	1.19589	1	1	1	1	1
g860.t1	3.43825	1	1	1	1	1
g861.t1	1	1	1	1	1	1
g862.t1	2.1629	6.14712	37.4687	36.7765	9.11543	20.9181
g863.t1	1	1.44826	2.04502	6.24055	1.02347	2.81558
g864.t1	1	1	1	62.0233	1	1.8865
g865.t1	1	1	1	54.8388	1	1.26479
g866.t1	16.123	48.8451	36.171	14.2887	1.17668	15.0665
g867.t1	2.28694	1	1	1	113.504	2.1838
g868.t1	1	3.24765	2.45609	2.26438	1.85665	2.1326
g869.t1	1	1	1	1	1	1.46113
g870.t1	1	1	1	1.64157	1	1.28735
g871.t1	1	1	1	2.40821	1	1
g872.t1	1	1	1	2.75166	1	1
g873.t1	1	1	1.28663	1	1	1
g874.t1	1	1.10851	1.11492	2.24686	1	1.89361
g875.t1	1	1	1	1	1	1.97973
g876.t1	3.02828	8.04269	10.1014	10.8697	15.7447	12.6053
g877.t1	1.16135	6.62022	14.2751	10.2104	2.37446	6.72178
g878.t1	2.2018	6.854	9.10894	5.57535	10.5995	5.10679
g879.t1	1.70994	2.80578	5.09349	5.43816	3.54574	5.73514
g880.t3	7.04855	7.11229	11.0079	13.0942	16.5324	15.6915
g881.t1	1	1	1	6.22974	1	3.34141
g882.t1	5.44289	14.8322	18.4326	16.5656	4.60715	24.8831
g883.t1	1	1	1	1	1.09388	1
g884.t1	1.25885	2.4303	2.83622	7.96887	3.25008	2.0968
g885.t1	1.84006	4.64541	6.03813	5.35321	7.92814	5.23507
g886.t1	2.03279	5.90283	7.07484	6.75188	21.5083	8.02927
g887.t1	4.9898	1.20583	3.15251	15.4825	3.84031	124.884
g888.t1	1.67781	5.01895	7.82305	7.5816	3.418	12.3052
g889.t1	4.11571	3.64123	7.33057	8.2099	10.869	9.3123
g890.t3	7.13133	7.11268	19.3224	19.5343	9.60172	18.555
g891.t1	1.51107	1	2.31252	18.6287	1.15884	5.11153
g892.t1	3.40977	35.9135	9.66381	13.8655	14.596	9.95192
g893.t1	2.97894	4.17164	6.39199	11.577	8.24983	4.12204
g894.t1	2.44705	6.54352	8.89961	11.2359	3.82938	9.89309
g895.t1	2.80961	5.78901	18.0843	20.6212	15.0299	17.5851
g896.t1	1	1	1	1	1	1
g897.t1	1	2.53629	1	1.99474	1.11224	2.28744
g898.t1	1	1	1	1	1	1
g899.t1	1.53496	1.32405	1.06908	1.22467	15.1627	1.06713
g900.t1	4.49064	1	1	1	3.69253	1
g901.t1	2.79686	1	1	1	1.89478	1
g902.t1	2.75537	16.004	2.98737	4.35453	1.24413	4.7561
g903.t1	1.127	1	2.89886	6.87747	1.3154	4.47904
g904.t1	9.68001	7.87892	12.9092	13.059	10.2082	20.4687
g905.t1	3.65485	9.61527	12.6305	13.3951	8.53737	13.2043
g906.t1	1	1.08356	1.24305	1.37455	21.3721	1.91549
g907.t1	8.21082	23.9539	44.1396	50.8009	99.555	43.4895
g908.t1	3.4927	12.8733	4.43072	8.68441	1.07304	14.5715
g909.t1	1.02647	1.20188	1.35977	1.27307	12.6833	1.83673
g910.t1	1.31156	1.55449	1.29627	1.73427	4.60064	2.72357
g911.t1	1.06644	1.2026	23.4422	58.2429	1.97602	1.22747
g912.t1	2.83539	8.94727	11.5538	15.7853	42.6801	12.5722
g913.t1	2.25069	5.78459	14.0921	11.587	3.61906	7.73217
g914.t1	1.14981	1.19104	1.20271	1.5498	1.11164	1
g915.t1	1.03745	1	1	1.32988	1	1
g916.t1	1	1	1	1	1	1
g917.t1	1	1	1	1	1	1
g918.t1	1	1	1.10935	2.42277	1	1.15921
g919.t1	1	1	1	1	1	1
g920.t3	6.39538	39.26	9.7421	9.7759	5.39555	60.3866
g921.t1	1.6966	3.87918	2.82986	3.38992	1.32779	3.54486
g922.t1	1	1	1.20442	1.75738	1	1.26369
g923.t1	1	1.11535	1.12303	1.80035	1	1.17924
g924.t1	1	1	1	1	1	1
g925.t1	1	1	1	1.35783	1	1
g926.t1	1	1	1.47421	1	1	1
g927.t1	1	1	1	1	1	1
g928.t1	1	1	1	1	1	1
g929.t1	1	1	1	1.35784	1.19619	2.28178
g930.t1	1.05119	8.46507	11.6483	8.35241	1.07726	6.11308
g931.t1	2.2606	40.2194	27.8337	30.5345	1	23.1444
g932.t1	1.85432	3.68074	8.34331	6.81655	4.29218	6.13926
g933.t1	1.55314	2.27918	8.25763	2.90795	2.32839	7.75962
g934.t1	1.41401	1	4.35453	1	1	4.26116
g935.t1	1	1	1	1	40.5491	1.55961
g936.t1	2.63023	5.42697	8.00514	6.61979	9.48885	7.80858
g937.t1	1	1.0403	10.3883	4.26868	1.04642	7.18032
g938.t1	1.27285	1.69537	4.14117	4.60615	15.0429	3.24461
g939.t1	1.1772	2.26485	6.37381	6.09944	1.89634	2.58556
g940.t1	1	1.49418	3.22622	1.25407	1.22222	1.05688
g941.t1	1.0269	1.13688	1.07292	1.1581	1.03971	1.14178
g942.t1	1.21275	1.60133	2.60308	10.5244	1.76588	4.86204
g943.t1	1.01992	1.10132	1.48668	3.28658	14.7503	1.36739
g944.t1	1.85894	5.34481	11.0607	8.65132	3.47752	6.49373
g945.t1	2.14738	2.29846	5.40349	6.33517	2.46465	5.28072
g946.t1	2.06559	5.13428	8.74657	6.95222	6.2941	6.20569
g947.t1	11.8113	22.1833	21.8795	16.488	12.1801	22.9789
g948.t1	1	1	1.14437	7.73567	2.05089	1
g949.t1	3.45693	9.35238	31.5871	24.3688	60.3514	24.8393
g950.t1	1	1	1.25068	1.6116	200.686	6.73677
g951.t1	1.02949	2.19909	5.65198	45.1328	2.06035	6.59173
g952.t1	1	1	1.05468	3.37128	828.145	21.0079
g953.t1	4.55834	17.6058	26.1987	28.1266	16.8735	23.7929
g954.t1	1.70269	52.8453	76.7852	57.2284	8.79424	146.196
g955.t1	1	2.09178	1	1.08404	1.04228	1.6031
g956.t1	1	1	1	1	1	1
g957.t1	2.43782	1.15316	2.19465	2.24466	2.07846	2.54191
g958.t1	1.71874	132.639	93.6237	90.5376	11.4391	24.579
g959.t1	1.14887	24.2226	8.61435	5.7863	2.85958	4.27968
g960.t1	4.45351	30.0607	24.291	21.6392	21.0248	24.0676
g961.t1	8.50483	4.40168	1.91927	1.22654	1	18.4609
g962.t1	11.6865	6.89421	1.69354	1.62708	1	25.4937
g963.t1	1	1	1	1	1	1
g964.t1	1	1	1.0621	1.13465	1	1.54283
g965.t1	135.987	12.094	19.7692	19.7936	6.61778	113.914
g966.t1	1	1	1	1	1	1
g967.t1	1	1	1	1	1	1
g968.t1	1	7.49755	7.21437	56.1393	1.0359	10.452
g969.t1	1	1	1	1	1	1
g970.t1	1	1	1	1	1	1
g971.t1	1	1	1	1	1	1
g972.t1	1	1	1	1	1.07504	1
g973.t1	1	1	1	1	1	1
g974.t1	1	1	1	1.43581	1.24329	1
g975.t1	1	1	1.09133	1.09903	1.17244	1.04429
g976.t1	1	1	1	1	1	1
g977.t1	1	1	1	1	1	1
g978.t1	1	1	1	1	1	1
g979.t1	1	1	1	1	1	1
g980.t1	1	1	1	1	1	1
g981.t1	1	1	1.10997	2.13265	1	1.58706
g982.t1	1.137	1.54155	2.24269	5.89618	3.21552	1.94208
g983.t1	1	1	1	1	1	1
g984.t1	1	1	1	1	1.94689	1
g985.t1	1.08158	1	1	1	1.50578	1
g986.t1	1	1	1	1	1.73035	1
g987.t1	1.40721	1	1	2.21259	2.35542	1
g988.t1	1.64746	1	1	1	2.03107	1
g989.t1	1	1	1	1.24149	1	1
g990.t1	1	1	1	1	1.58232	1
g991.t1	1	1	1	1	1	1
g992.t1	1	1	1	1	1	1
g993.t1	1	1	1	1	1	1
g994.t1	1	1	1	1	1	1
g995.t1	1	1	2.00388	1.65771	1.11543	1
g996.t1	1	1	1	1	1	1
g997.t1	1	1	1.04832	1.5081	1.15174	1
g998.t1	1	1	1	1	1	1.15927
g999.t1	1	1	1.46862	1.60973	1.40464	1.13636
g1000.t1	3.75072	10.1426	20.8117	19.8442	16.7953	11.8306
g1001.t1	5.34172	6.09496	17.1844	22.2527	54.6247	14.1426
g1002.t2	1.49634	4.34828	16.4501	12.6209	28.6638	8.28917
g1003.t1	1	1	1	1.11889	1	1
g1004.t1	1	1	1	1.22339	1	1
g1005.t1	1	1.053	1	13.1011	1.13808	1.97218
g1006.t1	4.58543	4.38214	11.5792	16.9322	11.3114	11.7196
g1007.t1	21.4497	37.7499	40.1093	133.846	17.4832	32.614
g1008.t1	1.49813	1	1	1	1	10.2563
g1009.t1	1	1	1	1	1	1.30069
g1010.t1	1	1	1	1	1	1
g1011.t1	1.02121	1	1.05756	1	1	1
g1012.t1	1.76456	1.78521	6.36272	9.05766	22.7931	5.21883
g1013.t1	1	54.4305	17.8563	9.06313	3.13828	9.93719
g1014.t1	1	1	1	1	1	1
g1015.t1	1	1.12871	1.06859	1	2.04594	1.06666
g1016.t1	1	1	1.10979	1.83396	134.085	2.83021
g1017.t1	1	1	1.10979	1	142.97	5.03938
g1018.t1	1	1	1	1	1	1
g1019.t1	1	1	1.06859	1	1.22222	1.06666
g1020.t1	1	1.36892	1	1	1	1
g1021.t1	9.18722	32.1594	330.193	169.336	40.1737	197.067
g1022.t1	7.79063	26.9273	37.4202	41.4835	13.4487	30.5351
g1023.t1	1	6.0168	1	1	1	1
g1024.t1	1	1	1	1	1	1
g1025.t1	1	1	1	1	1.55579	1
g1026.t1	1	1	1	1	1	1
g1027.t1	1.61447	1	1	1	1	1
g1028.t1	1.87266	1	1	1	1	1
g1029.t1	1	1	1	1	1	1
g1030.t1	4.01504	1	4.35103	2.49669	1.12457	7.88914
g1031.t1	1	1	1	1	1	1
g1032.t1	1	1	1	1	1	1
g1033.t1	1	1	1	1	1	1
g1034.t1	1	1	1.05673	2.35308	1	1.22028
g1035.t1	1	1.08262	1	3.00058	1	1.42707
g1036.t1	1	1	1	1.1677	1	1.15049
g1037.t1	1	1	1	1	1	1
g1038.t1	1	1	1	1.69289	1	1
g1039.t1	1	1	1	1	12.4847	1
g1040.t1	1	1	1	1.06853	1.13522	1
g1041.t1	1	1	1	1	1	1
g1042.t1	1	1	1	1	1.71794	1.06493
g1043.t1	1	1.2145	1.11444	13.4081	1	4.16654
g1044.t1	1	1	1	9.88637	1	2.28443
g1045.t1	6.36051	16.7112	20.8097	17.2693	14.5976	16.3593
g1046.t1	3.04638	3.56848	7.77992	7.82383	15.3134	7.83898
g1047.t1	1.07099	1.36097	1.73318	1.5021	1.60221	2.3465
g1048.t1	1	1	1.07374	1.55959	1.52217	1.07169
g1049.t1	1	1	1	1	1	1
g1050.t1	1	1	1	1.26216	82.2333	3.58599
g1051.t1	1	1.56558	13.0355	4.72769	1	1.41787
g1052.t1	1	1	1	1	1	1
g1053.t1	1	1	1	1	1	1
g1054.t1	1	1	1	1	1	1
g1055.t1	1	1	1	1	1	1
g1056.t1	1	1	1	1	2.16223	1
g1057.t1	1	1	1	1	1	1
g1058.t1	1	1	1	2.34602	1	4.00851
g1059.t1	1	1	1.02657	3.00245	4.18216	2.58033
g1060.t1	1	7.5872	1	1.04951	1.04927	1
g1061.t1	1	31.2084	1	1	1	1
g1062.t1	3.093	21.7569	23.2192	19.8934	15.683	19.0672
g1063.t1	1	1.02495	1.1602	1.11581	8.31209	1.36193
g1064.t1	1	1	1	1.15445	5.55931	1.05907
g1065.t1	1	1	1	1	7.28724	1
g1066.t1	1	1	1	1	1	1
g1067.t1	1	1	1	1	1	1
g1068.t1	1	1	1	1	1	1
g1069.t1	1.16123	1	4.04542	11.8655	311.421	30.6193
g1070.t1	2.54479	18.4007	9.01528	10.8444	5.34374	9.9273
g1071.t1	1	1.50945	1.63197	3.64276	49.5027	10.1251
g1072.t1	2.38518	5.8168	9.34772	8.35685	9.70767	9.33009
g1073.t1	2.65913	9.18723	14.1043	13.2934	9.33028	10.5196
g1074.t1	4.59111	17.3961	16.1952	16.1236	30.9161	16.6584
g1075.t1	1.92121	1.56684	2.89914	4.40411	3.6574	3.50289
g1076.t1	1.8605	2.4718	8.18374	11.3703	5.76439	6.8526
g1077.t1	1.01263	1.19268	1.37778	5.02193	46.1775	9.38571
g1078.t1	1	1	1	1	1	1
g1079.t1	1.02966	1	1	1.34849	1	1
g1080.t1	1	1	1	1	1	2.49885
g1081.t1	1	1	1	1	1	1
g1082.t1	1.21763	1	1	3.55598	1.36518	2.71473
g1083.t1	1	1	1	1	1	1
g1084.t1	1	1	1	1	1	1
g1085.t1	1	1	1	1	1	1
g1086.t1	1.22157	2.53681	6.74106	6.32283	2.09474	4.48997
g1087.t1	2.1263	16.4759	49.4582	37.0709	8.86361	23.931
g1088.t1	1	2.00916	2.38656	6.64476	34.7898	7.74025
g1089.t1	2.53193	4.50976	6.85318	7.34714	16.8772	6.72774
g1090.t1	1	1.40711	1.85172	6.54562	18.333	8.46519
g1091.t1	1	1	1	1	1	1
g1092.t1	1.34461	5.96915	7.8483	8.42432	2.44336	8.11468
g1093.t1	1.07941	1.40527	7.98124	7.75945	1.0593	7.68147
g1094.t1	1	1	1	1.26873	1	1.24093
g1095.t1	3.47222	8.41337	16.3286	16.3651	14.1199	13.8913
g1096.t1	1.56783	5.33203	3.10705	10.3054	1.27778	35.4089
g1097.t2	16.3314	34.1365	47.3453	42.7821	22.8778	29.4865
g1098.t1	1	1	1	5.33473	1828.39	48.943
g1099.t1	2.66021	8.92009	83.2229	73.9491	6.38625	60.292
g1100.t1	1	1	1.57327	1	1	1
g1101.t1	1.12118	1	1.32705	1	1	1.15927
g1102.t1	1	1	3.3222	1	1.71499	2.1638
g1103.t1	1.07357	1.18715	2.79571	1.50474	1.03614	1.51697
g1104.t1	1	1	1	1	1.14066	1
g1105.t1	1	1	1	1	1	1
g1106.t1	1	1	1	1	1	1
g1107.t1	1	1	1	1	1.18938	1
g1108.t1	1.2093	2.54841	3.78971	3.35256	2.31255	3.9076
g1109.t2	4.67115	14.4644	19.4457	21.8615	56.8506	19.3583
g1110.t1	3.43082	8.28904	20.7391	17.6806	13.9467	15.9295
g1111.t1	1	1	1.20913	10.7572	2.03802	1
g1112.t1	1	1	1	1	1	1
g1113.t1	3.10698	17.5806	32.2769	23.4558	7.31276	15.3537
g1114.t1	1	1	1	1	1	1
g1115.t1	1	1	26.0749	22.4185	1.1127	1.13426
g1116.t1	5.67251	42.6863	48.2529	31.8035	12.2011	28.7833
g1117.t1	2.54268	1	3.01874	4.00962	1.05454	4.32985
g1118.t1	1.12976	2.32184	4.95453	2.52425	7.15888	4.67278
g1119.t1	1.03889	1.46952	1.42317	3.4951	3.778	8.11917
g1120.t2	1.95853	4.35596	6.29379	6.97143	15.7472	4.47718
g1121.t1	1.66264	5.56371	10.9697	12.7878	5.39656	7.84048
g1122.t1	10.287	25.8578	87.4427	85.3914	28.7972	85.0587
g1123.t1	2.36398	4.28521	9.25764	6.20517	7.58837	4.53014
g1124.t1	1.27728	2.34671	12.0054	13.154	1.55749	6.24782
g1125.t1	1	1	2.16399	2.80424	40.335	10.2319
g1126.t2	3.64168	6.17741	8.51459	11.015	7.01017	12.1385
g1127.t1	1	1.31601	1	1	1	1
g1128.t1	1	1	1.87047	1	1.53995	1
g1129.t1	1	1	1	1	1	1
g1130.t1	1	1	1	1	1	1
g1131.t1	1.0184	1	1.04996	1.32499	1.13494	1
g1132.t1	1.29436	1	1.79576	1.86609	1.99083	1
g1133.t1	1	1	1	2.54347	1	1
g1134.t1	1	1	1	1	1	1
g1135.t1	1.03865	1.59169	1.62743	1.11346	1	1
g1136.t1	1	1	1	1	1	1
g1137.t1	1	1	1	1	1	1
g1138.t1	1	1	1	1	1	1
g1139.t1	1.19018	3.17557	9.45521	2.04092	1.03972	1.64409
g1140.t1	1.97393	6.11797	8.81866	9.65846	2.36713	5.63358
g1141.t1	1	3.1833	14.22	9.0822	1	6.37179
g1142.t1	1	1	1	1	1	1
g1143.t1	1	1	1	1	1	1
g1144.t1	1	1	1	1	1	1
g1145.t1	1	4.80778	1	1.14669	1.25741	1
g1146.t1	1.81425	3.83942	5.71323	6.08297	3.35964	4.29161
g1147.t1	1	1	1	1	1	1
g1148.t1	1.08508	1	1.11545	1.37552	169.615	4.81105
g1149.t1	30.142	45.6741	60.6819	92.8058	58.9637	68.1247
g1150.t1	2.35885	5.53817	7.04814	4.97731	8.80581	5.99958
g1151.t1	1.6868	4.73572	5.81715	5.60519	3.63213	5.62425
g1152.t1	1.00847	1.23673	25.4459	1.84948	3.62692	2.56118
g1153.t2	1	5.75282	1	1	1.01938	1
g1154.t1	1	1	1.67521	1.73272	1	1
g1155.t1	1.25385	1.45207	6.98865	10.1046	1.03743	1
g1156.t1	1	1	1.37706	1	1	1
g1157.t1	4.44074	5.4059	23.628	15.7967	4.78381	9.60674
g1158.t1	356.157	1076.56	1039.32	975.947	384.674	1408.78
g1159.t1	4.74309	5.1485	16.4169	8.70088	4.34961	9.82715
g1160.t1	2.2085	2.07678	4.62418	5.11344	3.78424	4.90521
g1161.t1	3.71224	1	1	3.8555	3.78629	1
g1162.t1	2.15001	26.2722	30.2206	10.3083	6.8041	12.4848
g1163.t1	1	1	1	1	159.084	5.61141
g1164.t1	1	1	1	3.85457	3.78629	1
g1165.t1	1	1	298.28	378.293	1	1
g1166.t1	1	1	1	1	1	1
g1167.t1	1	1	214.1	264.561	1	1
g1168.t1	1	1	3.25072	1	1	1
g1169.t1	1	1	1	1	1	1
g1170.t1	1	1	1	1	1	1
g1171.t1	1	1	8.14199	9.46492	1	1
g1172.t1	1	1	1	1.52502	1	1
g1173.t1	1	1	1	2.50748	1	1
g1174.t1	1	1	1	1	1	1
g1175.t1	1	1	1.02873	1.40495	1.01541	1
g1176.t1	1	1	1	22.2643	1	2.2694
g1177.t1	1	1	1	1	1	1
g1178.t1	21.7369	31.8539	42.792	38.5809	11.3727	42.5556
g1179.t1	3.07743	42.364	10.234	19.6073	1.27914	30.231
g1180.t1	4.27148	5.73404	12.8781	14.4643	3.80999	9.95231
g1181.t1	1	1	1	2.02991	1.29123	1
g1182.t1	1	1	1	1	1	1
g1183.t1	1	1	1	1	1	1
g1184.t1	1	1	1	1	1	1
g1185.t1	1	1	1	1	1	1
g1186.t1	1	1.0192	1.04112	1.71345	1	1.09949
g1187.t1	1	1	1	3.58152	1	2.13943
g1188.t1	1	1	1	1	1	1
g1189.t1	1	1	1.07497	1.85356	1	1.50862
g1190.t1	1	1	1	1	1	1
g1191.t1	1	1	1	1	1	1
g1192.t1	1	1	1	1.36764	272.276	9.34332
g1193.t1	1	1	1	1	1	1
g1194.t1	1.71863	3.54554	4.57561	5.94851	2.13018	4.28808
g1195.t1	1	1	3.1568	9.22655	4.95445	5.16273
g1196.t1	3.77523	3.98774	8.75216	18	2.79636	15.8
g1197.t1	3.97023	3.88367	7.33617	21.7423	3.30235	10.3202
g1198.t1	1.03066	1.54635	1.66458	5.3227	119.134	7.3822
g1199.t1	1	1	1	1.97696	2.8136	1.21911
g1200.t1	1	1	26.7833	43.7624	1	1
g1201.t1	1.12639	1	1	4.69959	2.22086	1.33131
g1202.t1	1	1	1	1	1	1
g1203.t1	1	1	1	1	1	1
g1204.t1	1	1	1	1	1	1
g1205.t1	1	1	1	1.83872	1	1
g1206.t1	1	1	1	1	1	1
g1207.t1	1	1	1	1	1	1
g1208.t1	16.4261	106.374	2595.9	2157.57	33.232	507.085
g1209.t1	1	1	1	1	1	1
g1210.t1	1	1	1	1	1	1
g1211.t1	1	1	1	1	1	1
g1212.t1	1.60552	1	1.98268	1.35543	1.06033	1.21226
g1213.t1	1	1	1	1	1	1
g1214.t1	1.14833	1	1	1	1	1
g1215.t1	2.51935	1	5.04797	3.40811	1.03015	1.73501
g1216.t1	1	1.33725	1.40534	1.97667	1	1.26207
g1217.t1	1	1	1	1	1	1
g1218.t1	1	1	1	1	1	1
g1219.t1	1	1	1	1	1	1
g1220.t1	1.06492	1	1	1	1	1
g1221.t1	1	1	1	5.33066	1	1.27735
g1222.t1	1	1	1	1	1	1
g1223.t1	1	1.1608	1	1	1	1
g1224.t1	1	1	1	1	1	1
g1225.t1	1	1	1	1	1	1
g1226.t1	1	1	1	1	1	1
g1227.t1	2.33132	1	1.35898	4.11774	1	18.4501
g1228.t1	1	1	1	1	1	1
g1229.t1	1	1.1062	1	1.86177	1	2.76068
g1230.t1	1	1	1	1.25686	1	1.57532
g1231.t1	1	1	1	1	1	1.60269
g1232.t1	1	1	1	1	1	1
g1233.t1	1.13376	1.1139	28.8448	13.0319	6.08345	7.09341
g1234.t1	1.9373	1	25.1739	12.8729	8.22332	6.06583
g1235.t1	1	1.43877	2.30558	2.31453	1.05118	1.63441
g1236.t1	1.12178	2.55409	6.05052	9.9353	16.473	4.20159
g1237.t1	3.40718	9.5886	12.958	12.7056	13.212	12.3748
g1238.t1	4.59896	5.91524	10.4159	11.4725	13.6851	14.8292
g1239.t1	1.43527	2.15672	8.6435	4.19497	7.20801	4.42945
g1240.t1	6.76425	11.3268	14.1879	9.49179	7.79588	25.8619
g1241.t1	12.804	81.7352	75.2736	70.5984	40.3004	49.9752
g1242.t1	1	1	1	4.25113	7.63442	4.82449
g1243.t1	4.70585	8.8534	22.1701	20.5682	4.35404	35.5616
g1244.t1	1	1	21.9429	10.6114	1	5.49466
g1245.t1	2.1854	1	11.6526	38.3832	1.08238	8.96921
g1246.t1	1.0635	2.64645	3.69293	1328.59	1	1.63559
g1247.t1	4.99888	11.271	28.1007	28.217	8.21082	14.3131
g1248.t1	2.73946	5.00303	7.35643	8.55498	7.23195	6.53028
g1249.t1	1.79156	1.86439	4.54334	3.85769	7.48851	3.18792
g1250.t1	1	1	1	1	6.39897	1.14962
g1251.t1	1	1	1	1	24.5852	2.57908
g1252.t1	1	1	1	1	6.71687	1.20767
g1253.t1	1.98389	28.5719	6.90444	4.68381	6.04806	8.47117
g1254.t1	1	1149.86	2.82461	1	1.15183	1.25353
g1255.t1	1	1	1	1	182.818	4.85774
g1256.t1	11.1966	13.0045	22.9916	22.2591	22.5964	18.2214
g1257.t1	6.19882	7.00069	15.8433	12.6911	26.569	21.0868
g1258.t1	4.28518	6.81948	11.4528	11.8053	11.999	14.4154
g1259.t1	2.64643	553.248	4.99876	1.48245	2.08637	3.16061
g1260.t2	6.06992	12.918	9.71784	10.9871	10.5542	15.3693
g1261.t1	2.97373	7.07308	11.1687	10.9374	6.1049	13.404
g1262.t1	1.20944	9.04445	13.4018	13.899	1.33969	6.76164
g1263.t1	6.05687	15.8112	24.6253	27.5617	14.7789	25.4565
g1264.t1	1	1	1.47521	1.59448	5.11037	1.30137
g1265.t1	1	1	1.03399	1.18658	37.3949	2.22043
g1266.t1	2.61613	1	1	1	1	1
g1267.t1	1	2.57428	1	1	1	1
g1268.t1	1	1	1	1	1	1
g1269.t1	1	1	1	1	1	1
g1270.t1	2.15149	5.48107	1.80763	2.03501	1	4.43547
g1271.t1	1	1	1	1	1	1
g1272.t1	1	1.25467	1.13452	1.43785	1	1
g1273.t1	1	1	2.18609	1.17145	1	1.30765
g1274.t1	1	1.04813	1.20556	1.05572	1	1
g1275.t1	1	1	1	1	1	1
g1276.t1	1.94976	3.31929	7.9165	7.8814	5.83307	5.90485
g1277.t1	3.5212	1	1	8.87586	1	1
g1278.t1	1.58267	2.10025	1.88987	5.6507	1.45147	2.46175
g1279.t1	1	1	1	1	9.86203	1
g1280.t1	1	1.14667	1.30911	2.00619	5.08312	1
g1281.t1	1	1	1.25398	2.10255	432.15	12.8031
g1282.t1	1	1	1	1	245.879	5.75095
g1283.t1	1	1	1	1	1	1
g1284.t1	1.03508	2.71141	1.06658	1.50387	1.45871	1.82205
g1285.t1	1.09248	2.02502	3.27019	2.40625	2.59048	1.62966
g1286.t2	1.33147	1.15281	2.06166	1.67168	3.45118	1.71258
g1287.t1	2.9448	2.53757	3.48953	2.74063	1.61958	1.27126
g1288.t1	2.88478	4.52241	16.9605	17.6576	4.02694	11.1947
g1289.t1	2.95943	3.10815	14.6664	20.3973	73.4131	18.0309
g1290.t1	2.36785	2.84195	8.8186	6.44532	23.1591	7.04422
g1291.t1	2.65472	4.84848	12.2857	10.9415	53.1845	11.6518
g1292.t1	2.20448	2.49621	6.31984	5.07417	5.62234	7.99458
g1293.t1	1	1	1	1	52.6991	1.96078
g1294.t1	5.18329	6.47837	9.1174	12.3862	5.06758	6.593
g1295.t2	1.02417	1.12286	1.16426	1.89058	4.6524	1.06366
g1296.t1	1	1	1	1.20262	1	1.30253
g1297.t1	1	1	1	1	1	1
g1298.t1	1	1	1.20253	5.06273	1.03627	1.8176
g1299.t1	1.03303	1.08413	1	1.19399	1	1
g1300.t1	1	1	1.18115	6.95753	1	1
g1301.t1	3.62929	1.21989	1.05435	1.33399	1.13554	20.791
g1302.t1	30.446	52.633	72.0896	73.8059	83.6371	100.163
g1303.t1	118.304	188.506	272.519	308.703	364.289	363.463
g1304.t1	2.63422	9.9705	24.0335	19.2026	6.10406	15.3536
g1305.t1	1.60804	2.94752	22.955	17.4799	4.69652	6.53118
g1306.t1	1	1	1	1	1	1
g1307.t1	1	1	1.56913	1.61753	1	1.55385
g1308.t1	1	1.04788	1.46012	3.32796	1	3.51345
g1309.t1	6.14216	14.3538	26.344	22.4357	17.3015	18.9928
g1310.t1	1	1.96606	1	1	1.60615	3.85152
g1311.t1	1	1	1.18524	1.30127	1.02499	1.22459
g1312.t1	1.04371	1.14818	1.31678	1.34349	121.859	4.0708
g1313.t1	2.48524	2.04369	16.1206	14.5756	9.92369	10.9889
g1314.t1	1.34418	1.1951	2.44863	3.24532	1.05704	2.30755
g1315.t1	1	1	1	1	1	1
g1316.t1	4.02446	10.8542	15.5004	13.8722	9.74184	9.84658
g1317.t5	1.81662	1.10326	9.89587	8.55183	1.78297	4.01631
g1318.t1	17.8341	128.965	90.7684	109.334	88.6107	128.386
g1319.t1	11.5738	41.687	58.4652	64.624	57.5935	76.1411
g1320.t1	1.11301	1.86239	1.06132	1.93083	1.96457	1.59558
g1321.t1	1.06883	1.31495	5.63933	3.63695	1.24151	2.92183
g1322.t1	2.86167	13.5015	18.081	22.5536	114.062	19.6665
g1323.t1	3.51229	14.5236	34.5949	16.1324	8.67423	35.3103
g1324.t1	1	1	1	1	1	1
g1325.t1	1	1	1	1	1	1
g1326.t1	1	1	1	1	1.18612	1
g1327.t1	3.24071	16.1352	50.191	39.6783	34.5266	30.2326
g1328.t1	1.0315	1.02669	1.2856	1.59442	109.189	3.9318
g1329.t1	1	1	1.09554	1.46618	1	1
g1330.t1	1	1	1	1	1	1
g1331.t1	1	1	1	1	1.06689	1
g1332.t1	1	1	1	1	1	1
g1333.t1	1.34522	2.75586	7.71723	6.64581	2.01348	3.88026
g1334.t2	1.93146	2.45165	7.25412	11.0814	9.50516	4.74485
g1335.t1	1	1	1.43172	3.52719	1	8.97389
g1336.t1	1	1	1.05663	3.17982	1	11.1176
g1337.t1	1	1	1	1	1	1
g1338.t1	1	1	1	1	1	1
g1339.t1	1	1	1	1	1	4.45556
g1340.t1	1	1	1	1	1	3.18715
g1341.t1	1	1	1	1.72761	1	12.0244
g1342.t1	1	1	1	1	1	1
g1343.t1	1	1	1	1	1	1
g1344.t1	1	1	1	1	1	1
g1345.t1	1	1	1	1	1	1
g1346.t1	1	1	1.60322	1	1	1
g1347.t1	1	1	1	1	1.69634	1
g1348.t1	1	1	1	1	1	1
g1349.t1	1	1	1	1	1	1
g1350.t1	1	1	1	1	1	1
g1351.t1	1	1	1	1	1	1
g1352.t1	1	1	10.4623	1.04795	1.02366	1.0214
g1353.t1	1	1	1.72959	1	1	1
g1354.t1	1	1	2.50448	1	1	1
g1355.t1	7.42286	14.7028	37.9444	20.9436	16.0432	19.1847
g1356.t1	80.9001	1.34909	9.06418	6.7671	1.62447	6.3567
g1357.t1	1.86834	2.97886	8.14621	5.90185	2.4336	4.53907
g1358.t1	1	1.65954	1	2.81332	1	7.50452
g1359.t1	2.15001	1.82282	6.71978	4.10278	9.22248	4.385
g1360.t1	4.64144	16.5429	27.5135	18.8938	8.59872	10.7891
g1361.t1	4.50598	34.9178	14.593	15.8097	10.7523	11.9957
g1362.t1	1.31934	2.93744	13.9161	19.069	3.3608	5.18611
g1363.t1	2.2851	2.47151	8.78742	5.54961	2.66156	7.63858
g1364.t1	2.06455	6.95865	15.7202	8.54679	3.47918	9.26269
g1365.t1	4.19664	11.2682	9.67178	10.8136	6.32502	8.37817
g1366.t1	2.37817	4.03441	7.89781	8.01082	3.03393	6.72739
g1367.t1	35.5455	135.704	94.4266	93.6769	58.3599	94.9782
g1368.t1	1	1	1.89722	7.83835	3.77894	1
g1369.t1	1.30361	4.27222	48.3809	44.8587	2.7557	13.7313
g1370.t1	1.74395	1.78265	1.40135	2.74325	1.48657	3.34141
g1371.t1	1.67807	2.26483	4.43417	3.85896	1.89805	3.73966
g1372.t1	2.42863	4.9828	6.98403	5.96759	11.8485	6.12411
g1373.t2	1	1	1.2411	1.78411	5.56332	1.3909
g1374.t1	5.35523	21.4064	26.4254	23.1397	21.8874	25.8343
g1375.t1	3.72243	3.7508	26.5577	13.2098	4.91351	9.40744
g1376.t1	1.06824	1.34713	1.80222	1.53524	1.06695	1.59933
g1377.t1	1.66568	1	4.01265	2.63323	1.05426	2.31537
g1378.t3	2.68899	7.32211	16.7669	17.2572	8.46436	15.0498
g1379.t1	1.37171	4.25083	3.85731	2.64541	1.75302	3.07594
g1380.t1	1.05736	1.61976	1.70147	3.53535	6.15968	4.05974
g1381.t1	1.86993	1.52279	5.46905	6.07869	1.53267	4.08338
g1382.t1	40.1734	52.3897	54.4337	54.8154	46.3938	51.7793
g1383.t2	1.13846	1.21502	1.75355	1.74905	3.44079	2.58012
g1384.t1	1	1	1	1	1	1
g1385.t1	1.05297	1.02583	1.11055	1.65925	1.14817	1.34791
g1386.t1	1	1	1	1.67609	751.032	19.5052
g1387.t1	1.06481	4.01927	3.2145	5.31403	1.56579	3.37051
g1388.t1	1	1	1	1	1.62357	1
g1389.t1	1.78106	1.28969	8.79985	8.48911	2.23877	5.66677
g1390.t1	4.29736	19.204	18.7666	17.8232	13.0476	17.0733
g1391.t2	1.5217	2.549	3.77651	3.21492	2.40592	3.05305
g1392.t1	1	1	1.95845	1.25998	7.31392	1.23293
g1393.t1	1	1	1	1	1	1
g1394.t1	1.56012	5.20229	5.64143	3.41573	1.01997	2.8353
g1395.t1	4.03272	7.90434	11.3602	13.2935	10.4777	10.7231
g1396.t1	6.59663	11.0439	22.6729	18.6359	7.35028	15.822
g1397.t1	1.94091	8.91663	42.8266	27.3022	9.54372	24.9907
g1398.t1	4.75857	41.2888	19.9804	22.5515	14.577	20.9331
g1399.t1	26.7554	6.78	18.019	18.7219	9.58481	11.3341
g1400.t1	1.48181	4.6758	5.73706	5.30124	2.36783	7.38332
g1401.t1	1	1	1	5.18748	1	1
g1402.t1	1	1	1	1	1	1
g1403.t1	1	1	1	1	1	1
g1404.t1	1	1	1	1	1	1
g1405.t1	1	1	1	1	1	1
g1406.t1	1	1	1.05739	1.18666	1	1
g1407.t1	7.19734	6.62174	65.1852	63.6076	9.88175	21.0586
g1408.t1	2.82663	1.381	11.4102	12.2263	2.25509	3.91488
g1409.t1	1	1	1	1	1	1
g1410.t1	1	1	1	1	1	1
g1411.t1	1	6.57339	1	6.19867	1	1.15049
g1412.t1	17.727	107.618	125.36	181.264	59.0655	170.9
g1413.t1	1	1	1	1	1	1
g1414.t1	1	1	1	1	1	1
g1415.t1	1	1	1	1	1	1
g1416.t1	1	1	1	1	1	1
g1417.t1	1	1.02207	1.25984	1.28176	1.06323	1.09146
g1418.t1	1	1	1	1.09699	1	1
g1419.t1	1	1.03927	1.20982	1.4095	3.66778	2.26127
g1420.t1	7.63769	10.8536	22.5336	24.4536	9.33996	20.9451
g1421.t1	1	23.2636	1	1	1	1
g1422.t1	1	55.0085	1	1	1	1
g1423.t1	1.03727	1	1.1012	1.87778	8.75805	1.58914
g1424.t1	1	2.66088	2.38436	3.41796	1.54523	1
g1425.t1	1	1	5.44798	7.06294	1	2.07243
g1426.t1	1.29436	53.5117	382.964	736.312	4.46792	277.214
g1427.t1	1	1	1	1	1	1
g1428.t1	1.34461	1	1.23347	2.51861	1	18.3326
g1429.t1	1.19551	1	1.06628	2.36539	1	1.64402
g1430.t1	1.36772	1.14382	1.03844	2.66712	1	21.0438
g1431.t1	1	1	1	1	1	1
g1432.t1	1	1.05767	1	1.13339	6.43889	1.17924
g1433.t1	1	1	9.84521	10.691	1.09995	4.41372
g1434.t2	2.86134	6.1168	9.91329	8.23695	6.14021	10.2669
g1435.t1	1	1	1	1	1.02429	1
g1436.t1	4.58717	4.22752	7.45099	6.63085	6.17527	9.55411
g1437.t2	1.10111	1.17139	1.18308	1.24814	1.17285	1.04439
g1438.t1	1.19982	57.91	32.6695	6.40204	2.199	3.10577
g1439.t1	1.05055	1	32.3533	50.1818	1.19754	22.3085
g1440.t1	1	1	5.61322	13.324	1.04501	1.8813
g1441.t1	1.07727	1	1	1	1	1
g1442.t1	2.62812	1.15277	1.16085	2.22177	1	1.31332
g1443.t1	1.88945	2.04625	1	2.55887	1	1
g1444.t2	3.12207	2.12728	1.57327	4.73735	1	1
g1445.t1	1	1	1.02196	1.02381	1	1.04251
g1446.t1	1	1	1	1	1	1
g1447.t1	1	1	1	1.90692	1	1
g1448.t1	1	1	1	1	1	1
g1449.t1	1	1	1	4.75293	1	1
g1450.t1	1	1	1	2.75166	1	1
g1451.t1	1	1	1.03574	3.09292	1.23872	1.20748
g1452.t1	1.56982	13.5926	8.78799	4.99066	3.13505	17.2557
g1453.t1	1	1	1	1	1	1.26387
g1454.t1	1.03133	1	1	1.03857	1	1.49501
g1455.t1	1.13352	1	1	1.06547	1.03274	2.11414
g1456.t2	4.47206	1.33202	1.29675	2.74278	1.99322	31.8567
g1457.t1	1	13.1616	8.19727	2.17143	1	2.57765
g1458.t1	1.12429	1	1.67023	2.45521	1.19978	2.95475
g1459.t1	1.05192	1.13286	1.28051	1.45656	1.15683	1.27296
g1460.t1	1	1	1	1	1	1
g1461.t1	1	1	1	1	1	1
g1462.t1	1	1	1	1	1	10.0618
g1463.t1	1	1	1	1	1	1
g1464.t1	1.34746	2.57373	3.04285	7.43783	2.49968	4.39472
g1465.t1	1.91074	2.55974	6.40012	4.5021	5.74506	3.98707
g1466.t1	1	1.97284	8.4411	8.92881	1.30558	3.41209
g1467.t1	1	1	1	7.62383	1	3.87686
g1468.t1	1	1.60951	7.81028	8.4031	1	3.41846
g1469.t1	1	1	1	5.07543	1	1
g1470.t1	6.84157	25.2801	39.1466	39.1642	8.06821	39.0431
g1471.t1	1	1.14327	1.60843	1	1.17266	1
g1472.t1	3.23198	11.8415	17.8368	17.0811	25.8536	20.3716
g1473.t1	1	1	1	1	1	1
g1474.t1	1.34235	1.58619	2.45004	2.28722	2.87325	3.02412
g1475.t1	6.71638	11.4522	22.165	21.5674	5.77164	15.6812
g1476.t1	3.12245	5.84269	14.9357	16.1673	20.8824	15.297
g1477.t1	1	1	1	1	1	1
g1478.t1	2.59309	3.92866	7.86043	6.98402	9.55458	6.36505
g1479.t1	1	1	1	1	1	1
g1480.t1	1	3.79	1	1	1	1
g1481.t1	2.66373	7.32118	13.305	13.9905	192.512	15.0908
g1482.t1	1	1	1	1	1	1
g1483.t1	1.35832	3.75029	11.7866	25.6081	2.77689	5.1712
g1484.t1	1	1.31944	1.32963	1	1	1.32045
g1485.t1	15.0349	33.7326	73.2467	67.5355	14.173	43.5515
g1486.t1	9.28769	1	1	1	1	1
g1487.t1	1.22788	5.87544	5.12147	3.60781	1.61359	2.64346
g1488.t1	2.23243	2.95501	5.02461	5.84921	11.5005	6.5865
g1489.t1	13.4246	52.1151	60.8361	43.3778	23.4018	50.3885
g1490.t1	1.07809	1	1	1.45721	1.24134	1.41032
g1491.t1	11.354	28.5016	42.6602	33.8693	22.0364	39.9981
g1492.t1	1	1	1	1	1	1
g1493.t2	1.314	18.7764	9.88886	10.4909	12.8724	5.51489
g1494.t1	1.27891	3.67481	9.61606	15.2008	2.5557	5.00723
g1495.t1	1.99219	8.35172	17.4472	18.1447	15.7152	16.8442
g1496.t1	1.10695	2.58154	1.55541	1.65962	1.22678	1.87069
g1497.t1	1	1.18713	1.19982	12.4829	1.02699	1.53316
g1498.t1	1	1	1	1	1	1
g1499.t2	8.53663	3.61936	11.3654	9.92886	15.0002	8.88304
g1500.t1	1.59926	35.3417	13.0921	6.64402	5.57676	5.57882
g1501.t1	2.52946	8.13266	10.3973	10.3732	10.1266	7.88352
g1502.t2	2.54204	24.4618	20.0914	19.3168	4.83848	18.3256
g1503.t1	1	1	1	1	1	1
g1504.t1	1.80148	2.46668	5.32752	4.52168	2.91125	3.25731
g1505.t1	23.6358	1	1.07028	2.86713	1	1
g1506.t2	1	1.16251	1.17388	1.21998	7.4664	1.28067
g1507.t1	14.4985	17.8892	76.006	74.3492	17.6073	58.6787
g1508.t1	3.15707	872.301	98.464	66.1778	7.41489	24.7852
g1509.t1	1	2.12872	4.45672	7.19154	1.5324	5.82255
g1510.t1	1	1	1	1	1	1
g1511.t1	1	1	16.9201	239.751	1.24271	1.85376
g1512.t1	1	1	4.35453	151.045	1.3465	2.08705
g1513.t1	1	1	21.0454	406.055	1	1
g1514.t1	1	1	10.1245	389.598	1	2.95947
g1515.t1	1	1	1.46366	41.9183	1.08688	1.15049
g1516.t1	1.01428	1	1.96153	20.8974	1.05269	1.02421
g1517.t2	1	1	16.7242	365.635	1.3887	2.02765
g1518.t1	1	1	1	1	1	1
g1519.t1	1.01785	1	3.47977	2.24331	1.02618	2.12652
g1520.t1	1	1	1	1	1.36362	1
g1521.t1	1	1	5.71246	158.65	1	3.12889
g1522.t1	1.01553	1	7.69346	168.607	1.27867	1.41135
g1523.t1	1	1	1	1.34289	93.0456	3.76888
g1524.t1	1	1	5.74715	3.74096	1.03274	2.5861
g1525.t1	1	1	13.5208	4.6303	1	5.65302
g1526.t1	1	1	1.23155	2.50637	1.055	6.52484
g1527.t1	1.74784	3.0085	4.81507	6.56615	2.21293	6.77439
g1528.t1	8.0959	72.2287	62.2364	94.5456	21.2657	58.77
g1529.t1	1.9262	3.54734	5.81983	6.96145	4.65343	7.59669
g1530.t1	2.15222	2.23187	7.8836	9.79165	4.69467	5.23707
g1531.t1	1.78297	4.22865	4.9522	5.20537	3.07273	4.41538
g1532.t1	1	1	1.26414	1	1	1
g1533.t1	1	1	1	1	2.22814	1
g1534.t1	1.18636	1.22553	4.01791	3.30388	3.02973	2.56595
g1535.t1	1	1	4.99926	57.4519	3.47449	1.37397
g1536.t1	1	1	7.18256	180.385	12.3329	1
g1537.t1	1	1	1.31205	5.28861	1	1.20222
g1538.t1	8.27242	20.3976	31.6037	31.6694	15.3785	22.1914
g1539.t1	7.2863	21.5779	46.0528	42.1857	31.1069	26.379
g1540.t1	1	1	1	1	1	1
g1541.t1	4.72477	2.50875	1.98235	7.50897	1.0682	1.71628
g1542.t1	1	1	2.35041	1	1	1
g1543.t1	1	1	1	1	1	1
g1544.t1	1	1	1	1	1.08688	1
g1545.t1	4.82784	2.03629	3.46363	5.17885	1.03306	3.29685
g1546.t1	2.98904	1	1.89722	1	1	4.47324
g1547.t1	1.79158	1	3.1568	1	1	1
g1548.t1	1	1.06252	1.3014	1.69002	24.7905	4.87173
g1549.t1	1.0606	3.67128	123.543	33.8149	2.72094	3.02235
g1550.t1	3969.22	1	1	1	1	1
g1551.t1	1	1	2.95862	3.36164	1.12495	1
g1552.t1	2.46341	16.7363	172.023	153.463	6.393	70.518
g1553.t1	1.54831	1.20554	5.52806	4.65441	2.27723	2.54226
g1554.t1	1.10563	1	1.42954	1.38816	1.03897	1.20877
g1555.t1	1	1	1	1	1	1.52342
g1556.t1	2.2746	2.1056	6.13404	6.43428	2.62382	5.42423
g1557.t1	3.52329	3.26187	5.80997	11.607	10.1107	10.0618
g1558.t1	1	2.08747	1.92653	2.50669	1.12633	2.80216
g1559.t1	1	1	1	1	1	1
g1560.t1	2.47286	1	1	1	1	1
g1561.t1	2.66514	1	1	1	1	1
g1562.t1	1	1	4.12202	1.42341	1.21733	1.25301
g1563.t3	1.46641	2.76551	1.26992	1.02927	2.77955	1.23523
g1564.t1	2.25738	1	1	2.25098	3.08904	1
g1565.t1	17.8478	1	1	1	1	1
g1566.t1	1.39563	1	16.9688	23.812	1.7495	12.5471
g1567.t1	1.15626	1	13.1532	20.8385	1.11662	11.0671
g1568.t1	1	1	1	3.38056	1	1
g1569.t2	1	1	1	1.84609	1	47.9543
g1570.t1	1	1	1	1	1	1
g1571.t1	1	1	1	1	1	1
g1572.t1	1	1.539	1.94315	1.20524	1	1
g1573.t1	1.04607	1.23438	2.49984	4.04895	1.06782	1.60699
g1574.t1	1	1	1.71381	1.19518	1	1
g1575.t2	1	5.49976	3.56769	4.20674	1	6.74291
g1576.t1	1.04686	1	1	1	1	1
g1577.t1	1.04176	1	5.96931	6.83578	67.4867	5.60419
g1578.t1	1	8.0573	1	1.97691	1	1
g1579.t1	1.05186	1	2.82809	1.83842	1	1.13668
g1580.t1	1	1	1.04963	1.13453	1	1
g1581.t1	152.406	802.979	994.055	1007.73	64.2518	1015.35
g1582.t1	1	1	1	1	1	1
g1583.t1	190.367	1	1	1	1	1
g1584.t1	1	1	1	4.08944	1	1
g1585.t1	1	1	1	1	1	1.95498
g1586.t1	1	1	1	1	1	1
g1587.t1	1	1.06682	1.22224	1.2282	1.02984	1
g1588.t1	1.02326	5.08219	4.78568	4.69394	1.03424	4.37076
g1589.t1	1	1	1.58049	2.22904	1	1
g1590.t1	1	1	1.14318	1	1	1
g1591.t1	1	1.17454	1.18328	1	1	1.17856
g1592.t1	1	3.73342	2.21805	1.1016	1	1.36424
g1593.t1	1	2.88328	1.22026	1.47257	1	1.42899
g1594.t1	1	1	1	1	1	1
g1595.t1	1	1	4.08449	4.91212	1	2.63345
g1596.t1	1	1	1	1	1	1
g1597.t1	1	1	1.29554	1.96235	1	1.28735
g1598.t1	1	1	1.73093	1	1	1.71059
g1599.t1	1	1.08224	1.08749	1	1	1
g1600.t1	1	1	1	1	1	1
g1601.t1	1	1	1	1.27246	1	1
g1602.t1	1	1	1	2.55285	1.77106	1
g1603.t1	1	1	1	1	1	1
g1604.t1	1	1	1	1	1	1
g1605.t1	8.29317	1	1	1	1	1
g1606.t1	1	1	2.54814	4.40827	29.0479	3.20641
g1607.t1	1075.64	1	1	1	1	1
g1608.t1	1	1	2.25727	2.37367	1.75474	2.2095
g1609.t1	1.01535	1.03902	1	1	1.08985	1.08085
g1610.t1	1	1	1	1	1	1
g1611.t1	1	1	1	1	1	1.06959
g1612.t1	1	1	1	1	1	3.43669
g1613.t1	1	1	1	1	1	1
g1614.t1	1.13856	1	1.16726	1.16794	1.44075	2.42451
g1615.t1	1.86414	1	1	2.29045	1	3.27766
g1616.t1	1	1	1	1	1	1
g1617.t1	1	1	2.71489	3.12926	1	1
g1618.t1	1	1	1.37909	1.41156	1	1
g1619.t1	1	1	1	3.52875	1	1
g1620.t1	1	1	1	1	1	1
g1621.t1	1	1	1	1.27564	1	1.24708
g1622.t1	1	1	1	1	1	1
g1623.t1	2.13251	22.4714	16.8917	9.10617	3.78173	9.82241
g1624.t1	1.76728	11.8398	37.9424	13.1898	7.61603	13.6432
g1625.t1	1	1.37937	7.68038	1.43489	2.63914	2.29962
g1626.t1	4.88627	1.045	5.60007	10.1146	2.65072	9.39339
g1627.t1	1	1.17967	3.22618	3.11821	1.21452	1.91836
g1628.t1	84.3151	1	1	1	1	1
g1629.t1	974.008	1	1	1	1	1
g1630.t1	255.089	1	1	1	1	1.24093
g1631.t1	2.36865	1	22.9571	2.92375	1.39016	2.99144
g1632.t1	1	1	1	2.83846	1	1
g1633.t1	1	1.10076	1	1	1	1
g1634.t1	2.68611	1	1	1	1.03264	1
g1635.t1	667.267	1	1	1	1	1
g1636.t1	487.543	1	1.47482	1	1.08909	1.46239
g1637.t1	1	1.07805	1	1	1.0454	1
g1638.t1	5.60923	17.4145	6.22743	3.27832	2.28258	10.0852
g1639.t1	111.48	5.19459	6.91796	7.82849	2.56556	5.9032
g1640.t1	1.08098	1.34984	4.45167	5.59982	1.44574	2.98438
g1641.t1	1	1	1	3.28944	1	1
g1642.t1	1.58503	1	5.93024	2.80485	2.88064	2.50223
g1643.t1	72.2244	1	1	1	1	1
g1644.t1	119.292	1	1	1	1	1
g1645.t1	1	1	1	1	1	1
g1646.t1	88.0418	1	1	1	1	1
g1647.t1	1.61126	1	1	1	1	1
g1648.t1	9.49243	1.26076	6.45085	9.11384	2.82455	6.29727
g1649.t1	1	1	1	2.69409	1	1
g1650.t1	1	1.30069	1.08004	3.51631	1	1
g1651.t1	1	1	3.26884	34.5736	1.47196	1
g1652.t1	8.57016	14.2303	30.4403	20.4131	22.0434	19.9435
g1653.t1	1.97754	8.45245	10.648	9.56212	3.32642	7.31354
g1654.t1	1	1	1	1	1	1
g1655.t1	57.9553	1	1	1	1	1
g1656.t1	1.15795	1	1	1	1	1
g1657.t1	1	1	1	1	1	1
g1658.t1	1	1	1	1	1	1
g1659.t1	1.87005	4.57291	4.01602	28.6491	2.39842	8.16743
g1660.t1	810.496	1	1	1	1	1
g1661.t1	1.14001	1	1	1.14756	1	1
g1662.t1	1	1	1	1	1	1
g1663.t1	1	1	1	1	2.70301	1
g1664.t1	1	1	1	1	1	1
g1665.t1	14.004	1	1	1	1	1
g1666.t1	2.63091	1.57261	2.19994	3.82117	2.37037	14.8316
g1667.t1	4.02139	3.94415	8.39247	6.15836	6.33306	7.46629
g1668.t2	6.6554	2.61916	12.9065	15.1928	7.82031	13.4146
g1669.t1	13.2606	7.11198	20.4404	19.4253	6.4165	30.9126
g1670.t1	1	1.21936	5.17068	8.92643	1.40464	4.22728
g1671.t1	1.0456	1	1.07444	1.94174	1	1
g1672.t1	2078.55	1	1	1.24096	1	1
g1673.t1	1842.57	1	1.29971	1.1626	1.16817	1
g1674.t1	1	5.99165	1	1.04916	1.02486	1.04407
g1675.t1	1	1	1.02682	1.28792	1.14424	1
g1676.t1	1815.7	1	1	1	1.75474	1
g1677.t1	1	6.25062	1	5.05246	1	1
g1678.t1	1	1	1	1	1	1
g1679.t1	1	1.05166	2.37841	1.53802	1.14921	1
g1680.t1	1	1	1	1	1	1
g1681.t1	1	1	1	1	1	1
g1682.t1	1	2.61683	1.5909	2.37997	1.19615	1.04408
g1683.t1	1.31729	6.15002	12.3874	24.886	1.74693	18.9723
g1684.t1	1.08425	1.36982	58.1325	39.3561	1.15608	3.38029
g1685.t1	1.01849	1.4232	1.30126	2.85099	1.02713	1.14615
g1686.t1	1	1	1	1	1	1
g1687.t1	1	1	1	1	1	1
g1688.t1	1	1	1	1	1	1
g1689.t1	1	2.52697	1	2.30208	1.1142	1
g1690.t1	4.87374	4.58701	13.3494	16.9037	39.1469	16.2833
g1691.t1	1	1	1	1.15694	1.03941	1
g1692.t1	1	1	1	1	1	1
g1693.t1	1	1	1	1	1	1
g1694.t1	1	1	1	1	1	1
g1695.t1	1	1	1.02275	1.592	1	1
g1696.t1	1	1	1	1	1	1
g1697.t1	1.10898	1	1.09834	1.32	1	1
g1698.t1	4.25867	8.87879	9.41451	9.44186	19.0432	9.53823
g1699.t1	2.37045	7.55556	14.5959	12.1152	10.0266	8.44027
g1700.t1	1.17215	64.1821	61.9893	7.06705	1.40942	4.35332
g1701.t1	2.72748	5.4719	4.30848	5.37404	3.0269	8.77171
g1702.t1	1.6612	1.22673	1.60756	1.71876	2.05409	3.00815
g1703.t1	1	1	1	1	1	1
g1704.t1	1.21922	1	1	1	1	1
g1705.t1	1.99812	1	1.11188	1.65862	2.69839	1.27831
g1706.t1	11.7318	10.8344	10.8857	7.93432	8.08259	16.2688
g1707.t1	1.41717	6.10265	4.88277	4.80053	2.86716	4.97786
g1708.t1	1.93741	6.11823	5.62547	6.70314	3.88363	6.64111
g1709.t1	1	99.6105	1	1	1	1
g1710.t1	1	1.11792	1	1.44454	1	1
g1711.t1	1	1	1	1.24994	1	1
g1712.t1	1	1	1	1	1	1
g1713.t1	1	163.536	1	1	1.04482	1
g1714.t2	1.06163	212.267	21.6876	55.0469	1.06037	90.8536
g1715.t1	1	1	1	1	1	1
g1716.t1	1	1	1	1.09082	1	1
g1717.t1	11.1466	11.4778	18.9278	14.1582	11.8722	18.0521
g1718.t2	2.65415	3.42346	14.2751	11.7707	5.14136	9.01801
g1719.t1	1.36128	5.14849	8.10315	8.12104	1.64737	4.73132
g1720.t1	3.07293	6.1847	9.70483	9.00885	17.688	8.13134
g1721.t1	4.97965	5.48187	6.73264	6.13167	8.94151	11.4606
g1722.t1	3.6046	10.0525	15.337	13.8824	23.6423	12.2839
g1723.t1	16.4908	126.069	76.7449	62.6394	16.4331	57.3351
g1724.t1	4.56296	6.10026	11.528	11.5865	6.35916	10.6136
g1725.t1	3.7134	11.9197	20.8536	17.9559	17.3204	15.0383
g1726.t1	1.99252	5.73938	11.7216	13.5784	5.79071	8.89863
g1727.t1	2.30379	2.82109	10.8435	8.81599	6.50456	5.31168
g1728.t1	2.0554	3.19168	8.64353	7.52647	5.59053	6.19534
g1729.t1	1.56	1.73353	2.84372	31.1363	28.6538	7.48238
g1730.t1	4.02873	14.8992	18.9617	20.3838	45.104	23.4083
g1731.t1	1.01884	587.63	1.25621	1.22226	2.29029	1.02481
g1732.t1	1	1.25502	1.81876	8.19143	3.31154	3.98632
g1733.t1	1	3.36096	1.43224	2.56243	9.65119	4.8717
g1734.t2	14.3753	61.1532	61.7101	48.2348	35.7283	47.3211
g1735.t1	20.5463	23.1358	167.553	134.631	40.4449	81.2951
g1736.t1	53.1664	193.174	415.401	466.607	149.543	341.631
g1737.t1	5.54953	29.4375	24.3534	31.9397	24.2549	25.2013
g1738.t1	1	1	1	1	1	1
g1739.t1	3.37108	3.7409	9.03291	9.19045	4.30885	10.0867
g1740.t1	6.2379	18.7987	18.5596	20.7539	11.6361	22.5364
g1741.t2	1	1	3.48686	3.15846	68.0948	3.65964
g1742.t1	7.70286	20.9655	46.2026	49.82	86.4563	35.7964
g1743.t2	1	1.31292	1.2008	6.40719	9.486	1.16213
g1744.t1	1	1	1	1	1	1
g1745.t1	1	1	1	1	1	1
g1746.t1	1	1	1	1	1	1
g1747.t1	1	1	1	1	1	1
g1748.t1	1	1.13308	1.39603	4.12651	1	1.29116
g1749.t1	4.6191	12.8606	17.303	12.6505	15.5667	14.521
g1750.t1	1.10922	1.05204	6.62953	9.84477	4.64461	4.07414
g1751.t2	21.2018	11.8476	24.7431	24.1905	10.4351	36.977
g1752.t1	5.20282	32.2344	33.8675	27.9632	31.6221	30.5015
g1753.t1	5.85088	2.35856	4.44829	11.5051	660.976	13.729
g1754.t2	5.20854	39.7512	23.874	21.1903	20.9292	16.5835
g1755.t1	17.3601	25.8073	44.1584	42.4965	14.14	40.0759
g1756.t1	5.1623	16.5431	13.7481	17.1329	6.68362	13.4416
g1757.t1	1	1.06458	1.27534	1	4.03201	1.0669
g1758.t1	1	1	1	1	1.05897	1
g1759.t1	1	1	1.49607	1.53892	1	1
g1760.t1	1	1	1	1.36794	1	1
g1761.t1	1	1	1	5.15353	1	1
g1762.t1	1	1	1	1	1	1
g1763.t1	1	1	1	1	1	1
g1764.t1	1	1	1.43506	1	1	1
g1765.t1	1.03544	1.72093	2.20307	3.29581	2.94864	1.60688
g1766.t1	1	1.44411	1	1	1	1
g1767.t1	1	1	1.81865	1.44447	1.74569	3.78605
g1768.t1	1	1.52364	1.18328	1.79546	1.41631	5.28536
g1769.t2	2.29415	7.70117	8.20349	8.43871	75.6842	8.56686
g1770.t1	1	1	1	1.25289	1	1
g1771.t1	1	1	1	1.51938	1	1
g1772.t1	1	4.49297	1	1	1.44238	1
g1773.t1	1	1	1	4.22729	1	1
g1774.t1	1.13051	1.18095	2.22588	3.86842	1.05197	1.93755
g1775.t2	1.74709	2.61887	7.79269	6.34363	5.48942	7.61326
g1776.t1	64.2448	199.547	268.195	255.314	68.4485	171.043
g1777.t1	78.2647	135.329	310.092	293.295	79.7396	178.726
g1778.t1	2.41288	7.2241	11.6217	8.98438	5.45232	8.87707
g1779.t1	1.43553	1.43131	31.6856	23.0033	8.31425	25.5296
g1780.t1	1	1	3.8366	4.85868	2.76952	5.13223
g1781.t1	11.3185	14.9765	19.0103	11.2229	30.3306	12.1442
g1782.t1	2.15859	7.62495	10.0742	10.5033	18.6188	9.13699
g1783.t1	2.01056	3.2901	6.19006	5.54775	11.4862	7.51634
g1784.t1	1	1	1	1	1	1
g1785.t1	3.56407	13.4544	24.0167	19.999	11.7627	18.6849
g1786.t1	1.66016	1.80621	7.58635	6.97632	10.3523	7.47191
g1787.t1	8.26905	28.237	44.6199	43.3076	37.5407	32.3905
g1788.t1	4.67806	22.8145	60.7916	68.4337	43.9109	33.5225
g1789.t1	1.19721	2.56834	2.59712	4.47015	8.90236	3.58819
g1790.t1	1.33946	1.34604	7.80496	4.09082	4.07668	2.25114
g1791.t1	1.3528	27.0797	8.83802	9.95208	2.42714	5.93859
g1792.t1	1.0279	1.09111	1.28364	1	1.06027	1.21598
g1793.t1	2.4012	5.94404	19.9644	19.7567	8.4157	11.039
g1794.t1	7.9398	28.0736	17.9595	34.7454	10.5042	41.3235
g1795.t1	2.47057	31.375	24.5196	15.8172	6.56406	8.99086
g1796.t1	1.73579	6.51115	7.03596	5.64728	7.96998	5.63773
g1797.t1	25.9738	114.415	260.414	216.983	97.263	117.186
g1798.t1	3.24573	142.927	28.2875	18.3619	11.4899	16.129
g1799.t1	1.07446	7.60374	1.87133	3.87856	1.05418	2.90216
g1800.t1	4.41684	16.9558	13.6582	13.3568	11.0111	10.2755
g1801.t1	7.6115	3.22302	30.7956	16.7869	14.5765	11.6105
g1802.t1	1	1	1	1.07232	25.7796	1.54845
g1803.t1	2.17405	4.13817	8.17385	5.17489	4.55254	6.73857
g1804.t1	1.49683	1	1	1	1	1
g1805.t1	20.4759	1	1	1	1	1
g1806.t1	49.2106	1.03624	1.61984	5.03261	1.8548	1.75101
g1807.t1	3.81379	12.1702	34.9589	20.4822	8.20014	17.0181
g1808.t1	3.26806	13.9325	46.9976	17.2627	8.71241	9.22294
g1809.t1	1.04944	1.12645	1.26721	1.28993	1.52121	1
g1810.t1	1	1.09567	1.17053	1.25887	1.18334	1.06609
g1811.t1	1	1	1	1	1.07841	1
g1812.t1	1	1	1	1	1	1
g1813.t1	1.47198	1.9651	31.1044	39.7505	22.3623	14.1483
g1814.t1	1	1	1	2.50699	1	1
g1815.t1	1	1.0662	1.03539	1.07676	1	1
g1816.t1	1	1	1	1	1	1
g1817.t1	1	1	1	1	1	1
g1818.t1	1	1	1	1.92427	1	1
g1819.t1	1	1	1	1	1	1
g1820.t1	1	1	1	1	1	1
g1821.t1	1.12484	1.07053	1.98022	3.00309	1.2231	2.05965
g1822.t1	1	1	1	1	1	1
g1823.t1	5.01651	19.2756	36.8835	60.6414	16.6463	6.8352
g1824.t1	1.02657	1.06754	1.18054	1.31323	3.15508	1.52488
g1825.t1	1	1	3.49016	1	13.1164	3.34763
g1826.t1	2.18752	1.19949	1.10303	1.33516	1	1.06655
g1827.t1	1	1	1	1	1	1
g1828.t1	2.28675	1.86966	1.49607	1	1.30558	1
g1829.t1	1	1	1	1	1	1
g1830.t1	1.52649	1	1	1	1	1
g1831.t1	2.42399	7.08079	30.3639	22.0982	6.12728	15.7493
g1832.t1	1.916	3.68425	2.10673	4.07516	3.76934	5.35647
g1833.t1	1	1	1	1	1.76209	1
g1834.t1	1	1.19773	1.26385	1.28608	1.22829	1.10242
g1835.t1	1.13271	2.35018	1.90022	1.97602	6.40099	4.0888
g1836.t1	2.35742	6.19788	10.463	8.61112	4.68926	5.99779
g1837.t1	3.2271	4.07216	40.4314	59.3183	10.3518	18.6766
g1838.t1	1	1.23765	1.11747	1.10615	1.98391	2.53456
g1839.t1	1	1.038	1.16278	2.34594	283.072	8.97492
g1840.t1	1.90939	4.81106	5.54384	6.18063	18.4809	6.69707
g1841.t1	1.18347	3.33926	22.4926	9.14055	1.54638	4.82157
g1842.t1	1.40392	4.10485	23.5255	7.66708	1.61348	5.00734
g1843.t1	1	1	1	1	1	1
g1844.t1	1	1	1	1.38624	7.12287	1.34546
g1845.t1	1	1.54345	1.28952	2.41248	8.29068	1.63327
g1846.t1	1	2.82852	9.66763	4.36504	1.38525	2.8051
g1847.t1	1	180.63	1.69328	27.3422	1	1
g1848.t1	1	1	1	1	1	1.43212
g1849.t1	1	1	1	1.74982	1	1.2242
g1850.t1	1	1	1	2.95382	2.11158	1
g1851.t1	1	1	2.05204	1.81468	1	1
g1852.t1	1	1	5.65206	1	1	1
g1853.t1	1	1.32376	25.9994	16.1244	11.1245	1.27449
g1854.t1	1.13844	1.64154	34.5472	26.0611	1.60471	10.8441
g1855.t1	6.11811	16.0637	33.6994	36.1663	20.2895	18.5004
g1856.t1	1.09259	1	10.2598	18.3773	1.34778	5.01495
g1857.t1	1.87635	1	3.37975	4.76286	6.75794	5.85818
g1858.t1	2.11383	4.89579	6.47526	7.87143	4.68061	6.32901
g1859.t1	10.1598	58.4943	52.6025	50.1003	70.3187	52.4024
g1860.t1	1	1.09807	1.31205	1	1.74557	1.30332
g1861.t1	1.68324	4.71575	3.69235	3.64499	6.19803	4.76337
g1862.t1	34.8009	45.5892	39.7244	38.5513	23.4961	48.518
g1863.t1	34.1827	24.5925	27.5323	30.2638	2.14624	16.6009
g1864.t1	2.77598	5.65378	14.6644	12.8773	6.77187	10.8962
g1865.t1	1	1	1.77272	1	1.48157	1
g1866.t1	1	1	1	1	1	1
g1867.t1	1.05817	16.7993	3.19819	17.8664	12.2193	3.14055
g1868.t1	1	2.26224	1	1	1	1
g1869.t1	1	1	1	3.20628	1	1
g1870.t1	1	1	1	1	1	1
g1871.t1	1	1	1	1	1	1
g1872.t1	1	1	1	1	1	1
g1873.t1	1.32473	2.89073	3.00179	2.87783	5.56506	2.74586
g1874.t1	1	1	1	1	1	1
g1875.t1	1	1	1	1	1	1.19578
g1876.t2	1	1.55022	1	1.42403	1	2.01873
g1877.t1	1.56357	7.94442	5.74154	4.65919	6.26537	5.06531
g1878.t1	16.4082	98.3549	171.711	153.769	96.6252	111.833
g1879.t1	6.12311	26.8146	47.3844	56.4011	53.9276	64.5249
g1880.t2	1.02366	1.54105	1.4506	2.55895	2.51526	2.84827
g1881.t1	11.4677	59.4182	215.398	173.583	19.0698	90.103
g1882.t1	62.7485	242.268	1413.51	789.947	152.807	385.03
g1883.t1	1.50292	1.23074	15.0866	8.91608	2.31086	10.4734
g1884.t1	1	1	1.09817	1.42575	1	1
g1885.t1	1.25836	4.5365	7.64922	8.87203	1.38317	9.8438
g1886.t1	1	1	1	1	1	1.21911
g1887.t1	1	1	6.21831	1	5.92335	1
g1888.t1	1.0441	1.50477	1.35899	1	1.77844	1
g1889.t1	1	1	1	1	1	1.10792
g1890.t1	1	1	1	1.96235	1	1
g1891.t1	1	1	1	1	1	1
g1892.t1	1	1	1	1	1	1
g1893.t1	1	1	1.05008	1.65163	1	1.09719
g1894.t1	1	1	1	1	1	1
g1895.t1	2.89498	3.98658	9.48294	10.0121	2.12575	7.92154
g1896.t1	1	813.696	1.39823	1.24673	1	1
g1897.t1	1.3994	2.74375	15.0002	7.23548	3.79994	18.7991
g1898.t1	1.12801	1.9909	7.35138	6.79835	1.94794	9.10138
g1899.t1	1.7155	7.84716	11.4805	24.503	1.96709	28.9291
g1900.t1	2.18816	3.79969	32.2185	24.0153	21.4733	27.8342
g1901.t1	1.43527	1.57836	32.162	15.6969	6.47765	23.863
g1902.t1	1	1	1.2348	1.76385	1	1
g1903.t1	1	1	1	1	1	1
g1904.t1	1.47264	23.6272	19.4087	14.7095	1.30586	10.3431
g1905.t1	1	1.45769	1.71598	1.518	1	1.46453
g1906.t1	1.50162	5.46528	43.3747	32.736	4.0104	21.5413
g1907.t1	1	1	1	1	1	1
g1908.t1	1	1	1	7.28121	1	1
g1909.t1	1.07651	1	1.20774	2.40773	1	1.0504
g1910.t1	1.53195	1.0318	1	2.03447	1.0182	1.11536
g1911.t1	1.06402	9.06988	1.08672	1	1	1
g1912.t1	2.0807	4.5479	6.70763	5.16416	7.14548	4.10619
g1913.t1	2.34955	2.07577	7.06912	6.57251	4.31379	4.18426
g1914.t1	2.48369	31.4686	6.96477	7.02405	1.76853	14.7625
g1915.t1	12.0313	10.4869	37.3641	34.033	32.2559	34.4441
g1916.t1	1.20035	1.97958	4.26617	4.58688	1.74446	3.15175
g1917.t1	1.49538	5.54302	68.1004	34.0748	17.078	34.4751
g1918.t1	1	1	1.059	1.12796	1.56976	1
g1919.t1	1	1	1.54668	1	1	1
g1920.t1	1	1	1	1	1	1
g1921.t1	1.80979	40.5347	81.2554	43.877	18.7489	44.2017
g1922.t1	2.86118	20.922	74.4414	38.1286	19.1442	38.968
g1923.t1	1.64593	5.42315	41.2486	18.1644	9.54448	15.591
g1924.t1	1.48598	15.4934	5.14117	4.56692	1.44112	6.60368
g1925.t1	1.09293	1.42538	2.46358	2.14913	1.27275	1.29381
g1926.t1	2.98501	2.04017	3.22333	9.25903	3.04023	11.8973
g1927.t1	1.75746	5.03663	59.5646	66.8275	6.22014	35.2582
g1928.t1	1.90046	2.95019	9.71886	7.33299	1.6238	3.96015
g1929.t1	1	1	1	1	1	1
g1930.t1	4.43643	4.59564	15.1766	11.9596	16.2022	9.91235
g1931.t2	8.92466	6.25153	18.4205	9.95945	2.76997	13.5317
g1932.t1	1.04326	1.08247	1.4118	1.15948	13.781	1.4558
g1933.t1	2.0756	4.43584	6.9226	7.604	3.23404	5.72628
g1934.t2	1.45979	1.62099	2.91334	3.32869	5.14025	3.72519
g1935.t1	1.19721	1	6.56592	4.08241	2.12788	2.55292
g1936.t1	1.10645	7.0891	16.2122	5.67302	10.106	4.90704
g1937.t1	1	5.09406	5.36815	3.32935	1.14296	1.68206
g1938.t1	1	10.955	14.3238	5.5782	1.24556	5.4248
g1939.t1	1.20881	6.74955	12.7495	9.74979	1.38409	6.40815
g1940.t1	1	1	1	1.88309	1	1.45209
g1941.t1	1.11977	3.44513	1.53996	4.74975	1.05964	4.8838
g1942.t1	1	1	2.19517	1.17119	1.1423	1.25537
g1943.t1	1	1	1	1	1	1
g1944.t1	1	1	1	1	1.94689	1
g1945.t1	1	1	2.20257	1	5.61233	1
g1946.t1	1	1	1	1	5.49089	1
g1947.t1	6.94342	45.6642	24.3251	17.3676	51.2265	15.0608
g1948.t1	1.81472	14.3665	9.39776	7.96995	6.6846	5.64909
g1949.t1	1.43207	4.50707	4.29529	4.52406	2.41213	4.54611
g1950.t1	2.07347	2.07167	2.64836	2.94586	2.21649	8.2898
g1951.t1	1.42988	1.13499	1.31563	1.69882	1.1333	3.2513
g1952.t1	1.05794	1	1.08604	1.0311	1.08418	1.20806
g1953.t1	1.02592	1	1	1.02549	1.02517	1.09103
g1954.t1	14.5441	29.3412	45.5654	43.7824	167.206	58.9092
g1955.t1	1	1	2.33159	32.4481	1.03136	1
g1956.t1	1	1	1	1	1	1
g1957.t1	1	1	1	1	1	1
g1958.t1	1	1	1	1	1	1
g1959.t1	1.04439	1	1	1	1	4.94727
g1960.t1	1	2.14252	1	1	1	1.80971
g1961.t1	1	14.5646	1	1	1	1
g1962.t1	7.52145	1	1	2.84877	1	76.2297
g1963.t1	8.29427	1	1	1	1.04245	1.37852
g1964.t1	1.03119	1	1.25349	1.0916	1	1.08216
g1965.t2	3.08649	2.35635	7.85533	7.47783	6.87044	3.50467
g1966.t1	1	1	1	2.50527	1	1
g1967.t1	1	1	3.07984	5885.63	10.7434	1
g1968.t1	1	1	95.9815	464.315	43.6637	9.28285
g1969.t1	7.10197	579.479	628.966	200.973	19.2107	152.413
g1970.t1	97.2682	13.5881	8.07393	13.0615	1.32335	4.37204
g1971.t1	1.5736	13.5563	3.50218	3.29091	1.27089	5.26406
g1972.t1	6.89614	134.813	663.072	780.925	52.9259	263.66
g1973.t1	3.7226	62.9437	13.2955	20.2768	13.9145	32.6654
g1974.t1	1	1	1	3.67658	1	1
g1975.t1	1.60448	4.67894	4.39792	9.7655	1.06349	5.38004
g1976.t1	1	1	1	1	1	1
g1977.t1	1.22037	1.26964	3.46509	9.42875	1.15449	2.87009
g1978.t1	1	1	1.48494	1	1	1
g1979.t1	2.60095	2.76802	9.34694	6.66843	3.1553	5.72876
g1980.t1	1.76468	1	1	1	1	1
g1981.t1	2.16863	15.3078	250.006	177.379	3.69492	61.5053
g1982.t1	1	1	1	1	1	1
g1983.t1	1	1.09965	1.1779	1.19291	1	1
g1984.t1	1.12457	2.05999	1.33689	1.7311	125.286	4.82036
g1985.t1	2.67513	5.34923	8.27903	22.9636	2.39608	9.31538
g1986.t1	1.10939	1.91867	2.50905	2.62255	3.85158	2.46079
g1987.t1	1	1	1	1	1	1
g1988.t1	1	1	1	1	1	1
g1989.t1	1	1	1	1	1	1
g1990.t1	1.9164	4.97116	7.1291	5.98377	15.3967	7.54233
g1991.t1	1.23572	1.30944	1.91379	1.93489	1.60522	1.88726
g1992.t1	1	1	1	1	1	1.36181
g1993.t1	1.1697	1.09239	7.03265	3.67286	2.78901	1.72351
g1994.t1	1	7.13903	7.01006	7.92967	1	1.08207
g1995.t1	1	1	1	1	1	1
g1996.t1	1	1	1	1	1.15183	1
g1997.t1	1	1	1	1	1	1
g1998.t1	1	1	1	1	1.10109	1
g1999.t1	1	1.41631	3.39387	3.36164	1	1
g2000.t1	3.09942	8.92037	2.38451	3.51638	1.0417	9.66131
g2001.t4	1	51.1358	3.79708	4.23804	1.11328	3.78477
[truncated: 48,228 more rows]

## Sheet: Table S6
			SRR12458313				SRR12458314				SRR12458317				SRR12458318				SRR12458319				SRR12458320
Node-averaged Ks	Gene 1	Gene 2	Expression difference (TPM)	Mean expression (TPM)	Fold change	Log2 fold change	Expression difference (TPM)	Mean expression (TPM)	Fold change	Log2 fold change	Expression difference (TPM)	Mean expression (TPM)	Fold change	Log2 fold change	Expression difference (TPM)	Mean expression (TPM)	Fold change	Log2 fold change	Expression difference (TPM)	Mean expression (TPM)	Fold change	Log2 fold change	Expression difference (TPM)	Mean expression (TPM)	Fold change	Log2 fold change
3.23674	g41187.t1	g43387.t1	1.01986	1.93495	0.527074	0.923922	0.463263	3.53409	0.131084	2.93143	1.28206	5.09144	0.251807	1.98961	1.90769	6.08058	0.313735	1.67238	2.25081	4.236	0.531352	0.912261	1.00176	5.78469	0.173175	2.5297
3.23674	g7621.t1	g43387.t1	1.43347	1.72815	0.829486	0.269711	2.67876	2.42634	1.10403	0.142781	4.39084	3.53705	1.24139	0.311951	3.049	3.60224	0.846419	0.240556	8.82929	9.77604	0.903155	0.146954	4.53449	4.01833	1.12845	0.174346
3.23674	g30186.t1	g41187.t1	0.406336	1.22185	0.332558	1.58832	1.87487	2.36502	0.792747	0.335067	3.34896	2.77593	1.20642	0.270737	5.81442	4.12722	1.4088	0.494465	2.05577	2.08271	0.987063	0.0187852	3.98848	3.28957	1.21246	0.277938
3.23674	g30186.t1	g7621.t1	0.007274	1.01505	0.00716618	7.12458	0.340627	1.25728	0.270924	1.88404	0.240173	1.22154	0.196614	2.34656	0.857726	1.64887	0.520189	0.942892	13.1359	7.62276	1.72324	0.785126	0.455748	1.52321	0.299203	1.7408
3.23674	g33902.t1	g41187.t1	0.291827	1.27911	0.228149	2.13195	2.30246	2.15123	1.0703	0.0980129	22.3802	15.6405	1.43091	0.516936	6.56858	10.3187	0.636569	0.651611	2.08267	2.06926	1.00648	0.00931725	7.59725	9.08243	0.836477	0.257602
3.23674	g33902.t1	g7621.t1	0.121783	1.0723	0.113572	3.13832	0.086963	1.04348	0.0833393	3.58486	25.489	14.0861	1.80951	0.8556	11.5253	7.84037	1.46999	0.555807	13.1628	7.60931	1.72982	0.790625	11.13	7.31607	1.52131	0.60531
3.23674	g40367.t1	g43387.t1	1.14358	1.87309	0.610534	0.711857	2.25487	2.63828	0.854675	0.226551	0.097832	5.68356	0.0172132	5.86034	1.17085	4.54131	0.257822	1.95555	4.3614	3.1807	1.37121	0.455447	0.006755	6.28895	0.00107411	9.86265
3.23674	g40367.t1	g30186.t1	0.282614	1.15999	0.243635	2.03721	0.083254	1.46922	0.0566656	4.14138	4.53319	3.36805	1.34594	0.428612	2.73588	2.58795	1.05716	0.0801945	0.054827	1.02741	0.0533641	4.22799	4.99699	3.79383	1.31714	0.397405
3.23674	g40367.t1	g33902.t1	0.168105	1.21724	0.138103	2.85618	0.510844	1.25542	0.40691	1.29722	21.196	16.2326	1.30576	0.384894	9.64712	8.77945	1.09883	0.135968	0.027927	1.01396	0.0275424	5.1822	6.58873	9.58669	0.687279	0.541033
3.23674	g20646.t1	g43387.t1	1.31984	1.78496	0.739422	0.435531	2.76572	2.38286	1.16067	0.21496	1.96087	4.75204	0.412637	1.27705	2.55791	6.40569	0.399318	1.32439	4.11637	3.30321	1.24617	0.317503	1.82616	5.37249	0.33991	1.55678
3.23674	g20646.t1	g30186.t1	0.106359	1.07186	0.0992282	3.33311	0.42759	1.21379	0.352275	1.50522	2.67015	2.43653	1.09588	0.132091	6.46464	4.45233	1.45197	0.538009	0.1902	1.14993	0.165402	2.59595	3.16408	2.87737	1.09964	0.137033
3.23674	g20646.t1	g33902.t1	0.00815	1.12912	0.00721803	7.11418	0	1	0		23.059	15.3011	1.50702	0.591695	5.91836	10.6438	0.556037	0.846748	0.2171	1.13648	0.191029	2.38814	8.42165	8.67023	0.971329	0.0419685
3.23674	g12071.t1	g41187.t1	1.2653	2.05767	0.614919	0.701532	2.30246	2.15123	1.0703	0.0980129	5.54983	7.22533	0.768108	0.380619	0.557273	6.75579	0.0824882	3.59967	1.9533	2.13394	0.915349	0.127606	1.18305	4.69228	0.252127	1.98778
3.23674	g12071.t1	g7621.t1	1.67891	1.85086	0.907095	0.140674	0.086963	1.04348	0.0833393	3.58486	8.65861	5.67094	1.52684	0.610549	4.39942	4.27745	1.02852	0.0405637	13.0334	7.67399	1.69839	0.764164	2.34968	2.92592	0.803056	0.316428
3.23674	g12071.t1	g40367.t1	1.38902	1.99581	0.695969	0.522904	0.510844	1.25542	0.40691	1.29722	4.3656	7.81744	0.558443	0.840517	2.52127	5.21652	0.483324	1.04894	0.157292	1.07865	0.145824	2.7777	2.19157	5.19654	0.421736	1.24559
3.23674	g12071.t1	g20646.t1	1.56528	1.90768	0.820513	0.285402	0	1	0		6.22864	6.88592	0.904546	0.144734	1.20749	7.0809	0.170528	2.55192	0.087735	1.20116	0.0730419	3.77513	0.358652	4.28008	0.0837956	3.57698
3.23674	g45674.t1	g41187.t1	5.46498	4.15751	1.31448	0.394497	2.19197	2.20647	0.993431	0.00950814	3.45041	2.72521	1.26611	0.340403	5.90663	4.08111	1.44731	0.533373	2.11059	2.0553	1.0269	0.0383025	16.4145	13.491	1.21669	0.282966
3.23674	g45674.t1	g7621.t1	5.87859	3.9507	1.48799	0.57336	0.023518	1.09872	0.0214049	5.54592	0.34163	1.17081	0.291788	1.77701	0.949939	1.60277	0.592687	0.754657	13.1907	7.59534	1.73668	0.796333	19.9472	11.7247	1.7013	0.766638
3.23674	g45674.t1	g40367.t1	5.5887	4.09565	1.36455	0.448422	0.400363	1.31066	0.305466	1.71092	4.63464	3.31732	1.3971	0.482439	2.82809	2.54184	1.11261	0.153954	0	1	0		15.406	13.9953	1.10079	0.138545
3.23674	g45674.t1	g20646.t1	5.76496	4.00752	1.43853	0.5246	0.110481	1.05524	0.104697	3.2557	2.77161	2.3858	1.16171	0.216247	6.55685	4.40622	1.48809	0.573461	0.245027	1.12251	0.218284	2.19572	17.2389	13.0788	1.31807	0.39843
3.23674	g32932.t1	g43387.t1	1.05139	1.91919	0.547831	0.868198	1.63884	4.58514	0.357424	1.48429	0.64469	6.05482	0.106476	3.23141	4.44384	7.34866	0.604715	0.725674	4.11001	3.30639	1.24305	0.313884	2.80486	4.88314	0.574397	0.799879
3.23674	g32932.t1	g30186.t1	0.374809	1.20609	0.310764	1.68611	3.97696	3.41607	1.16419	0.219329	5.27571	3.73931	1.41088	0.496592	8.35057	5.39529	1.54775	0.630173	0.196561	1.15311	0.170462	2.55248	2.18538	2.38802	0.915141	0.127934
3.23674	g32932.t1	g33902.t1	0.2603	1.26334	0.206041	2.279	4.40456	3.20228	1.37544	0.459898	20.4535	16.6039	1.23185	0.300824	4.03243	11.5868	0.348019	1.52276	0.223461	1.13966	0.196077	2.35051	9.40035	8.18088	1.14906	0.200458
3.23674	g32932.t1	g12071.t1	1.29683	2.0419	0.635106	0.654931	4.40456	3.20228	1.37544	0.459898	3.62308	8.1887	0.442448	1.17642	3.09342	8.02387	0.385528	1.37509	0.094096	1.20434	0.0781308	3.67797	0.62005	3.79073	0.16357	2.61202
3.23674	g32932.t1	g45674.t1	5.49651	4.14175	1.3271	0.408276	4.29407	3.25752	1.3182	0.398574	5.37716	3.68858	1.45779	0.543779	8.44278	5.34919	1.57833	0.658399	0.251388	1.12569	0.223318	2.16283	18.2176	12.5895	1.44705	0.53311
3.23674	g28790.t1	g43387.t1	0.827479	2.03114	0.407396	1.2955	0.76766	4.14955	0.184998	2.43441	3.70387	7.58441	0.488353	1.034	2.49002	6.37175	0.390791	1.35553	3.12887	3.79697	0.824044	0.279206	1.16365	6.8674	0.169446	2.56111
3.23674	g28790.t1	g30186.t1	0.598719	1.31804	0.454249	1.13845	3.10579	2.98048	1.04204	0.0594127	8.33488	5.2689	1.5819	0.661661	6.39675	4.41838	1.44776	0.53382	1.17771	1.64368	0.716505	0.480951	6.15389	4.37228	1.40748	0.493113
3.23674	g28790.t1	g33902.t1	0.48421	1.3753	0.352077	1.50604	3.53338	2.76669	1.27711	0.352888	17.3943	18.1335	0.959236	0.0600419	5.98625	10.6099	0.564214	0.825684	1.2046	1.63023	0.738917	0.436515	5.43184	10.1651	0.534359	0.904118
3.23674	g28790.t1	g12071.t1	1.07292	2.15386	0.498136	1.00539	3.53338	2.76669	1.27711	0.352888	0.5639	9.71829	0.0580246	4.10719	1.1396	7.04696	0.161715	2.62847	1.07524	1.69491	0.634393	0.656552	3.34846	5.77499	0.579821	0.786319
3.23674	g28790.t1	g45674.t1	5.2726	4.2537	1.23953	0.309795	3.4229	2.82193	1.21296	0.278536	8.43634	5.21817	1.61672	0.693073	6.48896	4.37228	1.48411	0.569602	1.23253	1.61627	0.76258	0.39104	14.2491	14.5738	0.977721	0.0325053
3.23674	g237.t1	g43387.t1	1.39958	3.14467	0.445064	1.16792	13.7234	10.6274	1.29132	0.368846	82.3832	46.9241	1.75567	0.812022	66.5169	38.3852	1.73288	0.793171	5.19463	7.95871	0.652697	0.615515	45.9015	29.2363	1.57002	0.650779
3.23674	g237.t1	g30186.t1	2.82578	2.43157	1.16212	0.216759	16.0615	9.45834	1.69813	0.763948	87.0142	44.6086	1.95062	0.96393	70.4236	36.4318	1.93302	0.95086	9.5012	5.80543	1.63661	0.710708	50.8917	26.7412	1.90312	0.928367
3.23674	g237.t1	g33902.t1	2.71127	2.48883	1.08938	0.123502	16.4891	9.24455	1.78366	0.834838	61.2851	57.4732	1.06632	0.0926465	58.0406	42.6233	1.36171	0.44542	9.5281	5.79198	1.64505	0.718133	39.306	32.5341	1.20815	0.272799
3.23674	g237.t1	g12071.t1	1.15414	3.26739	0.353231	1.50132	16.4891	9.24455	1.78366	0.834838	78.1155	49.058	1.59231	0.671121	65.1664	39.0604	1.66835	0.738423	9.39874	5.85666	1.60479	0.682389	48.0863	28.1439	1.70859	0.772803
3.23674	g237.t1	g45674.t1	3.04554	5.36723	0.567432	0.81748	16.3786	9.29979	1.76118	0.816544	87.1157	44.5579	1.95511	0.967253	70.5158	36.3857	1.93801	0.954575	9.55603	5.77801	1.65386	0.725837	30.4888	36.9427	0.8253	0.27701
3.23674	g28207.t1	g43387.t1	0.580001	2.15488	0.269157	1.89348	0.169909	3.68076	0.0461613	4.43717	77.2998	44.3824	1.74168	0.800478	7.45446	8.85397	0.841934	0.24822	6.92392	8.82336	0.784726	0.349739	10.9509	11.761	0.93112	0.102961
3.23674	g28207.t1	g30186.t1	0.846197	1.44178	0.586911	0.768787	2.16822	2.5117	0.863248	0.212153	81.9308	42.0669	1.94763	0.961722	11.3612	6.9006	1.6464	0.719319	11.2305	6.67008	1.68371	0.751647	15.9412	9.26592	1.72041	0.782752
3.23674	g28207.t1	g33902.t1	0.731688	1.49904	0.488106	1.03473	2.59581	2.2979	1.12964	0.175865	56.2016	54.9315	1.02312	0.0329789	1.02181	13.0921	0.0780478	3.6795	11.2574	6.65663	1.69116	0.75801	4.35546	15.0588	0.28923	1.78971
3.23674	g28207.t1	g12071.t1	0.825438	2.2776	0.362416	1.46428	2.59581	2.2979	1.12964	0.175865	73.032	46.5162	1.57003	0.650794	6.10404	9.52918	0.640563	0.642587	11.128	6.72131	1.65563	0.727385	13.1358	10.6686	1.23125	0.300124
3.23674	g28207.t1	g45674.t1	5.02512	4.37744	1.14796	0.199071	2.48533	2.35315	1.05617	0.078846	82.0323	42.0161	1.9524	0.965248	11.4534	6.8545	1.67093	0.740653	11.2853	6.64266	1.69892	0.764614	4.46177	19.4674	0.229192	2.12537
3.23674	g28206.t1	g43387.t1	1.37776	1.756	0.784599	0.349972	2.76572	2.38286	1.16067	0.21496	8.57007	10.0175	0.855509	0.225145	2.97734	3.63807	0.818384	0.289151	1.21175	5.96727	0.203066	2.29998	2.04542	5.26286	0.388652	1.36345
3.23674	g28206.t1	g30186.t1	0.04844	1.0429	0.0464473	4.42826	0.42759	1.21379	0.352275	1.50522	13.2011	7.702	1.71398	0.777352	0.929391	1.68471	0.551664	0.858139	5.51832	3.81399	1.44686	0.532929	2.94482	2.76774	1.06398	0.0894683
3.23674	g28206.t1	g33902.t1	0.066069	1.10016	0.0600541	4.05759	0	1	0		12.5281	20.5666	0.609148	0.715135	11.4536	7.8762	1.4542	0.540229	5.54522	3.80054	1.45906	0.545042	8.64091	8.5606	1.00938	0.0134707
3.23674	g28206.t1	g12071.t1	1.62319	1.87872	0.86399	0.210914	0	1	0		4.3023	12.1514	0.354058	1.49794	4.32775	4.31328	1.00336	0.00483396	5.41586	3.86522	1.40118	0.486639	0.13939	4.17045	0.0334232	4.90301
3.23674	g28206.t1	g45674.t1	5.82288	3.97856	1.46356	0.549485	0.110481	1.05524	0.104697	3.2557	13.3025	7.65127	1.73861	0.797931	1.0216	1.6386	0.623462	0.681627	5.57315	3.78657	1.47182	0.557599	17.4581	12.9692	1.34612	0.428808
3.23674	g4888.t1	g41187.t1	0.380511	1.23476	0.308165	1.69822	2.30246	2.15123	1.0703	0.0980129	2.96735	2.96674	1.0002	0.000295148	5.57616	4.24635	1.31316	0.393048	2.01238	2.10441	0.956267	0.0645149	4.10789	3.22986	1.27185	0.346925
3.23674	g4888.t1	g7621.t1	0.033099	1.02796	0.0321988	4.95685	0.086963	1.04348	0.0833393	3.58486	0.141436	1.41235	0.100142	3.31987	0.619464	1.768	0.350375	1.51303	13.0925	7.64445	1.71268	0.776252	0.575164	1.4635	0.393006	1.34738
3.23674	g4888.t1	g40367.t1	0.256789	1.1729	0.218935	2.19143	0.510844	1.25542	0.40691	1.29722	4.15158	3.55885	1.16655	0.222247	2.49762	2.70708	0.922623	0.116186	0.09822	1.04911	0.0936222	3.41701	5.11641	3.73412	1.37018	0.454363
3.23674	g4888.t1	g20646.t1	0.080534	1.08478	0.0742403	3.75165	0	1	0		2.28854	2.62734	0.87105	0.199173	6.22637	4.57146	1.36201	0.445737	0.146807	1.17162	0.125302	2.99652	3.28349	2.81766	1.16532	0.220732
3.23674	g4888.t1	g32932.t1	0.348984	1.219	0.286287	1.80447	4.40456	3.20228	1.37544	0.459898	4.8941	3.93012	1.24528	0.316472	8.11231	5.51443	1.47111	0.556902	0.153168	1.1748	0.130377	2.93923	2.30479	2.32831	0.989898	0.0146488
3.23674	g4888.t1	g28790.t1	0.572894	1.33096	0.430438	1.21612	3.53338	2.76669	1.27711	0.352888	7.95328	5.4597	1.45672	0.542727	6.15848	4.53751	1.35724	0.440673	1.13431	1.66538	0.681115	0.55403	6.2733	4.31257	1.45466	0.540678
3.23674	g4888.t1	g237.t1	2.79995	2.44448	1.14542	0.195872	16.4891	9.24455	1.78366	0.834838	86.6326	44.7994	1.93379	0.951432	70.1853	36.5509	1.92021	0.941261	9.45781	5.82712	1.62307	0.698722	51.0111	26.6815	1.91186	0.934973
3.23674	g4888.t1	g28207.t1	0.820372	1.45469	0.563948	0.826366	2.59581	2.2979	1.12964	0.175865	81.5492	42.2577	1.92981	0.948458	11.1229	7.01973	1.58452	0.664048	11.1871	6.69177	1.67177	0.741376	16.0606	9.20622	1.74454	0.802845
3.23674	g4888.t1	g28206.t1	0.022615	1.05582	0.0214195	5.54493	0	1	0		12.8195	7.8928	1.6242	0.699727	0.691129	1.80384	0.383144	1.38404	5.47493	3.83568	1.42737	0.513356	3.06423	2.70803	1.13153	0.17828
3.23674	g20293.t1	g41187.t1	0.397726	1.22616	0.324368	1.6243	0.807944	2.89848	0.278747	1.84297	2.9457	2.97756	0.989301	0.0155188	3.40121	5.33383	0.637668	0.649123	2.07754	2.07182	1.00276	0.00397828	3.78585	3.39088	1.11648	0.158955
3.23674	g20293.t1	g7621.t1	0.015884	1.01935	0.0155825	6.00393	1.40755	1.79074	0.786016	0.347369	0.163079	1.42317	0.114589	3.12546	1.55549	2.85548	0.544737	0.876368	13.1576	7.61187	1.72857	0.789578	0.25312	1.62452	0.155812	2.68212
3.23674	g20293.t1	g40367.t1	0.274004	1.1643	0.235339	2.08719	0.983667	2.00268	0.491176	1.02569	4.12993	3.56968	1.15695	0.210326	0.322666	3.79455	0.085034	3.55582	0.033051	1.01653	0.0325137	4.94281	4.79436	3.89514	1.23086	0.299663
3.23674	g20293.t1	g20646.t1	0.097749	1.07617	0.0908307	3.46068	1.49451	1.74726	0.855348	0.225417	2.2669	2.63816	0.859273	0.218812	4.05142	5.65893	0.715934	0.482101	0.211976	1.13904	0.186101	2.42584	2.96145	2.97869	0.994213	0.00837257
3.23674	g20293.t1	g32932.t1	0.366199	1.21039	0.302546	1.72478	2.91004	3.94953	0.736807	0.440641	4.87246	3.94094	1.23637	0.30611	5.93736	6.6019	0.899341	0.15306	0.218337	1.14222	0.191152	2.38721	1.98275	2.48933	0.796497	0.32826
3.23674	g20293.t1	g28790.t1	0.590109	1.32235	0.446259	1.16405	2.03887	3.51394	0.580222	0.785324	7.93163	5.47053	1.44989	0.535938	3.98353	5.62499	0.708185	0.497801	1.19948	1.63279	0.73462	0.44493	5.95126	4.47359	1.33031	0.411762
3.23674	g20293.t1	g237.t1	2.81717	2.43588	1.15653	0.209804	14.9946	9.9918	1.50069	0.585625	86.611	44.8102	1.93284	0.950723	68.0104	37.6384	1.80694	0.853549	9.52298	5.79454	1.64344	0.716719	50.6891	26.8425	1.88839	0.917156
3.23674	g20293.t1	g28207.t1	0.837587	1.44609	0.579209	0.787843	1.1013	3.04516	0.361655	1.46731	81.5275	42.2685	1.9288	0.947705	8.94797	8.10721	1.10371	0.142356	11.2523	6.65919	1.68974	0.756798	15.7386	9.36724	1.68017	0.748607
3.23674	g20293.t1	g28206.t1	0.03983	1.04721	0.0380345	4.71655	1.49451	1.74726	0.855348	0.225417	12.7978	7.90363	1.61924	0.695313	1.48382	2.89131	0.5132	0.962408	5.5401	3.8031	1.45673	0.542736	2.74219	2.86905	0.955781	0.0652484
3.23674	g45675.t1	g41187.t1	0.182418	1.33381	0.136765	2.87023	2.30246	2.15123	1.0703	0.0980129	3.45041	2.72521	1.26611	0.340403	6.03443	4.01721	1.50214	0.587022	2.11059	2.0553	1.0269	0.0383025	3.14103	3.7133	0.845887	0.241463
3.23674	g45675.t1	g7621.t1	0.231192	1.12701	0.205138	2.28533	0.086963	1.04348	0.0833393	3.58486	0.34163	1.17081	0.291788	1.77701	1.07774	1.53887	0.700343	0.513866	13.1907	7.59534	1.73668	0.796333	0.3917	1.94693	0.201188	2.31338
3.23674	g45675.t1	g40367.t1	0.058696	1.27195	0.0461465	4.43763	0.510844	1.25542	0.40691	1.29722	4.63464	3.31732	1.3971	0.482439	2.95589	2.47794	1.19288	0.254448	0	1	0		4.14954	4.21755	0.983875	0.0234532
3.23674	g45675.t1	g20646.t1	0.117559	1.18382	0.0993047	3.33199	0	1	0		2.77161	2.3858	1.16171	0.216247	6.68464	4.34232	1.53942	0.622384	0.245027	1.12251	0.218284	2.19572	2.31663	3.3011	0.701776	0.510918
3.23674	g45675.t1	g32932.t1	0.150891	1.31805	0.114481	3.12682	4.40456	3.20228	1.37544	0.459898	5.37716	3.68858	1.45779	0.543779	8.57058	5.28529	1.62159	0.69741	0.251388	1.12569	0.223318	2.16283	1.33793	2.81174	0.475835	1.07147
3.23674	g45675.t1	g28790.t1	0.374801	1.43	0.262098	1.93182	3.53338	2.76669	1.27711	0.352888	8.43634	5.21817	1.61672	0.693073	6.61676	4.30838	1.53579	0.618979	1.23253	1.61627	0.76258	0.39104	5.30644	4.796	1.10643	0.145912
3.23674	g45675.t1	g237.t1	2.60186	2.54353	1.02293	0.0327104	16.4891	9.24455	1.78366	0.834838	87.1157	44.5579	1.95511	0.967253	70.6436	36.3218	1.94494	0.959723	9.55603	5.77801	1.65386	0.725837	50.0443	27.1649	1.84224	0.88146
3.23674	g45675.t1	g28207.t1	0.622279	1.55374	0.400504	1.32011	2.59581	2.2979	1.12964	0.175865	82.0323	42.0161	1.9524	0.965248	11.5812	6.7906	1.70548	0.770174	11.2853	6.64266	1.69892	0.764614	15.0937	9.68965	1.55772	0.639434
3.23674	g45675.t1	g28206.t1	0.175478	1.15486	0.151947	2.71836	0	1	0		13.3025	7.65127	1.73861	0.797931	1.1494	1.5747	0.729917	0.454195	5.57315	3.78657	1.47182	0.557599	2.09737	3.19146	0.65718	0.605639
3.23674	g8342.t1	g41187.t1	0.402346	1.22385	0.328755	1.60491	2.18711	2.2089	0.990134	0.0143043	2.27059	5.58571	0.4065	1.29867	0.965579	6.55164	0.14738	2.76239	17.5768	11.899	1.47717	0.562833	1.77452	4.39655	0.403615	1.30895
3.23674	g8342.t1	g7621.t1	0.011264	1.01704	0.0110753	6.49651	0.028384	1.10116	0.0257766	5.2778	5.37937	4.03132	1.3344	0.416187	3.99111	4.07329	0.979825	0.0294041	6.49671	17.439	0.372538	1.42454	1.75821	2.63019	0.668474	0.581056
3.23674	g8342.t1	g40367.t1	0.278624	1.16199	0.239783	2.0602	0.395497	1.3131	0.301194	1.73123	1.08636	6.17782	0.175849	2.50759	2.11296	5.01237	0.42155	1.24622	19.6874	10.8437	1.81556	0.860415	2.78303	4.90081	0.567872	0.816362
3.23674	g8342.t1	g20646.t1	0.102369	1.07386	0.0953283	3.39095	0.115347	1.05767	0.109057	3.19684	2.9494	5.24631	0.562186	0.830881	1.6158	6.87675	0.234965	2.08948	19.4424	10.9662	1.77293	0.826139	0.950117	3.98435	0.238462	2.06817
3.23674	g8342.t1	g32932.t1	0.370819	1.20808	0.306948	1.70393	4.28921	3.25995	1.31573	0.395861	0.34384	6.54908	0.052502	4.25148	3.50173	7.81971	0.447808	1.15905	19.436	10.9694	1.77184	0.825248	0.028585	3.495	0.00817883	6.93389
3.23674	g8342.t1	g28790.t1	0.594729	1.32004	0.450539	1.15027	3.41803	2.82436	1.2102	0.27524	2.71534	8.07867	0.336112	1.57299	1.54791	6.8428	0.226209	2.14427	18.4549	11.46	1.61038	0.687399	3.93993	5.47926	0.719062	0.475811
3.23674	g8342.t1	g237.t1	2.82179	2.43357	1.15953	0.213537	16.3738	9.30222	1.7602	0.815737	81.3947	47.4184	1.71652	0.779489	65.5747	38.8562	1.68763	0.754995	10.1314	15.6217	0.648544	0.624724	48.6778	27.8482	1.74797	0.80568
3.23674	g8342.t1	g28207.t1	0.842207	1.44378	0.583336	0.777601	2.48046	2.35558	1.05302	0.0745278	76.3112	44.8766	1.70047	0.765931	6.51234	9.32502	0.698373	0.51793	8.40207	16.4864	0.509638	0.972456	13.7272	10.3729	1.32337	0.40422
3.23674	g8342.t1	g28206.t1	0.04445	1.0449	0.04254	4.55503	0.115347	1.05767	0.109057	3.19684	7.58154	10.5118	0.721242	0.471444	3.91945	4.10913	0.95384	0.0681805	14.1142	13.6303	1.03551	0.0503377	0.730855	3.87472	0.188621	2.40644
3.23674	g20267.t1	g41187.t1	0.402346	1.22385	0.328755	1.60491	2.30246	2.15123	1.0703	0.0980129	2.03554	3.43264	0.592995	0.753908	4.76722	4.65082	1.02503	0.035662	2.04386	2.08867	0.978548	0.0312847	3.50712	3.53025	0.99345	0.0094813
3.23674	g20267.t1	g7621.t1	0.011264	1.01704	0.0110753	6.49651	0.086963	1.04348	0.0833393	3.58486	1.07324	1.87825	0.571405	0.807414	0.189476	2.17247	0.0872167	3.51925	13.124	7.62871	1.72034	0.782691	0.025605	1.76388	0.0145163	6.10619
3.23674	g20267.t1	g40367.t1	0.278624	1.16199	0.239783	2.0602	0.510844	1.25542	0.40691	1.29722	3.21977	4.02476	0.799991	0.321944	1.68867	3.11155	0.542712	0.881742	0.066735	1.03337	0.0645801	3.95277	4.51564	4.03451	1.11925	0.162538
3.23674	g20267.t1	g20646.t1	0.102369	1.07386	0.0953283	3.39095	0	1	0		1.35673	3.09324	0.438613	1.18898	5.41743	4.97593	1.08873	0.122644	0.178292	1.15588	0.154248	2.69668	2.68272	3.11805	0.860386	0.216945
3.23674	g20267.t1	g32932.t1	0.370819	1.20808	0.306948	1.70393	4.40456	3.20228	1.37544	0.459898	3.96229	4.39602	0.901337	0.149862	7.30337	5.9189	1.23391	0.303234	0.184653	1.15906	0.159313	2.65007	1.70402	2.6287	0.648238	0.625404
3.23674	g20267.t1	g28790.t1	0.594729	1.32004	0.450539	1.15027	3.53338	2.76669	1.27711	0.352888	7.02147	5.92561	1.18494	0.24481	5.34954	4.94198	1.08247	0.114326	1.1658	1.64963	0.706701	0.500829	5.67253	4.61295	1.2297	0.298303
3.23674	g20267.t1	g237.t1	2.82179	2.43357	1.15953	0.213537	16.4891	9.24455	1.78366	0.834838	85.7008	45.2653	1.8933	0.920904	69.3764	36.9554	1.8773	0.908659	9.48929	5.81138	1.63288	0.707419	50.4104	26.9819	1.86831	0.90173
3.23674	g20267.t1	g28207.t1	0.842207	1.44378	0.583336	0.777601	2.59581	2.2979	1.12964	0.175865	80.6174	42.7236	1.88695	0.916059	10.314	7.4242	1.38924	0.474293	11.2186	6.67603	1.68043	0.748829	15.4598	9.5066	1.62622	0.701523
3.23674	g20267.t1	g28206.t1	0.04445	1.0449	0.04254	4.55503	0	1	0		11.8877	8.35871	1.42219	0.508114	0.117811	2.20831	0.053349	4.22839	5.50641	3.81994	1.44149	0.527562	2.46346	3.00842	0.818857	0.288317
3.23674	g32425.t1	g43387.t1	0.964208	1.96278	0.491247	1.02548	1.36837	3.08153	0.444055	1.17119	1.4774	6.47118	0.228305	2.13097	2.80793	6.5307	0.429958	1.21773	3.88974	3.41653	1.1385	0.18714	0.400143	6.0855	0.0657535	3.92679
3.23674	g32425.t1	g30186.t1	0.46199	1.24968	0.369687	1.43562	0.969757	1.91247	0.507071	0.979741	6.10842	4.15567	1.4699	0.555719	6.71466	4.57734	1.46693	0.552805	0.416836	1.26324	0.329972	1.59958	4.59009	3.59038	1.27844	0.354387
3.23674	g32425.t1	g33902.t1	0.347481	1.30693	0.265875	1.91118	1.39735	1.69867	0.822611	0.281718	19.6208	17.0203	1.15279	0.205128	5.66834	10.7688	0.526365	0.925864	0.443736	1.24979	0.355047	1.49392	6.99563	9.38324	0.745545	0.423633
3.23674	g32425.t1	g12071.t1	1.20965	2.0855	0.580028	0.785806	1.39735	1.69867	0.822611	0.281718	2.79036	8.60506	0.32427	1.62473	1.45751	7.20591	0.202266	2.30568	0.314371	1.31448	0.23916	2.06395	1.78467	4.99309	0.357428	1.48428
3.23674	g32425.t1	g45674.t1	5.40933	4.18534	1.29245	0.370105	1.28687	1.75391	0.733711	0.446716	6.20988	4.10494	1.51278	0.597204	6.80687	4.53123	1.50221	0.587088	0.471663	1.23583	0.381656	1.38965	15.8129	13.7919	1.14654	0.197281
3.23674	g32425.t1	g4888.t1	0.436165	1.26259	0.345452	1.53344	1.39735	1.69867	0.822611	0.281718	5.72681	4.34647	1.31758	0.397887	6.47639	4.69647	1.37899	0.463614	0.373443	1.28494	0.29063	1.78274	4.70951	3.53067	1.33388	0.415634
3.23674	g32425.t1	g20293.t1	0.45338	1.25398	0.361552	1.46773	0.097164	2.44593	0.0397248	4.65382	5.70517	4.35729	1.30934	0.388837	4.30145	5.78394	0.743687	0.427232	0.438612	1.25236	0.350229	1.51363	4.38747	3.69169	1.18847	0.249105
3.23674	g32425.t1	g45675.t1	0.238072	1.36164	0.174842	2.51587	1.39735	1.69867	0.822611	0.281718	6.20988	4.10494	1.51278	0.597204	6.93467	4.46733	1.55231	0.634413	0.471663	1.23583	0.381656	1.38965	3.74265	4.0141	0.932374	0.101019
3.23674	g32425.t1	g8342.t1	0.458	1.25167	0.36591	1.45044	1.282	1.75635	0.729924	0.454182	0.488872	6.96544	0.0701854	3.83269	1.86582	7.00176	0.266478	1.90791	19.2157	11.0795	1.73435	0.794391	2.37614	4.69736	0.505845	0.983234
3.23674	g32425.t1	g20267.t1	0.458	1.25167	0.36591	1.45044	1.39735	1.69867	0.822611	0.281718	4.795	4.81237	0.996391	0.0052166	5.66745	5.10094	1.11106	0.151938	0.404928	1.2692	0.319042	1.64818	4.10874	3.83106	1.07248	0.100954
3.23674	g16234.t1	g41187.t1	1.94007	2.39505	0.810031	0.303951	2.30246	2.15123	1.0703	0.0980129	2.82746	3.03668	0.931101	0.102991	4.14331	4.96277	0.834878	0.260363	2.0768	2.0722	1.00222	0.00319835	3.98128	3.29317	1.20895	0.273755
3.23674	g16234.t1	g7621.t1	2.35368	2.18825	1.0756	0.10514	0.086963	1.04348	0.0833393	3.58486	0.281324	1.48229	0.18979	2.39753	0.813384	2.48443	0.327393	1.61091	13.1569	7.61224	1.72839	0.789425	0.448551	1.52681	0.293784	1.76717
3.23674	g16234.t1	g40367.t1	2.06379	2.33319	0.884535	0.177009	0.510844	1.25542	0.40691	1.29722	4.01169	3.6288	1.10551	0.144718	1.06477	3.4235	0.311017	1.68494	0.033799	1.0169	0.0332373	4.91105	4.9898	3.79743	1.31399	0.393958
3.23674	g16234.t1	g20646.t1	2.24004	2.24506	0.997764	0.0032295	0	1	0		2.14865	2.69728	0.7966	0.328073	4.79352	5.28788	0.906511	0.141603	0.211228	1.13941	0.185383	2.43142	3.15688	2.88097	1.09577	0.131945
3.23674	g16234.t1	g32932.t1	1.97159	2.37929	0.828648	0.271168	4.40456	3.20228	1.37544	0.459898	4.75421	4.00006	1.18854	0.249184	6.67946	6.23085	1.072	0.100302	0.217589	1.14259	0.190434	2.39263	2.17818	2.39162	0.910755	0.134866
3.23674	g16234.t1	g28790.t1	1.74768	2.49124	0.701531	0.511422	3.53338	2.76669	1.27711	0.352888	7.81339	5.52965	1.413	0.498761	4.72564	5.25394	0.899446	0.152891	1.19873	1.63317	0.733994	0.446161	6.14669	4.37588	1.40468	0.490238
3.23674	g16234.t1	g237.t1	0.479374	3.60477	0.132983	2.91068	16.4891	9.24455	1.78366	0.834838	86.4927	44.8693	1.92766	0.94685	68.7525	37.2674	1.84484	0.883499	9.52223	5.79491	1.6432	0.716512	50.8845	26.7448	1.9026	0.927969
3.23674	g16234.t1	g28207.t1	1.50021	2.61498	0.573696	0.801641	2.59581	2.2979	1.12964	0.175865	81.4093	42.3276	1.92331	0.943595	9.69008	7.73616	1.25257	0.324891	11.2515	6.65956	1.68953	0.756621	15.934	9.26952	1.71897	0.78154
3.23674	g16234.t1	g28206.t1	2.29796	2.2161	1.03694	0.0523297	0	1	0		12.6796	7.96275	1.59236	0.67117	0.741719	2.52026	0.294303	1.76463	5.53935	3.80347	1.45639	0.542399	2.93762	2.77134	1.06	0.0840636
3.23674	g16234.t1	g32425.t1	1.88441	2.42288	0.777758	0.362607	1.39735	1.69867	0.822611	0.281718	5.58692	4.41642	1.26504	0.339178	5.04355	5.41289	0.931765	0.101961	0.437864	1.25273	0.349528	1.51652	4.5829	3.59398	1.27516	0.350678
3.23674	g25164.t1	g41187.t1	0.080145	1.46509	0.0547031	4.19223	2.12723	2.23884	0.950148	0.0737754	1.53322	5.21702	0.293888	1.76666	4.48101	4.79392	0.934727	0.0973836	1.63741	2.29189	0.714434	0.485127	2.77116	3.89823	0.710877	0.492329
3.23674	g25164.t1	g7621.t1	0.493755	1.25829	0.392403	1.34959	0.088262	1.13109	0.0780324	3.67978	4.642	3.66263	1.2674	0.341867	0.475684	2.31558	0.205428	2.2833	12.7175	7.83194	1.6238	0.699374	0.761568	2.13186	0.357231	1.48507
3.23674	g25164.t1	g40367.t1	0.203867	1.40323	0.145284	2.78305	0.335619	1.34303	0.249896	2.0006	0.348991	5.80914	0.0600762	4.05706	1.40247	3.25465	0.430911	1.21454	0.473189	1.23659	0.382655	1.38588	3.77968	4.40249	0.858532	0.220056
3.23674	g25164.t1	g20646.t1	0.380122	1.3151	0.289044	1.79064	0.175225	1.08761	0.16111	2.63388	2.21203	4.87762	0.453506	1.14081	5.13122	5.11903	1.00238	0.00343212	0.228162	1.35911	0.167876	2.57453	1.94676	3.48603	0.558447	0.840509
3.23674	g25164.t1	g32932.t1	0.111672	1.44933	0.0770509	3.69804	4.22933	3.28989	1.28555	0.36239	0.393531	6.1804	0.063674	3.97315	7.01716	6.062	1.15757	0.211093	0.221801	1.36229	0.162815	2.61869	0.968059	2.99668	0.323044	1.6302
3.23674	g25164.t1	g28790.t1	0.112238	1.56128	0.0718883	3.7981	3.35815	2.8543	1.17652	0.23453	3.45271	7.70999	0.447823	1.159	5.06334	5.08509	0.995722	0.00618452	0.759343	1.85286	0.409822	1.28693	4.93657	4.98093	0.991093	0.012907
3.23674	g25164.t1	g237.t1	2.3393	2.67481	0.874565	0.193363	16.3139	9.33216	1.74813	0.805816	82.1321	47.0497	1.74565	0.803761	69.0902	37.0985	1.86234	0.897119	9.08284	6.01461	1.51013	0.594673	49.6744	27.3499	1.81626	0.86097
3.23674	g25164.t1	g28207.t1	0.359716	1.68502	0.213479	2.22784	2.42058	2.38552	1.0147	0.0210532	77.0486	44.5079	1.73112	0.791706	10.0278	7.56731	1.32514	0.40615	10.8121	6.87926	1.5717	0.652327	14.7239	9.87458	1.49109	0.576365
3.23674	g25164.t1	g28206.t1	0.438041	1.28614	0.340585	1.55391	0.175225	1.08761	0.16111	2.63388	8.31891	10.1431	0.820155	0.286031	0.404019	2.35141	0.17182	2.54103	5.09996	4.02317	1.26765	0.342154	1.7275	3.3764	0.51164	0.9668
3.23674	g25164.t1	g32425.t1	0.024491	1.49292	0.0164048	5.92974	1.22212	1.78629	0.684169	0.547575	1.22624	6.59676	0.185886	2.42751	5.38125	5.24404	1.02616	0.0372607	0.001526	1.47243	0.00103638	9.91422	3.37278	4.19904	0.803227	0.316121
3.23674	g43383.t1	g43387.t1	1.44488	1.72244	0.838857	0.253503	2.58823	2.4716	1.04719	0.0665196	4.60629	3.42933	1.3432	0.425676	2.26496	3.99426	0.567055	0.81844	4.3614	3.1807	1.37121	0.455447	5.04042	3.76536	1.33863	0.420758
3.23674	g43383.t1	g30186.t1	0.018683	1.00934	0.0185101	5.75554	0.250103	1.30254	0.192012	2.38073	0.024732	1.11382	0.0222046	5.493	1.64176	2.04089	0.804435	0.313953	0.054827	1.02741	0.0533641	4.22799	0.050187	1.27024	0.0395099	4.66164
3.23674	g43383.t1	g33902.t1	0.133192	1.0666	0.124876	3.00143	0.177487	1.08874	0.16302	2.61688	25.7045	13.9784	1.83887	0.878818	10.7412	8.23239	1.30475	0.383776	0.027927	1.01396	0.0275424	5.1822	11.6359	7.0631	1.64742	0.72021
3.23674	g43383.t1	g12071.t1	1.69032	1.84516	0.916083	0.12645	0.177487	1.08874	0.16302	2.61688	8.87405	5.56322	1.59513	0.673674	3.61538	4.66947	0.77426	0.36911	0.157292	1.07865	0.145824	2.7777	2.85561	2.67295	1.06834	0.095366
3.23674	g43383.t1	g45674.t1	5.89	3.945	1.49303	0.578242	0.067006	1.14398	0.0585725	4.09363	0.126189	1.06309	0.1187	3.07461	1.73398	1.99479	0.869255	0.202148	0	1	0		20.4531	11.4717	1.78292	0.834241
3.23674	g43383.t1	g4888.t1	0.044508	1.02225	0.0435391	4.52155	0.177487	1.08874	0.16302	2.61688	0.356877	1.30463	0.273547	1.87014	1.4035	2.16002	0.649763	0.622015	0.09822	1.04911	0.0936222	3.41701	0.069229	1.21053	0.0571889	4.12812
3.23674	g43383.t1	g20293.t1	0.027293	1.01365	0.0269256	5.21488	1.31702	1.836	0.717334	0.479284	0.37852	1.31545	0.28775	1.79711	0.771446	3.2475	0.237551	2.07369	0.033051	1.01653	0.0325137	4.94281	0.252815	1.37155	0.184327	2.43966
3.23674	g43383.t1	g45675.t1	0.242601	1.1213	0.216357	2.20852	0.177487	1.08874	0.16302	2.61688	0.126189	1.06309	0.1187	3.07461	1.86177	1.93089	0.964207	0.0525854	0	1	0		0.897635	1.69396	0.529902	0.916202
3.23674	g43383.t1	g8342.t1	0.022673	1.01134	0.0224188	5.47914	0.06214	1.14642	0.0542037	4.20547	5.59482	3.9236	1.42594	0.511914	3.20708	4.46531	0.71822	0.477503	19.6874	10.8437	1.81556	0.860415	2.26415	2.37722	0.952435	0.0703075
3.23674	g43383.t1	g20267.t1	0.022673	1.01134	0.0224188	5.47914	0.177487	1.08874	0.16302	2.61688	1.28868	1.77053	0.727851	0.458284	0.594563	2.56449	0.231844	2.10877	0.066735	1.03337	0.0645801	3.95277	0.53154	1.51092	0.3518	1.50717
3.23674	g43383.t1	g16234.t1	2.36509	2.18254	1.08364	0.115883	0.177487	1.08874	0.16302	2.61688	0.496765	1.37457	0.361396	1.46835	0.029345	2.87645	0.0102018	6.61503	0.033799	1.0169	0.0332373	4.91105	0.057384	1.27384	0.0450481	4.47239
3.23674	g43383.t1	g25164.t1	0.505164	1.25258	0.403298	1.31008	0.002262	1.17636	0.00192289	9.02251	4.85745	3.55491	1.3664	0.450384	0.308355	2.7076	0.113885	3.13435	0.473189	1.23659	0.382655	1.38588	1.2675	1.8789	0.674599	0.567897
3.23674	g2313.t1	g41187.t1	0.133172	1.49161	0.089281	3.4855	2.30246	2.15123	1.0703	0.0980129	33.0814	20.9911	1.57597	0.656242	21.8069	17.9379	1.21569	0.281776	0.731519	3.47635	0.210427	2.24861	21.0888	15.8282	1.33236	0.413979
3.23674	g2313.t1	g7621.t1	0.546782	1.2848	0.425578	1.23251	0.086963	1.04348	0.0833393	3.58486	36.1902	19.4367	1.86195	0.896813	26.7636	15.4595	1.7312	0.791775	10.3486	9.0164	1.14775	0.198808	24.6215	14.0618	1.75095	0.808134
3.23674	g2313.t1	g40367.t1	0.256894	1.42974	0.179678	2.47651	0.510844	1.25542	0.40691	1.29722	31.8972	21.5832	1.47787	0.563518	24.8855	16.3986	1.51753	0.601729	2.84211	2.42106	1.17391	0.231327	20.0803	16.3325	1.22947	0.298037
3.23674	g2313.t1	g20646.t1	0.433149	1.34162	0.322856	1.63104	0	1	0		33.7602	20.6517	1.63474	0.709063	21.1567	18.263	1.15845	0.212191	2.59709	2.54357	1.02104	0.0300393	21.9132	15.416	1.42146	0.507371
3.23674	g2313.t1	g32932.t1	0.164699	1.47584	0.111597	3.16363	4.40456	3.20228	1.37544	0.459898	31.1546	21.9545	1.41906	0.504931	19.2708	19.206	1.00337	0.0048601	2.59073	2.54675	1.01727	0.0246985	22.8919	14.9267	1.53363	0.616946
3.23674	g2313.t1	g28790.t1	0.059211	1.5878	0.0372913	4.74502	3.53338	2.76669	1.27711	0.352888	28.0955	23.4841	1.19636	0.258655	21.2246	18.2291	1.16433	0.219497	1.60958	3.03732	0.529934	0.916114	18.9234	16.9109	1.119	0.162216
3.23674	g2313.t1	g237.t1	2.28627	2.70133	0.846351	0.240672	16.4891	9.24455	1.78366	0.834838	50.5839	62.8238	0.805171	0.312632	42.8022	50.2425	0.851914	0.231221	6.71392	7.19907	0.932608	0.100657	25.8145	39.2798	0.657193	0.60561
3.23674	g2313.t1	g28207.t1	0.306689	1.71154	0.179189	2.48044	2.59581	2.2979	1.12964	0.175865	45.5004	60.282	0.754793	0.405847	16.2602	20.7113	0.785087	0.349075	8.44321	8.06372	1.04706	0.0663462	9.13609	21.8046	0.418999	1.25498
3.23674	g2313.t1	g28206.t1	0.491068	1.31266	0.374102	1.4185	0	1	0		23.2293	25.9172	0.896289	0.157965	26.692	15.4954	1.72258	0.784567	2.73103	5.20763	0.524429	0.93118	22.1325	15.3064	1.44596	0.532031
3.23674	g2313.t1	g32425.t1	0.077518	1.51943	0.0510177	4.29286	1.39735	1.69867	0.822611	0.281718	30.3219	22.3708	1.35542	0.438742	20.9067	18.388	1.13697	0.185199	2.37045	2.65689	0.892191	0.164576	20.4872	16.129	1.27021	0.345063
3.23674	g2313.t1	g43383.t1	0.558191	1.2791	0.436395	1.19629	0.177487	1.08874	0.16302	2.61688	36.4056	19.329	1.88347	0.913394	25.9796	15.8516	1.63893	0.712753	2.84211	2.42106	1.17391	0.231327	25.1275	13.8089	1.81966	0.863669
3.23674	g32921.t1	g43387.t1	1.10864	1.89056	0.58641	0.770018	1.06945	3.23099	0.330998	1.59511	1.1923	5.13632	0.232132	2.10698	0.232039	5.24276	0.044259	4.49789	4.31972	3.20154	1.34926	0.432172	1.80806	5.38154	0.335974	1.57358
3.23674	g32921.t1	g30186.t1	0.317555	1.17746	0.269695	1.8906	1.26868	2.06193	0.615287	0.700669	3.43871	2.82081	1.21905	0.285757	4.13877	3.28939	1.25822	0.331379	0.013147	1.04825	0.0125418	6.31711	3.18218	2.88642	1.10246	0.140733
3.23674	g32921.t1	g33902.t1	0.203046	1.23472	0.164448	2.6043	1.69627	1.84813	0.917827	0.123706	22.2905	15.6854	1.4211	0.507004	8.24423	9.48089	0.869563	0.201638	0.013753	1.0348	0.0132904	6.23347	8.40354	8.67928	0.96823	0.0465782
3.23674	g32921.t1	g12071.t1	1.35408	2.01328	0.672575	0.572233	1.69627	1.84813	0.917827	0.123706	5.46007	7.27021	0.75102	0.413076	1.11838	5.91797	0.18898	2.40369	0.115612	1.09949	0.105151	3.24947	0.376754	4.28913	0.0878392	3.50899
3.23674	g32921.t1	g45674.t1	5.55376	4.11312	1.35026	0.433232	1.58579	1.90337	0.833145	0.263361	3.54017	2.77008	1.278	0.353888	4.23098	3.24329	1.30453	0.383535	0.04168	1.02084	0.0408291	4.61426	17.2208	13.0879	1.31578	0.395916
3.23674	g32921.t1	g4888.t1	0.29173	1.19037	0.245074	2.02871	1.69627	1.84813	0.917827	0.123706	3.0571	3.01162	1.0151	0.0216268	3.9005	3.40852	1.14434	0.194513	0.05654	1.06995	0.0528436	4.24213	3.30159	2.82671	1.168	0.224037
3.23674	g32921.t1	g20293.t1	0.308945	1.18177	0.261427	1.93552	0.201756	2.59539	0.0777363	3.68527	3.03546	3.02244	1.00431	0.00620218	1.72555	4.496	0.383798	1.38158	0.008629	1.03737	0.00831819	6.90952	2.97955	2.98774	0.99726	0.00395797
3.23674	g32921.t1	g45675.t1	0.093637	1.28942	0.0726195	3.7835	1.69627	1.84813	0.917827	0.123706	3.54017	2.77008	1.278	0.353888	4.35878	3.17939	1.37095	0.455174	0.04168	1.02084	0.0408291	4.61426	2.33473	3.31015	0.705326	0.503639
3.23674	g32921.t1	g8342.t1	0.313565	1.17946	0.265856	1.91128	1.58092	1.90581	0.829528	0.269638	2.18084	5.63059	0.387319	1.3684	0.710074	5.71381	0.124273	3.00841	19.6457	10.8645	1.80824	0.854588	0.968219	3.9934	0.242455	2.04421
3.23674	g32921.t1	g20267.t1	0.313565	1.17946	0.265856	1.91128	1.69627	1.84813	0.917827	0.123706	2.1253	3.47752	0.611153	0.710394	3.09156	3.81299	0.810797	0.302587	0.025055	1.05421	0.0237667	5.39492	2.70083	3.1271	0.863684	0.211424
3.23674	g32921.t1	g16234.t1	2.02885	2.35066	0.863096	0.212406	1.69627	1.84813	0.917827	0.123706	2.91722	3.08156	0.946668	0.0790696	2.46766	4.12495	0.598227	0.741235	0.007881	1.03774	0.00759439	7.04085	3.17498	2.89002	1.0986	0.135668
3.23674	g32921.t1	g25164.t1	0.168926	1.4207	0.118903	3.07214	1.52104	1.93575	0.785765	0.34783	1.44346	5.2619	0.274324	1.86605	2.80536	3.9561	0.709122	0.495894	0.431509	1.25743	0.343166	1.54302	1.96486	3.49508	0.56218	0.830897
3.23674	g32921.t1	g2313.t1	0.221953	1.44721	0.153366	2.70495	1.69627	1.84813	0.917827	0.123706	32.9916	21.036	1.56834	0.649241	23.4826	17.1001	1.37324	0.457589	2.80043	2.4419	1.14683	0.197648	21.8951	15.4251	1.41945	0.505332
3.23674	g29901.t1	g43387.t1	1.44488	1.72244	0.838857	0.253503	2.76572	2.38286	1.16067	0.21496	4.42929	3.51783	1.25909	0.332387	2.97693	3.63827	0.818228	0.289425	4.3614	3.1807	1.37121	0.455447	4.98484	3.79315	1.31417	0.394148
3.23674	g29901.t1	g30186.t1	0.018683	1.00934	0.0185101	5.75554	0.42759	1.21379	0.352275	1.50522	0.201733	1.20232	0.167786	2.57531	0.929793	1.68491	0.551837	0.857687	0.054827	1.02741	0.0533641	4.22799	0.005403	1.29803	0.00416245	7.90835
3.23674	g29901.t1	g33902.t1	0.133192	1.0666	0.124876	3.00143	0	1	0		25.5275	14.0669	1.81472	0.859744	11.4532	7.8764	1.45412	0.540142	0.027927	1.01396	0.0275424	5.1822	11.5803	7.0909	1.63313	0.707635
3.23674	g29901.t1	g12071.t1	1.69032	1.84516	0.916083	0.12645	0	1	0		8.69705	5.65172	1.53883	0.621837	4.32735	4.31348	1.00322	0.00463271	0.157292	1.07865	0.145824	2.7777	2.80002	2.70075	1.03676	0.0520797
3.23674	g29901.t1	g45674.t1	5.89	3.945	1.49303	0.578242	0.110481	1.05524	0.104697	3.2557	0.30319	1.15159	0.263278	1.92534	1.02201	1.6388	0.623631	0.681236	0	1	0		20.3975	11.4995	1.77378	0.826823
3.23674	g29901.t1	g4888.t1	0.044508	1.02225	0.0435391	4.52155	0	1	0		0.179876	1.39313	0.129117	2.95325	0.691531	1.80404	0.383324	1.38336	0.09822	1.04911	0.0936222	3.41701	0.124819	1.23833	0.100797	3.31048
3.23674	g29901.t1	g20293.t1	0.027293	1.01365	0.0269256	5.21488	1.49451	1.74726	0.855348	0.225417	0.201519	1.40395	0.143537	2.8005	1.48342	2.89151	0.513025	0.962899	0.033051	1.01653	0.0325137	4.94281	0.197225	1.39935	0.140941	2.82684
3.23674	g29901.t1	g45675.t1	0.242601	1.1213	0.216357	2.20852	0	1	0		0.30319	1.15159	0.263278	1.92534	1.1498	1.5749	0.730079	0.453875	0	1	0		0.842045	1.72176	0.489061	1.03191
3.23674	g29901.t1	g8342.t1	0.022673	1.01134	0.0224188	5.47914	0.115347	1.05767	0.109057	3.19684	5.41782	4.0121	1.35037	0.433354	3.91905	4.10933	0.953696	0.0683991	19.6874	10.8437	1.81556	0.860415	2.20856	2.40501	0.918313	0.122942
3.23674	g29901.t1	g20267.t1	0.022673	1.01134	0.0224188	5.47914	0	1	0		1.11168	1.85903	0.59799	0.741807	0.117409	2.20851	0.0531621	4.23346	0.066735	1.03337	0.0645801	3.95277	0.47595	1.53871	0.309317	1.69284
3.23674	g29901.t1	g16234.t1	2.36509	2.18254	1.08364	0.115883	0	1	0		0.319764	1.46307	0.218557	2.19392	0.741317	2.52046	0.29412	1.76553	0.033799	1.0169	0.0332373	4.91105	0.001794	1.30163	0.00137827	9.50293
3.23674	g29901.t1	g25164.t1	0.505164	1.25258	0.403298	1.31008	0.175225	1.08761	0.16111	2.63388	4.68044	3.64341	1.28463	0.361355	0.403617	2.35161	0.171634	2.54259	0.473189	1.23659	0.382655	1.38588	1.21191	1.90669	0.63561	0.653786
3.23674	g29901.t1	g2313.t1	0.558191	1.2791	0.436395	1.19629	0	1	0		36.2286	19.4175	1.86577	0.899772	26.6915	15.4956	1.72253	0.784527	2.84211	2.42106	1.17391	0.231327	25.0719	13.8367	1.81199	0.857573
3.23674	g29903.t1	g43387.t1	1.44488	1.72244	0.838857	0.253503	2.76572	2.38286	1.16067	0.21496	4.62533	3.41981	1.35251	0.435639	4.12674	3.06337	1.34712	0.429883	4.3614	3.1807	1.37121	0.455447	5.1153	3.72792	1.37216	0.456446
3.23674	g29903.t1	g30186.t1	0.018683	1.00934	0.0185101	5.75554	0.42759	1.21379	0.352275	1.50522	0.005691	1.1043	0.00515348	7.60024	0.22001	1.11	0.198206	2.33493	0.054827	1.02741	0.0533641	4.22799	0.125058	1.2328	0.101442	3.30127
3.23674	g29903.t1	g33902.t1	0.133192	1.0666	0.124876	3.00143	0	1	0		25.7235	13.9689	1.84148	0.880869	12.603	7.3015	1.72608	0.787502	0.027927	1.01396	0.0275424	5.1822	11.7108	7.02567	1.66686	0.73713
3.23674	g29903.t1	g12071.t1	1.69032	1.84516	0.916083	0.12645	0	1	0		8.89309	5.5537	1.60129	0.679237	5.47716	3.73858	1.46504	0.550937	0.157292	1.07865	0.145824	2.7777	2.93048	2.63552	1.11192	0.153053
3.23674	g29903.t1	g45674.t1	5.89	3.945	1.49303	0.578242	0.110481	1.05524	0.104697	3.2557	0.107148	1.05357	0.1017	3.29761	0.127797	1.0639	0.120121	3.05743	0	1	0		20.528	11.4343	1.7953	0.844228
3.23674	g29903.t1	g4888.t1	0.044508	1.02225	0.0435391	4.52155	0	1	0		0.375918	1.29511	0.29026	1.78458	0.458272	1.22914	0.372841	1.42337	0.09822	1.04911	0.0936222	3.41701	0.005642	1.1731	0.0048095	7.6999
3.23674	g29903.t1	g20293.t1	0.027293	1.01365	0.0269256	5.21488	1.49451	1.74726	0.855348	0.225417	0.397561	1.30593	0.304428	1.71583	2.63322	2.31661	1.13667	0.184813	0.033051	1.01653	0.0325137	4.94281	0.327686	1.33412	0.24562	2.0255
3.23674	g29903.t1	g45675.t1	0.242601	1.1213	0.216357	2.20852	0	1	0		0.107148	1.05357	0.1017	3.29761	0	1	0		0	1	0		0.972506	1.65653	0.587075	0.768384
3.23674	g29903.t1	g8342.t1	0.022673	1.01134	0.0224188	5.47914	0.115347	1.05767	0.109057	3.19684	5.61386	3.91408	1.43427	0.52032	5.06885	3.53443	1.43414	0.520183	19.6874	10.8437	1.81556	0.860415	2.33902	2.33978	0.999673	0.000472388
3.23674	g29903.t1	g20267.t1	0.022673	1.01134	0.0224188	5.47914	0	1	0		1.30772	1.76101	0.742599	0.429345	1.26721	1.63361	0.775715	0.366402	0.066735	1.03337	0.0645801	3.95277	0.606411	1.47348	0.41155	1.28086
3.23674	g29903.t1	g16234.t1	2.36509	2.18254	1.08364	0.115883	0	1	0		0.515806	1.36505	0.377866	1.40405	1.89112	1.94556	0.972018	0.0409446	0.033799	1.0169	0.0332373	4.91105	0.132255	1.2364	0.106968	3.22475
3.23674	g29903.t1	g25164.t1	0.505164	1.25258	0.403298	1.31008	0.175225	1.08761	0.16111	2.63388	4.87649	3.54539	1.37544	0.459897	1.55342	1.77671	0.874324	0.19376	0.473189	1.23659	0.382655	1.38588	1.34237	1.84146	0.728972	0.456065
3.23674	g29903.t1	g2313.t1	0.558191	1.2791	0.436395	1.19629	0	1	0		36.4247	19.3195	1.88539	0.914859	27.8414	14.9207	1.86596	0.899916	2.84211	2.42106	1.17391	0.231327	25.2023	13.7714	1.83004	0.871878
3.23674	g38678.t1	g41187.t1	0.425019	1.21251	0.350528	1.5124	2.13158	2.23666	0.95302	0.069421	3.3289	2.78596	1.19488	0.25687	4.32177	4.87355	0.886781	0.173351	2.11059	2.0553	1.0269	0.0383025	4.1068	3.23041	1.27129	0.346298
3.23674	g38678.t1	g7621.t1	0.011409	1.0057	0.0113443	6.46189	0.083907	1.12892	0.0743252	3.75	0.220118	1.23157	0.178729	2.48415	0.634927	2.3952	0.265083	1.91548	13.1907	7.59534	1.73668	0.796333	0.574072	1.46405	0.392114	1.35066
3.23674	g38678.t1	g40367.t1	0.301297	1.15065	0.26185	1.93319	0.339974	1.34086	0.25355	1.97966	4.51313	3.37808	1.33601	0.417926	1.24322	3.33427	0.372862	1.42329	0	1	0		5.11532	3.73467	1.36968	0.453844
3.23674	g38678.t1	g20646.t1	0.125042	1.06252	0.117684	3.08701	0.17087	1.08543	0.157421	2.6673	2.65009	2.44656	1.08319	0.115289	4.97198	5.19865	0.956398	0.0643171	0.245027	1.12251	0.218284	2.19572	3.2824	2.81821	1.16471	0.219973
3.23674	g38678.t1	g32932.t1	0.393492	1.19675	0.328802	1.60471	4.23369	3.28771	1.28773	0.36483	5.25565	3.74934	1.40175	0.487234	6.85792	6.14162	1.11663	0.159151	0.251388	1.12569	0.223318	2.16283	2.3037	2.32886	0.989197	0.0156708
3.23674	g38678.t1	g28790.t1	0.617402	1.3087	0.471767	1.08385	3.36251	2.85212	1.17895	0.237501	8.31483	5.27893	1.5751	0.655442	4.90409	5.16471	0.949539	0.0747009	1.23253	1.61627	0.76258	0.39104	6.27221	4.31311	1.45422	0.540244
3.23674	g38678.t1	g237.t1	2.84446	2.42223	1.17431	0.231819	16.3182	9.32998	1.74901	0.806538	86.9942	44.6186	1.94973	0.963274	68.9309	37.1781	1.85407	0.890697	9.55603	5.77801	1.65386	0.725837	51.0101	26.682	1.91178	0.934913
3.23674	g38678.t1	g28207.t1	0.86488	1.43244	0.603781	0.727903	2.42494	2.38334	1.01745	0.024964	81.9107	42.0769	1.94669	0.961025	9.86853	7.64693	1.29052	0.367955	11.2853	6.64266	1.69892	0.764614	16.0595	9.20676	1.74432	0.802662
3.23674	g38678.t1	g28206.t1	0.067123	1.03356	0.0649434	3.94467	0.17087	1.08543	0.157421	2.6673	13.181	7.71203	1.70915	0.773281	0.563262	2.43103	0.231697	2.10969	5.57315	3.78657	1.47182	0.557599	3.06314	2.70858	1.1309	0.177475
3.23674	g38678.t1	g32425.t1	0.480673	1.24034	0.387534	1.3676	1.22648	1.78411	0.687445	0.540683	6.08836	4.16569	1.46155	0.547498	5.222	5.32366	0.980904	0.0278164	0.471663	1.23583	0.381656	1.38965	4.70842	3.53122	1.33337	0.415077
3.23674	g38678.t1	g43383.t1	0	1	0		0.006617	1.17418	0.00563543	7.47126	0.004677	1.12385	0.00416159	7.90865	0.149112	2.78722	0.0534985	4.22436	0	1	0		0.068137	1.21108	0.0562615	4.15171
3.23674	g38678.t1	g32921.t1	0.336238	1.16812	0.287846	1.79663	1.5254	1.93357	0.788902	0.342081	3.41866	2.83084	1.20765	0.272199	2.64611	4.03572	0.655673	0.608951	0.04168	1.02084	0.0408291	4.61426	3.3005	2.82726	1.16739	0.223281
3.23674	g38678.t1	g29901.t1	0	1	0		0.17087	1.08543	0.157421	2.6673	0.181678	1.21235	0.149856	2.73835	0.56286	2.43123	0.231512	2.11084	0	1	0		0.123727	1.23887	0.0998706	3.3238
3.23674	g38678.t1	g29903.t1	0	1	0		0.17087	1.08543	0.157421	2.6673	0.014364	1.11433	0.0128903	6.27758	1.71266	1.85633	0.922606	0.116213	0	1	0		0.006734	1.17364	0.0057377	7.44531
3.23674	g8305.t1	g41187.t1	5.64324	4.24664	1.32887	0.410202	2.30246	2.15123	1.0703	0.0980129	3.38966	2.75558	1.2301	0.298781	5.24397	4.41244	1.18845	0.249081	2.0447	2.08824	0.979149	0.0303997	3.57577	3.49592	1.02284	0.0325813
3.23674	g8305.t1	g7621.t1	6.05685	4.03984	1.49928	0.584272	0.086963	1.04348	0.0833393	3.58486	0.280874	1.20119	0.233829	2.09647	0.287276	1.9341	0.148532	2.75115	13.1248	7.62829	1.72054	0.782863	0.043044	1.72956	0.0248873	5.32845
3.23674	g8305.t1	g40367.t1	5.76696	4.18478	1.37808	0.462661	0.510844	1.25542	0.40691	1.29722	4.57389	3.3477	1.36628	0.450251	2.16543	2.87317	0.753671	0.407994	0.065893	1.03295	0.0637913	3.9705	4.58429	4.00018	1.14602	0.196633
3.23674	g8305.t1	g20646.t1	5.94322	4.09665	1.45075	0.536799	0	1	0		2.71085	2.41618	1.12196	0.166017	5.89419	4.73755	1.24414	0.31515	0.179134	1.15546	0.155033	2.68936	2.75137	3.08372	0.892224	0.164522
3.23674	g8305.t1	g32932.t1	5.67477	4.23088	1.34128	0.423605	4.40456	3.20228	1.37544	0.459898	5.31641	3.71896	1.42954	0.515553	7.78012	5.68052	1.36961	0.453769	0.185495	1.15864	0.160097	2.64298	1.77267	2.59437	0.683275	0.549461
3.23674	g8305.t1	g28790.t1	5.45086	4.34283	1.25514	0.327848	3.53338	2.76669	1.27711	0.352888	8.37559	5.24855	1.59579	0.674271	5.8263	4.70361	1.23869	0.308811	1.16664	1.64921	0.707392	0.499419	5.74118	4.57863	1.25391	0.326433
3.23674	g8305.t1	g237.t1	3.2238	5.45636	0.590834	0.759176	16.4891	9.24455	1.78366	0.834838	87.0549	44.5882	1.95242	0.965263	69.8531	36.717	1.90247	0.927876	9.49014	5.81096	1.63314	0.707652	50.479	26.9475	1.87323	0.90553
3.23674	g8305.t1	g28207.t1	5.20338	4.46657	1.16496	0.220282	2.59581	2.2979	1.12964	0.175865	81.9715	42.0465	1.94954	0.963136	10.7907	7.18583	1.50167	0.586567	11.2194	6.67561	1.68066	0.749028	15.5285	9.47228	1.63936	0.713133
3.23674	g8305.t1	g28206.t1	6.00114	4.06769	1.47532	0.561026	0	1	0		13.2418	7.68165	1.72382	0.78561	0.358941	1.96993	0.18221	2.45633	5.50726	3.81952	1.44187	0.527942	2.53211	2.97409	0.851389	0.232109
3.23674	g8305.t1	g32425.t1	5.58759	4.27447	1.3072	0.386481	1.39735	1.69867	0.822611	0.281718	6.14912	4.13532	1.48698	0.572382	6.14421	4.86256	1.26357	0.33751	0.40577	1.26878	0.319812	1.64471	4.17739	3.79673	1.10026	0.137844
3.23674	g8305.t1	g43383.t1	6.06826	4.03413	1.50423	0.589025	0.177487	1.08874	0.16302	2.61688	0.065433	1.09347	0.0598396	4.06275	1.07132	2.32612	0.460559	1.11854	0.065893	1.03295	0.0637913	3.9705	0.462891	1.47659	0.313486	1.67353
3.23674	g8305.t1	g32921.t1	5.73202	4.20225	1.36404	0.447883	1.69627	1.84813	0.917827	0.123706	3.47941	2.80046	1.24244	0.313179	3.56832	3.57462	0.998237	0.0025457	0.024213	1.05379	0.0229771	5.44366	2.76947	3.09277	0.895466	0.159289
3.23674	g8305.t1	g29901.t1	6.06826	4.03413	1.50423	0.589025	0	1	0		0.242434	1.18197	0.20511	2.28553	0.359343	1.97013	0.182395	2.45486	0.065893	1.03295	0.0637913	3.9705	0.407301	1.50439	0.270742	1.88501
3.23674	g8305.t1	g29903.t1	6.06826	4.03413	1.50423	0.589025	0	1	0		0.046392	1.08395	0.0427989	4.54628	0.79046	1.39523	0.566545	0.819739	0.065893	1.03295	0.0637913	3.9705	0.537762	1.43916	0.373665	1.42018
3.23674	g50070.t1	g41187.t1	0.32792	1.26106	0.260035	1.94322	2.30246	2.15123	1.0703	0.0980129	3.31873	2.79105	1.18906	0.249826	4.43442	4.81722	0.920534	0.119457	2.11059	2.0553	1.0269	0.0383025	3.9	3.33381	1.16983	0.226302
3.23674	g50070.t1	g7621.t1	0.08569	1.05425	0.0812802	3.62095	0.086963	1.04348	0.0833393	3.58486	0.20995	1.23666	0.169772	2.55833	0.522277	2.33887	0.223303	2.16293	13.1907	7.59534	1.73668	0.796333	0.367271	1.56745	0.234312	2.0935
3.23674	g50070.t1	g40367.t1	0.204198	1.1992	0.170279	2.55403	0.510844	1.25542	0.40691	1.29722	4.50296	3.38316	1.33099	0.412503	1.35587	3.27795	0.413635	1.27357	0	1	0		4.90852	3.83807	1.2789	0.354907
3.23674	g50070.t1	g20646.t1	0.027943	1.11107	0.0251496	5.31332	0	1	0		2.63993	2.45164	1.0768	0.106749	5.08463	5.14233	0.98878	0.0162786	0.245027	1.12251	0.218284	2.19572	3.0756	2.92161	1.05271	0.0741043
3.23674	g50070.t1	g32932.t1	0.296393	1.2453	0.23801	2.0709	4.40456	3.20228	1.37544	0.459898	5.24549	3.75442	1.39715	0.482485	6.97056	6.0853	1.14548	0.195948	0.251388	1.12569	0.223318	2.16283	2.0969	2.43226	0.86212	0.21404
3.23674	g50070.t1	g28790.t1	0.520303	1.35725	0.383351	1.38326	3.53338	2.76669	1.27711	0.352888	8.30466	5.28401	1.57166	0.652288	5.01674	5.10838	0.982061	0.0261161	1.23253	1.61627	0.76258	0.39104	6.06541	4.41652	1.37335	0.457697
3.23674	g50070.t1	g237.t1	2.74736	2.47078	1.11194	0.15308	16.4891	9.24455	1.78366	0.834838	86.984	44.6237	1.94928	0.962941	69.0436	37.1218	1.85992	0.89524	9.55603	5.77801	1.65386	0.725837	50.8032	26.7854	1.89667	0.923472
3.23674	g50070.t1	g28207.t1	0.767781	1.48099	0.518424	0.947795	2.59581	2.2979	1.12964	0.175865	81.9006	42.082	1.94622	0.960671	9.98118	7.5906	1.31494	0.394996	11.2853	6.64266	1.69892	0.764614	15.8527	9.31016	1.70273	0.767851
3.23674	g50070.t1	g28206.t1	0.029976	1.08211	0.0277014	5.1739	0	1	0		13.1709	7.71711	1.70671	0.771217	0.450612	2.37471	0.189755	2.39779	5.57315	3.78657	1.47182	0.557599	2.85634	2.81198	1.01578	0.0225809
3.23674	g50070.t1	g32425.t1	0.383574	1.28889	0.297601	1.74855	1.39735	1.69867	0.822611	0.281718	6.0782	4.17078	1.45733	0.543327	5.33465	5.26734	1.01278	0.01832	0.471663	1.23583	0.381656	1.38965	4.50162	3.63462	1.23854	0.308639
3.23674	g50070.t1	g43383.t1	0.097099	1.04855	0.0926032	3.43279	0.177487	1.08874	0.16302	2.61688	0.005491	1.12893	0.00486388	7.68368	0.261762	2.73089	0.0958521	3.38305	0	1	0		0.138664	1.31448	0.10549	3.24482
3.23674	g50070.t1	g32921.t1	0.239139	1.21667	0.196552	2.34701	1.69627	1.84813	0.917827	0.123706	3.40849	2.83593	1.2019	0.265313	2.75876	3.97939	0.693262	0.528527	0.04168	1.02084	0.0408291	4.61426	3.0937	2.93066	1.05563	0.0781081
3.23674	g50070.t1	g29901.t1	0.097099	1.04855	0.0926032	3.43279	0	1	0		0.17151	1.21744	0.140878	2.82748	0.45021	2.37491	0.189569	2.3992	0	1	0		0.083074	1.34227	0.0618905	4.01414
3.23674	g50070.t1	g29903.t1	0.097099	1.04855	0.0926032	3.43279	0	1	0		0.024532	1.11941	0.021915	5.51194	1.60001	1.80001	0.888893	0.169918	0	1	0		0.213535	1.27704	0.167211	2.58026
3.23674	g40617.t1	g43387.t1	4.30325	4.5965	0.9362	0.0951115	9.96603	8.74873	1.13914	0.187945	6.46144	8.96319	0.720886	0.472158	10.5154	10.3844	1.01261	0.0180804	3.34963	3.68659	0.908599	0.138285	6.15647	9.3638	0.657475	0.604992
3.23674	g40617.t1	g30186.t1	5.72945	3.88341	1.47537	0.561073	12.3042	7.57967	1.62331	0.698939	11.0925	6.64768	1.66862	0.738655	14.4221	8.43107	1.71059	0.774496	0.956946	1.5333	0.624109	0.680131	11.1467	6.86869	1.62283	0.698511
3.23674	g40617.t1	g33902.t1	5.61494	3.94066	1.42487	0.510832	12.7318	7.36588	1.72848	0.789502	14.6367	19.5123	0.75013	0.414788	2.03913	14.6226	0.139451	2.84217	0.983846	1.51985	0.647331	0.627425	0.439019	12.6615	0.0346734	4.85003
3.23674	g40617.t1	g12071.t1	4.05781	4.71922	0.859847	0.217848	12.7318	7.36588	1.72848	0.789502	2.19367	11.0971	0.19768	2.33876	9.16498	11.0596	0.828686	0.271102	0.854481	1.58453	0.539264	0.890937	8.34128	8.2714	1.00845	0.0121375
3.23674	g40617.t1	g45674.t1	0.141871	6.81906	0.0208051	5.58692	12.6213	7.42112	1.70072	0.766149	11.1939	6.59696	1.69683	0.762842	14.5143	8.38496	1.731	0.791602	1.01177	1.50589	0.671879	0.573727	9.25625	17.0702	0.542247	0.882977
3.23674	g40617.t1	g4888.t1	5.70362	3.89632	1.46385	0.549766	12.7318	7.36588	1.72848	0.789502	10.7108	6.83849	1.56626	0.647323	14.1839	8.5502	1.65889	0.73022	0.913553	1.555	0.587495	0.767351	11.2661	6.80898	1.6546	0.726481
3.23674	g40617.t1	g20293.t1	5.72084	3.88771	1.47152	0.557305	11.2372	8.11313	1.38507	0.469957	10.6892	6.84931	1.56062	0.642124	12.0089	9.63768	1.24604	0.317348	0.978722	1.52241	0.642876	0.637388	10.9441	6.97	1.57017	0.65092
3.23674	g40617.t1	g45675.t1	5.50553	3.99536	1.37798	0.462554	12.7318	7.36588	1.72848	0.789502	11.1939	6.59696	1.69683	0.762842	14.6421	8.32107	1.75965	0.815285	1.01177	1.50589	0.671879	0.573727	10.2993	7.29241	1.41233	0.498073
3.23674	g40617.t1	g8342.t1	5.72546	3.8854	1.47358	0.559327	12.6164	7.42355	1.69951	0.76512	5.47291	9.45746	0.578687	0.789145	9.57328	10.8555	0.881884	0.181339	18.6756	11.3496	1.64549	0.718517	8.93274	7.97567	1.12	0.163499
3.23674	g40617.t1	g20267.t1	5.72546	3.8854	1.47358	0.559327	12.7318	7.36588	1.72848	0.789502	9.77904	7.30439	1.33879	0.420929	13.3749	8.95467	1.49362	0.578818	0.945038	1.53925	0.613958	0.703787	10.6654	7.10936	1.50018	0.58514
3.23674	g40617.t1	g16234.t1	3.38304	5.05661	0.669034	0.579849	12.7318	7.36588	1.72848	0.789502	10.571	6.90843	1.53015	0.613676	12.751	9.26663	1.37601	0.460496	0.977974	1.52279	0.642227	0.638845	11.1395	6.87228	1.62093	0.696824
3.23674	g40617.t1	g25164.t1	5.24296	4.12665	1.27051	0.345413	12.5565	7.45349	1.68465	0.75245	6.21028	9.08877	0.683291	0.549428	13.0887	9.09778	1.43867	0.524737	0.538584	1.74248	0.30909	1.6939	9.92939	7.47734	1.32793	0.409179
3.23674	g40617.t1	g2313.t1	5.18994	4.15316	1.24964	0.321508	12.7318	7.36588	1.72848	0.789502	25.3379	24.8629	1.01911	0.0273046	13.1992	22.2417	0.593444	0.752817	1.83034	2.92694	0.625342	0.677282	13.9306	19.4073	0.7178	0.478347
3.23674	g40617.t1	g38678.t1	5.74813	3.87406	1.48375	0.569244	12.5609	7.45131	1.68573	0.753372	11.0724	6.65771	1.66309	0.73387	12.9295	9.1774	1.40884	0.494506	1.01177	1.50589	0.671879	0.573727	11.265	6.80952	1.65431	0.726225
3.23674	g40617.t1	g8305.t1	0.320134	6.9082	0.0463412	4.43156	12.7318	7.36588	1.72848	0.789502	11.1332	6.62733	1.67988	0.748362	13.8517	8.7163	1.58917	0.668273	0.94588	1.53883	0.614674	0.702108	10.734	7.07504	1.51717	0.601378
3.23674	g40617.t1	g50070.t1	5.65103	3.92261	1.44063	0.526698	12.7318	7.36588	1.72848	0.789502	11.0622	6.6628	1.6603	0.731443	13.0421	9.12107	1.42989	0.515903	1.01177	1.50589	0.671879	0.573727	11.0582	6.91292	1.59965	0.677752
3.23674	g37461.t1	g41187.t1	0.425019	1.21251	0.350528	1.5124	27.8134	17.2091	1.6162	0.692603	0.420497	4.66066	0.0902226	3.47037	6.03443	4.01721	1.50214	0.587022	2.11059	2.0553	1.0269	0.0383025	4.28381	3.1419	1.36344	0.447255
3.23674	g37461.t1	g7621.t1	0.011409	1.0057	0.0113443	6.46189	30.0289	16.1014	1.86499	0.899164	3.52928	3.10627	1.13618	0.18419	1.07774	1.53887	0.700343	0.513866	13.1907	7.59534	1.73668	0.796333	0.751081	1.37554	0.546026	0.872958
3.23674	g37461.t1	g40367.t1	0.301297	1.15065	0.26185	1.93319	29.605	16.3133	1.81477	0.859788	0.763734	5.25278	0.145396	2.78194	2.95589	2.47794	1.19288	0.254448	0	1	0		5.29233	3.64616	1.45148	0.537523
3.23674	g37461.t1	g20646.t1	0.125042	1.06252	0.117684	3.08701	30.1158	16.0579	1.87545	0.907237	1.0993	4.32126	0.254394	1.97486	6.68464	4.34232	1.53942	0.622384	0.245027	1.12251	0.218284	2.19572	3.45941	2.72971	1.26732	0.341781
3.23674	g37461.t1	g32932.t1	0.393492	1.19675	0.328802	1.60471	25.7113	18.2602	1.40805	0.493699	1.50626	5.62404	0.267825	1.90064	8.57058	5.28529	1.62159	0.69741	0.251388	1.12569	0.223318	2.16283	2.48071	2.24035	1.10728	0.147025
3.23674	g37461.t1	g28790.t1	0.617402	1.3087	0.471767	1.08385	26.5824	17.8246	1.49133	0.576604	4.56543	7.15363	0.638198	0.647923	6.61676	4.30838	1.53579	0.618979	1.23253	1.61627	0.76258	0.39104	6.44922	4.22461	1.52658	0.610307
3.23674	g37461.t1	g237.t1	2.84446	2.42223	1.17431	0.231819	13.6267	24.3025	0.560714	0.834664	83.2448	46.4933	1.79047	0.840337	70.6436	36.3218	1.94494	0.959723	9.55603	5.77801	1.65386	0.725837	51.1871	26.5935	1.92479	0.944704
3.23674	g37461.t1	g28207.t1	0.86488	1.43244	0.603781	0.727903	27.52	17.3558	1.58564	0.665062	78.1613	43.9516	1.77835	0.83054	11.5812	6.7906	1.70548	0.770174	11.2853	6.64266	1.69892	0.764614	16.2365	9.11826	1.78066	0.832412
3.23674	g37461.t1	g28206.t1	0.067123	1.03356	0.0649434	3.94467	30.1158	16.0579	1.87545	0.907237	9.43163	9.58673	0.983822	0.0235305	1.1494	1.5747	0.729917	0.454195	5.57315	3.78657	1.47182	0.557599	3.24015	2.62007	1.23666	0.306452
3.23674	g37461.t1	g32425.t1	0.480673	1.24034	0.387534	1.3676	28.7185	16.7566	1.71386	0.777251	2.33897	6.04039	0.387221	1.36877	6.93467	4.46733	1.55231	0.634413	0.471663	1.23583	0.381656	1.38965	4.88543	3.44271	1.41906	0.504939
3.23674	g37461.t1	g43383.t1	0	1	0		29.9383	16.1467	1.85415	0.890759	3.74472	2.99855	1.24884	0.320593	1.86177	1.93089	0.964207	0.0525854	0	1	0		0.245146	1.12257	0.218379	2.1951
3.23674	g37461.t1	g32921.t1	0.336238	1.16812	0.287846	1.79663	28.4195	16.906	1.68103	0.749345	0.330739	4.70554	0.0702872	3.8306	4.35878	3.17939	1.37095	0.455174	0.04168	1.02084	0.0408291	4.61426	3.47751	2.73876	1.26974	0.344535
3.23674	g37461.t1	g29901.t1	0	1	0		30.1158	16.0579	1.87545	0.907237	3.56772	3.08705	1.15571	0.208773	1.1498	1.5749	0.730079	0.453875	0	1	0		0.300736	1.15037	0.261426	1.93553
3.23674	g37461.t1	g29903.t1	0	1	0		30.1158	16.0579	1.87545	0.907237	3.76376	2.98903	1.25919	0.332498	0	1	0		0	1	0		0.170275	1.08514	0.156916	2.67194
3.23674	g37461.t1	g40617.t1	5.74813	3.87406	1.48375	0.569244	17.3841	22.4238	0.775251	0.367264	7.323	8.53241	0.858257	0.220518	14.6421	8.32107	1.75965	0.815285	1.01177	1.50589	0.671879	0.573727	11.442	6.72102	1.70243	0.767592
3.23674	g37460.t1	g41187.t1	0.425019	1.21251	0.350528	1.5124	2.30246	2.15123	1.0703	0.0980129	3.17413	2.86335	1.10854	0.148658	6.03443	4.01721	1.50214	0.587022	2.11059	2.0553	1.0269	0.0383025	4.28381	3.1419	1.36344	0.447255
3.23674	g37460.t1	g7621.t1	0.011409	1.0057	0.0113443	6.46189	0.086963	1.04348	0.0833393	3.58486	0.065347	1.30896	0.049923	4.32415	1.07774	1.53887	0.700343	0.513866	13.1907	7.59534	1.73668	0.796333	0.751081	1.37554	0.546026	0.872958
3.23674	g37460.t1	g40367.t1	0.301297	1.15065	0.26185	1.93319	0.510844	1.25542	0.40691	1.29722	4.35836	3.45546	1.2613	0.334906	2.95589	2.47794	1.19288	0.254448	0	1	0		5.29233	3.64616	1.45148	0.537523
3.23674	g37460.t1	g20646.t1	0.125042	1.06252	0.117684	3.08701	0	1	0		2.49532	2.52394	0.98866	0.0164536	6.68464	4.34232	1.53942	0.622384	0.245027	1.12251	0.218284	2.19572	3.45941	2.72971	1.26732	0.341781
3.23674	g37460.t1	g32932.t1	0.393492	1.19675	0.328802	1.60471	4.40456	3.20228	1.37544	0.459898	5.10088	3.82672	1.33296	0.414637	8.57058	5.28529	1.62159	0.69741	0.251388	1.12569	0.223318	2.16283	2.48071	2.24035	1.10728	0.147025
3.23674	g37460.t1	g28790.t1	0.617402	1.3087	0.471767	1.08385	3.53338	2.76669	1.27711	0.352888	8.16006	5.35631	1.52345	0.607339	6.61676	4.30838	1.53579	0.618979	1.23253	1.61627	0.76258	0.39104	6.44922	4.22461	1.52658	0.610307
3.23674	g37460.t1	g237.t1	2.84446	2.42223	1.17431	0.231819	16.4891	9.24455	1.78366	0.834838	86.8394	44.696	1.94289	0.958205	70.6436	36.3218	1.94494	0.959723	9.55603	5.77801	1.65386	0.725837	51.1871	26.5935	1.92479	0.944704
3.23674	g37460.t1	g28207.t1	0.86488	1.43244	0.603781	0.727903	2.59581	2.2979	1.12964	0.175865	81.756	42.1543	1.93945	0.955645	11.5812	6.7906	1.70548	0.770174	11.2853	6.64266	1.69892	0.764614	16.2365	9.11826	1.78066	0.832412
3.23674	g37460.t1	g28206.t1	0.067123	1.03356	0.0649434	3.94467	0	1	0		13.0263	7.78941	1.6723	0.741836	1.1494	1.5747	0.729917	0.454195	5.57315	3.78657	1.47182	0.557599	3.24015	2.62007	1.23666	0.306452
3.23674	g37460.t1	g32425.t1	0.480673	1.24034	0.387534	1.3676	1.39735	1.69867	0.822611	0.281718	5.93359	4.24308	1.39842	0.483794	6.93467	4.46733	1.55231	0.634413	0.471663	1.23583	0.381656	1.38965	4.88543	3.44271	1.41906	0.504939
3.23674	g37460.t1	g43383.t1	0	1	0		0.177487	1.08874	0.16302	2.61688	0.150094	1.20124	0.12495	3.00058	1.86177	1.93089	0.964207	0.0525854	0	1	0		0.245146	1.12257	0.218379	2.1951
3.23674	g37460.t1	g32921.t1	0.336238	1.16812	0.287846	1.79663	1.69627	1.84813	0.917827	0.123706	3.26389	2.90823	1.12229	0.166451	4.35878	3.17939	1.37095	0.455174	0.04168	1.02084	0.0408291	4.61426	3.47751	2.73876	1.26974	0.344535
3.23674	g37460.t1	g29901.t1	0	1	0		0	1	0		0.026907	1.28974	0.0208624	5.58295	1.1498	1.5749	0.730079	0.453875	0	1	0		0.300736	1.15037	0.261426	1.93553
3.23674	g37460.t1	g29903.t1	0	1	0		0	1	0		0.169135	1.19172	0.141926	2.81679	0	1	0		0	1	0		0.170275	1.08514	0.156916	2.67194
3.23674	g37460.t1	g40617.t1	5.74813	3.87406	1.48375	0.569244	12.7318	7.36588	1.72848	0.789502	10.9176	6.7351	1.62101	0.696889	14.6421	8.32107	1.75965	0.815285	1.01177	1.50589	0.671879	0.573727	11.442	6.72102	1.70243	0.767592
3.23674	g38443.t1	g41187.t1	0.40482	1.22261	0.331112	1.59461	2.30246	2.15123	1.0703	0.0980129	53.4623	31.1815	1.71455	0.777829	21.668	17.8684	1.21264	0.278152	1.96224	2.12948	0.921465	0.117998	23.2308	16.8992	1.37467	0.459083
3.23674	g38443.t1	g7621.t1	0.00879	1.0158	0.00865324	6.85254	0.086963	1.04348	0.0833393	3.58486	56.571	29.6272	1.90943	0.933144	26.6247	15.3901	1.72999	0.790764	13.0423	7.66952	1.70054	0.765993	26.7635	15.1328	1.76857	0.822585
3.23674	g38443.t1	g40367.t1	0.281098	1.16075	0.24217	2.04591	0.510844	1.25542	0.40691	1.29722	52.278	31.7737	1.64533	0.718374	24.7465	16.3291	1.51548	0.599776	0.148357	1.07418	0.138112	2.85609	22.2223	17.4035	1.27689	0.352632
3.23674	g38443.t1	g20646.t1	0.104843	1.07262	0.0977447	3.35484	0	1	0		54.1411	30.8421	1.75543	0.81182	21.0178	18.1935	1.15523	0.208184	0.09667	1.19669	0.080781	3.62984	24.0552	16.487	1.45904	0.545018
3.23674	g38443.t1	g32932.t1	0.373293	1.20685	0.309313	1.69286	4.40456	3.20228	1.37544	0.459898	51.5355	32.1449	1.60322	0.680976	19.1318	19.1365	0.999756	0.000351849	0.103031	1.19987	0.0858683	3.54173	25.0339	15.9976	1.56485	0.646022
3.23674	g38443.t1	g28790.t1	0.597203	1.3188	0.452838	1.14293	3.53338	2.76669	1.27711	0.352888	48.4763	33.6745	1.43956	0.525624	21.0856	18.1596	1.16113	0.21553	1.08418	1.69044	0.641355	0.640805	21.0654	17.9819	1.17148	0.228327
3.23674	g38443.t1	g237.t1	2.82426	2.43233	1.16113	0.215535	16.4891	9.24455	1.78366	0.834838	30.203	73.0142	0.41366	1.27348	42.9412	50.173	0.855863	0.224549	9.40767	5.85219	1.60755	0.68486	23.6725	40.3508	0.586667	0.769387
3.23674	g38443.t1	g28207.t1	0.844681	1.44254	0.585551	0.772132	2.59581	2.2979	1.12964	0.175865	25.1196	70.4725	0.356445	1.48825	16.1212	20.6418	0.780998	0.356609	11.137	6.71684	1.65807	0.729502	11.2781	22.8755	0.493018	1.02029
3.23674	g38443.t1	g28206.t1	0.046924	1.04366	0.044961	4.47518	0	1	0		43.6101	36.1076	1.20778	0.27236	26.553	15.4259	1.72133	0.78352	5.42479	3.86075	1.40511	0.490686	24.2744	16.3774	1.48219	0.567734
3.23674	g38443.t1	g32425.t1	0.460474	1.25044	0.368251	1.44124	1.39735	1.69867	0.822611	0.281718	50.7028	32.5613	1.55715	0.638908	20.7677	18.3185	1.1337	0.18104	0.323306	1.31001	0.246797	2.01861	22.6291	17.2	1.31565	0.395774
3.23674	g38443.t1	g43383.t1	0.020199	1.0101	0.019997	5.64407	0.177487	1.08874	0.16302	2.61688	56.7865	29.5194	1.9237	0.943883	25.8406	15.7821	1.63734	0.711353	0.148357	1.07418	0.138112	2.85609	27.2694	14.8799	1.83264	0.873924
3.23674	g38443.t1	g32921.t1	0.316039	1.17822	0.268235	1.89843	1.69627	1.84813	0.917827	0.123706	53.3725	31.2264	1.70921	0.773329	23.3436	17.0306	1.37069	0.4549	0.106677	1.09502	0.0974203	3.35963	24.0371	16.496	1.45714	0.543141
3.23674	g38443.t1	g29901.t1	0.020199	1.0101	0.019997	5.64407	0	1	0		56.6095	29.6079	1.91197	0.93506	26.5526	15.4261	1.72128	0.783479	0.148357	1.07418	0.138112	2.85609	27.2138	14.9077	1.82549	0.868287
3.23674	g38443.t1	g29903.t1	0.020199	1.0101	0.019997	5.64407	0	1	0		56.8055	29.5099	1.92496	0.944832	27.7024	14.8512	1.86533	0.899431	0.148357	1.07418	0.138112	2.85609	27.3443	14.8424	1.84231	0.881513
3.23674	g38443.t1	g40617.t1	5.72793	3.88416	1.47469	0.56041	12.7318	7.36588	1.72848	0.789502	45.7188	35.0533	1.30426	0.383236	13.0603	22.1723	0.589036	0.763572	0.863416	1.58007	0.546443	0.871856	16.0725	20.4783	0.784857	0.349498
3.23674	g6571.t1	g41187.t1	0.425019	1.21251	0.350528	1.5124	2.30246	2.15123	1.0703	0.0980129	2.80789	3.04647	0.921688	0.117649	5.84444	4.11221	1.42124	0.507151	1.95235	2.13442	0.914698	0.128632	4.28381	3.1419	1.36344	0.447255
3.23674	g6571.t1	g7621.t1	0.011409	1.0057	0.0113443	6.46189	0.086963	1.04348	0.0833393	3.58486	0.30089	1.49208	0.201659	2.31001	0.887747	1.63386	0.543343	0.880066	13.0324	7.67447	1.69816	0.763969	0.751081	1.37554	0.546026	0.872958
3.23674	g6571.t1	g40367.t1	0.301297	1.15065	0.26185	1.93319	0.510844	1.25542	0.40691	1.29722	3.99212	3.63858	1.09716	0.13378	2.7659	2.57294	1.075	0.104331	0.158245	1.07912	0.146642	2.76963	5.29233	3.64616	1.45148	0.537523
3.23674	g6571.t1	g20646.t1	0.125042	1.06252	0.117684	3.08701	0	1	0		2.12909	2.70706	0.786493	0.346494	6.49466	4.43732	1.46364	0.549565	0.086782	1.20164	0.0722199	3.79146	3.45941	2.72971	1.26732	0.341781
3.23674	g6571.t1	g32932.t1	0.393492	1.19675	0.328802	1.60471	4.40456	3.20228	1.37544	0.459898	4.73465	4.00984	1.18076	0.239711	8.38059	5.38028	1.55765	0.639369	0.093143	1.20482	0.0773089	3.69322	2.48071	2.24035	1.10728	0.147025
3.23674	g6571.t1	g28790.t1	0.617402	1.3087	0.471767	1.08385	3.53338	2.76669	1.27711	0.352888	7.79382	5.53943	1.40697	0.492593	6.42677	4.40337	1.45951	0.545484	1.07429	1.69539	0.633652	0.658236	6.44922	4.22461	1.52658	0.610307
3.23674	g6571.t1	g237.t1	2.84446	2.42223	1.17431	0.231819	16.4891	9.24455	1.78366	0.834838	86.4732	44.8791	1.9268	0.946209	70.4536	36.4168	1.93465	0.95207	9.39778	5.85714	1.6045	0.682125	51.1871	26.5935	1.92479	0.944704
3.23674	g6571.t1	g28207.t1	0.86488	1.43244	0.603781	0.727903	2.59581	2.2979	1.12964	0.175865	81.3897	42.3374	1.92241	0.942915	11.3912	6.88559	1.65435	0.726268	11.1271	6.72178	1.65538	0.727159	16.2365	9.11826	1.78066	0.832412
3.23674	g6571.t1	g28206.t1	0.067123	1.03356	0.0649434	3.94467	0	1	0		12.66	7.97253	1.58796	0.66717	0.959412	1.66969	0.574603	0.799362	5.4149	3.8657	1.40076	0.486207	3.24015	2.62007	1.23666	0.306452
3.23674	g6571.t1	g32425.t1	0.480673	1.24034	0.387534	1.3676	1.39735	1.69867	0.822611	0.281718	5.56736	4.4262	1.25782	0.330924	6.74468	4.56233	1.47834	0.563979	0.313418	1.31495	0.238349	2.06885	4.88543	3.44271	1.41906	0.504939
3.23674	g6571.t1	g43383.t1	0	1	0		0.177487	1.08874	0.16302	2.61688	0.516331	1.38435	0.372976	1.42285	1.67179	2.02588	0.825214	0.27716	0.158245	1.07912	0.146642	2.76963	0.245146	1.12257	0.218379	2.1951
3.23674	g6571.t1	g32921.t1	0.336238	1.16812	0.287846	1.79663	1.69627	1.84813	0.917827	0.123706	2.89765	3.09135	0.937343	0.0933513	4.16879	3.27438	1.27315	0.348405	0.116565	1.09996	0.105972	3.23825	3.47751	2.73876	1.26974	0.344535
3.23674	g6571.t1	g29901.t1	0	1	0		0	1	0		0.33933	1.47286	0.230389	2.11785	0.959814	1.6699	0.574775	0.798931	0.158245	1.07912	0.146642	2.76963	0.300736	1.15037	0.261426	1.93553
3.23674	g6571.t1	g29903.t1	0	1	0		0	1	0		0.535372	1.37483	0.389408	1.36064	0.189989	1.09499	0.173507	2.52694	0.158245	1.07912	0.146642	2.76963	0.170275	1.08514	0.156916	2.67194
3.23674	g6571.t1	g40617.t1	5.74813	3.87406	1.48375	0.569244	12.7318	7.36588	1.72848	0.789502	10.5514	6.91822	1.52516	0.608961	14.4521	8.41606	1.71721	0.780066	0.853528	1.58501	0.5385	0.892981	11.442	6.72102	1.70243	0.767592
3.23674	g47327.t1	g41187.t1	0.78037	1.8152	0.429908	1.2179	1.46629	2.56931	0.570695	0.809209	31.1019	20.0014	1.55499	0.636905	14.8565	14.4627	1.02723	0.0387572	0.853434	2.68388	0.317985	1.65297	9.22922	9.89842	0.932393	0.10099
3.23674	g47327.t1	g7621.t1	1.19398	1.6084	0.742341	0.429847	0.749201	1.46156	0.512602	0.964088	34.2107	18.447	1.85454	0.891063	19.8131	11.9843	1.65326	0.725311	11.9335	8.22392	1.45107	0.537122	12.7619	8.13205	1.56934	0.650157
3.23674	g47327.t1	g40367.t1	0.904092	1.75334	0.515639	0.955567	0.32532	1.6735	0.194395	2.36294	29.9177	20.5935	1.45277	0.538811	17.935	12.9234	1.38779	0.472793	1.25716	1.62858	0.771937	0.373446	8.2207	10.4027	0.790249	0.339622
3.23674	g47327.t1	g20646.t1	1.08035	1.66522	0.648773	0.624214	0.836164	1.41808	0.589644	0.762083	31.7807	19.662	1.61636	0.692744	14.2062	14.7878	0.960675	0.0578795	1.01213	1.75109	0.578001	0.790856	10.0536	9.48622	1.05981	0.0838096
3.23674	g47327.t1	g32932.t1	0.811897	1.79944	0.451194	1.14818	3.56839	3.62036	0.985645	0.0208593	29.1752	20.9647	1.39163	0.476775	12.3203	15.7307	0.7832	0.352548	1.00577	1.75427	0.573327	0.80257	11.0323	8.99687	1.22624	0.294241
3.23674	g47327.t1	g28790.t1	0.587987	1.9114	0.307622	1.70077	2.69721	3.18477	0.84691	0.23972	26.116	22.4943	1.161	0.215371	14.2741	14.7538	0.967487	0.0476861	0.024629	2.24485	0.0109714	6.51011	7.06381	10.9811	0.643268	0.636508
3.23674	g47327.t1	g237.t1	1.63907	3.02492	0.541855	0.884021	15.6529	9.66263	1.61995	0.695945	52.5634	61.834	0.850072	0.234343	49.7527	46.7672	1.06384	0.089277	8.29887	6.4066	1.29536	0.373357	37.674	33.35	1.12965	0.175882
3.23674	g47327.t1	g28207.t1	0.340509	2.03513	0.167315	2.57936	1.75964	2.71599	0.647884	0.626192	47.4799	59.2923	0.800777	0.320527	9.30969	17.236	0.540129	0.888624	10.0282	7.27124	1.37915	0.463784	2.72349	15.8748	0.171561	2.54321
3.23674	g47327.t1	g28206.t1	1.13827	1.63626	0.695653	0.523561	0.836164	1.41808	0.589644	0.762083	21.2498	24.9274	0.852466	0.230286	19.7415	12.0201	1.64237	0.715776	4.31599	4.41516	0.977539	0.0327732	10.2729	9.37659	1.09559	0.131706
3.23674	g47327.t1	g32425.t1	0.724716	1.84303	0.39322	1.34659	0.561183	2.11676	0.265115	1.91531	28.3424	21.3811	1.32558	0.406628	13.9562	14.9128	0.935856	0.0956409	0.785498	1.86441	0.421311	1.24704	8.6276	10.1992	0.845907	0.241429
3.23674	g47327.t1	g43383.t1	1.20539	1.60269	0.752102	0.411001	0.658677	1.50683	0.437129	1.19387	34.4261	18.3393	1.87718	0.908569	19.0291	12.3763	1.53754	0.620624	1.25716	1.62858	0.771937	0.373446	13.2679	7.87909	1.68394	0.751838
3.23674	g47327.t1	g32921.t1	0.869151	1.77081	0.49082	1.02673	0.860103	2.26622	0.379533	1.3977	31.0122	20.0462	1.54703	0.629502	16.5321	13.6248	1.21338	0.279032	1.21548	1.64942	0.736914	0.440432	10.0355	9.49527	1.0569	0.0798337
3.23674	g47327.t1	g29901.t1	1.20539	1.60269	0.752102	0.411001	0.836164	1.41808	0.589644	0.762083	34.2491	18.4278	1.85856	0.894187	19.7411	12.0203	1.64231	0.715723	1.25716	1.62858	0.771937	0.373446	13.2123	7.90688	1.67099	0.7407
3.23674	g47327.t1	g29903.t1	1.20539	1.60269	0.752102	0.411001	0.836164	1.41808	0.589644	0.762083	34.4452	18.3297	1.8792	0.910116	20.8909	11.4454	1.82526	0.8681	1.25716	1.62858	0.771937	0.373446	13.3428	7.84165	1.70152	0.766827
3.23674	g47327.t1	g40617.t1	4.54274	4.47676	1.01474	0.0211079	11.8956	7.78396	1.52822	0.611851	23.3584	23.8731	0.97844	0.0314446	6.24875	18.7665	0.332973	1.58652	0.245388	2.13447	0.114965	3.12074	2.07099	13.4775	0.153662	2.70216
3.23674	g16579.t1	g41187.t1	0.425019	1.21251	0.350528	1.5124	2.30246	2.15123	1.0703	0.0980129	2.97029	2.96527	1.0017	0.0024447	4.79814	4.63536	1.03512	0.0497928	1.94792	2.13664	0.911673	0.133411	3.23422	6.90092	0.468665	1.09337
3.23674	g16579.t1	g7621.t1	0.011409	1.0057	0.0113443	6.46189	0.086963	1.04348	0.0833393	3.58486	0.138488	1.41087	0.0981576	3.34876	0.158556	2.15701	0.0735072	3.76597	13.028	7.67668	1.69709	0.763061	6.76694	5.13455	1.31792	0.398266
3.23674	g16579.t1	g40367.t1	0.301297	1.15065	0.26185	1.93319	0.510844	1.25542	0.40691	1.29722	4.15452	3.55738	1.16786	0.223868	1.71959	3.09609	0.555409	0.848378	0.16268	1.08134	0.150443	2.73271	2.2257	7.40518	0.30056	1.73427
3.23674	g16579.t1	g20646.t1	0.125042	1.06252	0.117684	3.08701	0	1	0		2.29149	2.62586	0.872661	0.196506	5.44835	4.96047	1.09835	0.135344	0.082347	1.20385	0.0684028	3.8698	4.05862	6.48872	0.625488	0.676946
3.23674	g16579.t1	g32932.t1	0.393492	1.19675	0.328802	1.60471	4.40456	3.20228	1.37544	0.459898	4.89705	3.92864	1.2465	0.317882	7.33429	5.90343	1.24238	0.313102	0.088708	1.20703	0.0734925	3.76626	5.03732	5.99937	0.839642	0.252154
3.23674	g16579.t1	g28790.t1	0.617402	1.3087	0.471767	1.08385	3.53338	2.76669	1.27711	0.352888	7.95622	5.45823	1.45766	0.543651	5.38046	4.92652	1.09214	0.127161	1.06985	1.69761	0.630212	0.66609	1.06881	7.98362	0.133875	2.90105
3.23674	g16579.t1	g237.t1	2.84446	2.42223	1.17431	0.231819	16.4891	9.24455	1.78366	0.834838	86.6356	44.7979	1.93392	0.951528	69.4073	36.9399	1.87892	0.909906	9.39335	5.85935	1.60314	0.680898	43.669	30.3525	1.43873	0.524793
3.23674	g16579.t1	g28207.t1	0.86488	1.43244	0.603781	0.727903	2.59581	2.2979	1.12964	0.175865	81.5521	42.2562	1.92995	0.94856	10.3449	7.40874	1.39631	0.481619	11.1226	6.724	1.65417	0.726108	8.71849	12.8773	0.677045	0.562677
3.23674	g16579.t1	g28206.t1	0.067123	1.03356	0.0649434	3.94467	0	1	0		12.8224	7.89133	1.62487	0.700329	0.086891	2.19285	0.0396248	4.65745	5.41047	3.86791	1.39881	0.484198	4.27788	6.37909	0.67061	0.576455
3.23674	g16579.t1	g32425.t1	0.480673	1.24034	0.387534	1.3676	1.39735	1.69867	0.822611	0.281718	5.72976	4.345	1.3187	0.399119	5.69837	5.08548	1.12052	0.164167	0.308983	1.31717	0.234581	2.09184	2.6326	7.20173	0.365551	1.45186
3.23674	g16579.t1	g43383.t1	0	1	0		0.177487	1.08874	0.16302	2.61688	0.353929	1.30315	0.271594	1.88048	0.625483	2.54903	0.24538	2.02691	0.16268	1.08134	0.150443	2.73271	7.27288	4.88159	1.48986	0.575177
3.23674	g16579.t1	g32921.t1	0.336238	1.16812	0.287846	1.79663	1.69627	1.84813	0.917827	0.123706	3.06005	3.01014	1.01658	0.0237237	3.12248	3.79753	0.82224	0.282369	0.121	1.10218	0.109782	3.18728	4.04051	6.49777	0.621831	0.685406
3.23674	g16579.t1	g29901.t1	0	1	0		0	1	0		0.176928	1.39165	0.127135	2.97557	0.086489	2.19305	0.0394378	4.66428	0.16268	1.08134	0.150443	2.73271	7.21729	4.90938	1.4701	0.555916
3.23674	g16579.t1	g29903.t1	0	1	0		0	1	0		0.37297	1.29363	0.288312	1.7943	1.23629	1.61815	0.764018	0.388322	0.16268	1.08134	0.150443	2.73271	7.34775	4.84415	1.51683	0.601059
3.23674	g16579.t1	g40617.t1	5.74813	3.87406	1.48375	0.569244	12.7318	7.36588	1.72848	0.789502	10.7138	6.83701	1.56703	0.648031	13.4058	8.93921	1.49967	0.584642	0.849093	1.58723	0.534954	0.902514	3.92401	10.48	0.374427	1.41724
3.23674	g47741.t1	g41187.t1	0.402696	1.22367	0.329088	1.60345	1.96177	2.32157	0.845021	0.242941	3.26871	2.81606	1.16074	0.215041	4.26146	4.9037	0.869029	0.202523	2.04491	2.08814	0.979297	0.0301821	3.93089	3.31837	1.18458	0.244382
3.23674	g47741.t1	g7621.t1	0.010914	1.01687	0.010733	6.54181	0.253718	1.21382	0.209024	2.25826	0.159923	1.26167	0.126755	2.97988	0.695234	2.42535	0.286653	1.80262	13.125	7.62819	1.72059	0.782906	0.398158	1.552	0.256545	1.96272
3.23674	g47741.t1	g40367.t1	0.278974	1.16181	0.24012	2.05817	0.170163	1.42576	0.119349	3.06674	4.45294	3.40817	1.30655	0.385757	1.18292	3.36443	0.351595	1.50801	0.065686	1.03284	0.0635973	3.97489	4.9394	3.82262	1.29215	0.369773
3.23674	g47741.t1	g20646.t1	0.102719	1.07368	0.0956698	3.38579	0.340681	1.17034	0.291096	1.78043	2.5899	2.47666	1.04572	0.064502	4.91167	5.22881	0.939349	0.0902669	0.179341	1.15536	0.155226	2.68756	3.10649	2.90617	1.06893	0.0961667
3.23674	g47741.t1	g32932.t1	0.371169	1.20791	0.307283	1.70236	4.06387	3.37262	1.20496	0.268987	5.19546	3.77944	1.37466	0.45908	6.79761	6.17177	1.1014	0.139342	0.185702	1.15854	0.16029	2.64124	2.12778	2.41682	0.880409	0.183755
3.23674	g47741.t1	g28790.t1	0.595079	1.31986	0.450864	1.14923	3.1927	2.93703	1.08705	0.120418	8.25464	5.30902	1.55483	0.636758	4.84379	5.19486	0.932418	0.100951	1.16685	1.64911	0.707561	0.499073	6.0963	4.40107	1.38518	0.470078
3.23674	g47741.t1	g237.t1	2.82214	2.43339	1.15975	0.21382	16.1484	9.41489	1.7152	0.778377	86.934	44.6487	1.94707	0.961302	68.8706	37.2083	1.85095	0.888265	9.49034	5.81086	1.63321	0.707709	50.8341	26.77	1.89892	0.925181
3.23674	g47741.t1	g28207.t1	0.842557	1.4436	0.583649	0.776826	2.25513	2.46825	0.913656	0.130276	81.8505	42.107	1.94387	0.958933	9.80823	7.67708	1.2776	0.353434	11.2196	6.67551	1.68072	0.749077	15.8836	9.29472	1.70888	0.773054
3.23674	g47741.t1	g28206.t1	0.0448	1.04472	0.0428822	4.54348	0.340681	1.17034	0.291096	1.78043	13.1208	7.74212	1.69473	0.761058	0.623569	2.46119	0.253361	1.98073	5.50746	3.81942	1.44196	0.528035	2.88722	2.79654	1.03243	0.0460429
3.23674	g47741.t1	g32425.t1	0.45835	1.2515	0.366241	1.44913	1.05667	1.86901	0.56536	0.822758	6.02817	4.19579	1.43672	0.522777	5.1617	5.35382	0.964115	0.0527229	0.405977	1.26867	0.320001	1.64385	4.5325	3.61918	1.25236	0.324648
3.23674	g47741.t1	g43383.t1	0.022323	1.01116	0.0220766	5.50134	0.163194	1.25908	0.129613	2.94771	0.055518	1.15395	0.0481114	4.37748	0.088805	2.81737	0.0315205	4.98757	0.065686	1.03284	0.0635973	3.97489	0.107777	1.29903	0.082967	3.59132
3.23674	g47741.t1	g32921.t1	0.313915	1.17928	0.266192	1.90946	1.35559	2.01847	0.67159	0.574348	3.35846	2.86094	1.1739	0.231313	2.58581	4.06587	0.635978	0.652951	0.024006	1.05368	0.0227829	5.4559	3.12459	2.91522	1.07182	0.100063
3.23674	g47741.t1	g29901.t1	0.022323	1.01116	0.0220766	5.50134	0.340681	1.17034	0.291096	1.78043	0.121483	1.24245	0.0977771	3.35436	0.623167	2.46139	0.253177	1.98178	0.065686	1.03284	0.0635973	3.97489	0.052187	1.32683	0.0393321	4.66815
3.23674	g47741.t1	g29903.t1	0.022323	1.01116	0.0220766	5.50134	0.340681	1.17034	0.291096	1.78043	0.074559	1.14443	0.0651496	3.9401	1.77297	1.88648	0.939827	0.0895325	0.065686	1.03284	0.0635973	3.97489	0.182648	1.2616	0.144775	2.78812
3.23674	g47741.t1	g40617.t1	5.72581	3.88523	1.47374	0.55948	12.3911	7.53622	1.6442	0.717389	11.0122	6.68781	1.64661	0.719498	12.8692	9.20755	1.39767	0.483029	0.946087	1.53873	0.614849	0.701695	11.0891	6.89748	1.60771	0.685003
3.23674	g43247.t1	g41187.t1	0.402627	1.22371	0.329023	1.60374	101.871	54.238	1.87822	0.909369	2.11378	3.39352	0.622885	0.682962	5.77094	4.14896	1.39094	0.476058	2.0447	2.08824	0.979149	0.0303997	3.92979	3.31891	1.18406	0.243742
3.23674	g43247.t1	g7621.t1	0.010983	1.0169	0.0108005	6.53276	104.087	53.1303	1.95908	0.970179	0.995006	1.83913	0.541019	0.886249	0.814249	1.67061	0.487396	1.03683	13.1248	7.62829	1.72054	0.782863	0.397063	1.55255	0.255749	1.9672
3.23674	g43247.t1	g40367.t1	0.278905	1.16184	0.240054	2.05857	103.663	53.3422	1.94335	0.958548	3.29801	3.98564	0.827472	0.273217	2.6924	2.60969	1.03169	0.045016	0.065893	1.03295	0.0637913	3.9705	4.93831	3.82317	1.29168	0.369247
3.23674	g43247.t1	g20646.t1	0.10265	1.07372	0.0956025	3.38681	104.174	53.0868	1.96233	0.972565	1.43497	3.05412	0.469847	1.08974	6.42116	4.47407	1.4352	0.521247	0.179134	1.15546	0.155033	2.68936	3.10539	2.90671	1.06835	0.0953863
3.23674	g43247.t1	g32932.t1	0.3711	1.20794	0.307217	1.70267	99.769	55.2891	1.8045	0.851598	4.04053	4.3569	0.927386	0.108758	8.30709	5.41703	1.53351	0.616841	0.185495	1.15864	0.160097	2.64298	2.12669	2.41736	0.879756	0.184824
3.23674	g43247.t1	g28790.t1	0.59501	1.3199	0.4508	1.14944	100.64	54.8535	1.83471	0.875552	7.09971	5.88649	1.2061	0.270352	6.35327	4.44012	1.43088	0.5169	1.16664	1.64921	0.707392	0.499419	6.0952	4.40162	1.38476	0.46964
3.23674	g43247.t1	g237.t1	2.82207	2.43343	1.15971	0.213764	87.6845	61.3313	1.42968	0.515697	85.7791	45.2262	1.89667	0.923468	70.3801	36.4535	1.93068	0.949109	9.49014	5.81096	1.63314	0.707652	50.833	26.7705	1.89884	0.92512
3.23674	g43247.t1	g28207.t1	0.842488	1.44364	0.583588	0.776979	101.578	54.3847	1.86776	0.901312	80.6956	42.6844	1.89052	0.91878	11.3177	6.92234	1.63495	0.70925	11.2194	6.67561	1.68066	0.749028	15.8825	9.29527	1.70867	0.77287
3.23674	g43247.t1	g28206.t1	0.044731	1.04476	0.0428147	4.54575	104.174	53.0868	1.96233	0.972565	11.9659	8.31959	1.43828	0.524345	0.885914	1.70644	0.519158	0.945755	5.50726	3.81952	1.44187	0.527942	2.88613	2.79708	1.03184	0.0452132
3.23674	g43247.t1	g32425.t1	0.458281	1.25153	0.366176	1.44939	102.776	53.7855	1.91086	0.934218	4.87324	4.77326	1.02095	0.0299077	6.67118	4.59908	1.45055	0.536598	0.40577	1.26878	0.319812	1.64471	4.53141	3.61972	1.25187	0.324081
3.23674	g43247.t1	g43383.t1	0.022392	1.0112	0.0221441	5.49694	103.996	53.1755	1.95571	0.967695	1.21045	1.73141	0.69911	0.51641	1.59829	2.06263	0.774878	0.367958	0.065893	1.03295	0.0637913	3.9705	0.108872	1.29958	0.0837746	3.57734
3.23674	g43247.t1	g32921.t1	0.313846	1.17931	0.266126	1.90982	102.477	53.9349	1.90002	0.926013	2.20353	3.4384	0.64086	0.641919	4.09529	3.31113	1.23682	0.306641	0.024213	1.05379	0.0229771	5.44366	3.12349	2.91576	1.07124	0.0992863
3.23674	g43247.t1	g29901.t1	0.022392	1.0112	0.0221441	5.49694	104.174	53.0868	1.96233	0.972565	1.03345	1.81991	0.567855	0.816406	0.886316	1.70664	0.519332	0.94527	0.065893	1.03295	0.0637913	3.9705	0.053282	1.32738	0.0401408	4.63879
3.23674	g43247.t1	g29903.t1	0.022392	1.0112	0.0221441	5.49694	104.174	53.0868	1.96233	0.972565	1.22949	1.72189	0.714033	0.485937	0.263487	1.13174	0.232815	2.10274	0.065893	1.03295	0.0637913	3.9705	0.183743	1.26215	0.14558	2.78012
3.23674	g43247.t1	g40617.t1	5.72574	3.88526	1.47371	0.55945	91.4419	59.4527	1.53806	0.621113	9.85727	7.26527	1.35677	0.440172	14.3786	8.45281	1.70105	0.766425	0.94588	1.53883	0.614674	0.702108	11.088	6.89803	1.60742	0.684746
3.23674	g44619.t1	g41187.t1	0.425019	1.21251	0.350528	1.5124	2.30246	2.15123	1.0703	0.0980129	3.45041	2.72521	1.26611	0.340403	4.65112	4.70887	0.987737	0.0178006	2.11059	2.0553	1.0269	0.0383025	3.92979	3.31891	1.18406	0.243742
3.23674	g44619.t1	g7621.t1	0.011409	1.0057	0.0113443	6.46189	0.086963	1.04348	0.0833393	3.58486	0.34163	1.17081	0.291788	1.77701	0.305569	2.23052	0.136994	2.86781	13.1907	7.59534	1.73668	0.796333	0.397063	1.55255	0.255749	1.9672
3.23674	g44619.t1	g40367.t1	0.301297	1.15065	0.26185	1.93319	0.510844	1.25542	0.40691	1.29722	4.63464	3.31732	1.3971	0.482439	1.57258	3.1696	0.496146	1.01116	0	1	0		4.93831	3.82317	1.29168	0.369247
3.23674	g44619.t1	g20646.t1	0.125042	1.06252	0.117684	3.08701	0	1	0		2.77161	2.3858	1.16171	0.216247	5.30134	5.03397	1.05311	0.074659	0.245027	1.12251	0.218284	2.19572	3.10539	2.90671	1.06835	0.0953863
3.23674	g44619.t1	g32932.t1	0.393492	1.19675	0.328802	1.60471	4.40456	3.20228	1.37544	0.459898	5.37716	3.68858	1.45779	0.543779	7.18727	5.97694	1.2025	0.266037	0.251388	1.12569	0.223318	2.16283	2.12669	2.41736	0.879756	0.184824
3.23674	g44619.t1	g28790.t1	0.617402	1.3087	0.471767	1.08385	3.53338	2.76669	1.27711	0.352888	8.43634	5.21817	1.61672	0.693073	5.23345	5.00003	1.04668	0.0658257	1.23253	1.61627	0.76258	0.39104	6.0952	4.40162	1.38476	0.46964
3.23674	g44619.t1	g237.t1	2.84446	2.42223	1.17431	0.231819	16.4891	9.24455	1.78366	0.834838	87.1157	44.5579	1.95511	0.967253	69.2603	37.0135	1.87122	0.903979	9.55603	5.77801	1.65386	0.725837	50.833	26.7705	1.89884	0.92512
3.23674	g44619.t1	g28207.t1	0.86488	1.43244	0.603781	0.727903	2.59581	2.2979	1.12964	0.175865	82.0323	42.0161	1.9524	0.965248	10.1979	7.48225	1.36294	0.446727	11.2853	6.64266	1.69892	0.764614	15.8825	9.29527	1.70867	0.77287
3.23674	g44619.t1	g28206.t1	0.067123	1.03356	0.0649434	3.94467	0	1	0		13.3025	7.65127	1.73861	0.797931	0.233904	2.26635	0.103207	3.27638	5.57315	3.78657	1.47182	0.557599	2.88613	2.79708	1.03184	0.0452132
3.23674	g44619.t1	g32425.t1	0.480673	1.24034	0.387534	1.3676	1.39735	1.69867	0.822611	0.281718	6.20988	4.10494	1.51278	0.597204	5.55136	5.15899	1.07606	0.105754	0.471663	1.23583	0.381656	1.38965	4.53141	3.61972	1.25187	0.324081
3.23674	g44619.t1	g43383.t1	0	1	0		0.177487	1.08874	0.16302	2.61688	0.126189	1.06309	0.1187	3.07461	0.47847	2.62254	0.182445	2.45446	0	1	0		0.108872	1.29958	0.0837746	3.57734
3.23674	g44619.t1	g32921.t1	0.336238	1.16812	0.287846	1.79663	1.69627	1.84813	0.917827	0.123706	3.54017	2.77008	1.278	0.353888	2.97547	3.87104	0.768649	0.379603	0.04168	1.02084	0.0408291	4.61426	3.12349	2.91576	1.07124	0.0992863
3.23674	g44619.t1	g29901.t1	0	1	0		0	1	0		0.30319	1.15159	0.263278	1.92534	0.233502	2.26655	0.103021	3.27899	0	1	0		0.053282	1.32738	0.0401408	4.63879
3.23674	g44619.t1	g29903.t1	0	1	0		0	1	0		0.107148	1.05357	0.1017	3.29761	1.38331	1.69165	0.817724	0.290314	0	1	0		0.183743	1.26215	0.14558	2.78012
3.23674	g44619.t1	g40617.t1	5.74813	3.87406	1.48375	0.569244	12.7318	7.36588	1.72848	0.789502	11.1939	6.59696	1.69683	0.762842	13.2588	9.01272	1.47112	0.556919	1.01177	1.50589	0.671879	0.573727	11.088	6.89803	1.60742	0.684746
3.23674	g45370.t1	g41187.t1	0.425019	1.21251	0.350528	1.5124	2.30246	2.15123	1.0703	0.0980129	3.45041	2.72521	1.26611	0.340403	5.66653	4.20117	1.3488	0.431675	2.11059	2.0553	1.0269	0.0383025	4.28381	3.1419	1.36344	0.447255
3.23674	g45370.t1	g7621.t1	0.011409	1.0057	0.0113443	6.46189	0.086963	1.04348	0.0833393	3.58486	0.34163	1.17081	0.291788	1.77701	0.709834	1.72282	0.412019	1.27922	13.1907	7.59534	1.73668	0.796333	0.751081	1.37554	0.546026	0.872958
3.23674	g45370.t1	g40367.t1	0.301297	1.15065	0.26185	1.93319	0.510844	1.25542	0.40691	1.29722	4.63464	3.31732	1.3971	0.482439	2.58799	2.66189	0.972234	0.0406241	0	1	0		5.29233	3.64616	1.45148	0.537523
3.23674	g45370.t1	g20646.t1	0.125042	1.06252	0.117684	3.08701	0	1	0		2.77161	2.3858	1.16171	0.216247	6.31674	4.52627	1.39557	0.480857	0.245027	1.12251	0.218284	2.19572	3.45941	2.72971	1.26732	0.341781
3.23674	g45370.t1	g32932.t1	0.393492	1.19675	0.328802	1.60471	4.40456	3.20228	1.37544	0.459898	5.37716	3.68858	1.45779	0.543779	8.20268	5.46924	1.49978	0.584754	0.251388	1.12569	0.223318	2.16283	2.48071	2.24035	1.10728	0.147025
3.23674	g45370.t1	g28790.t1	0.617402	1.3087	0.471767	1.08385	3.53338	2.76669	1.27711	0.352888	8.43634	5.21817	1.61672	0.693073	6.24885	4.49233	1.39101	0.476128	1.23253	1.61627	0.76258	0.39104	6.44922	4.22461	1.52658	0.610307
3.23674	g45370.t1	g237.t1	2.84446	2.42223	1.17431	0.231819	16.4891	9.24455	1.78366	0.834838	87.1157	44.5579	1.95511	0.967253	70.2757	36.5057	1.92506	0.944902	9.55603	5.77801	1.65386	0.725837	51.1871	26.5935	1.92479	0.944704
3.23674	g45370.t1	g28207.t1	0.86488	1.43244	0.603781	0.727903	2.59581	2.2979	1.12964	0.175865	82.0323	42.0161	1.9524	0.965248	11.2133	6.97455	1.60774	0.685038	11.2853	6.64266	1.69892	0.764614	16.2365	9.11826	1.78066	0.832412
3.23674	g45370.t1	g28206.t1	0.067123	1.03356	0.0649434	3.94467	0	1	0		13.3025	7.65127	1.73861	0.797931	0.781499	1.75865	0.444374	1.17015	5.57315	3.78657	1.47182	0.557599	3.24015	2.62007	1.23666	0.306452
3.23674	g45370.t1	g32425.t1	0.480673	1.24034	0.387534	1.3676	1.39735	1.69867	0.822611	0.281718	6.20988	4.10494	1.51278	0.597204	6.56676	4.65128	1.41182	0.497554	0.471663	1.23583	0.381656	1.38965	4.88543	3.44271	1.41906	0.504939
3.23674	g45370.t1	g43383.t1	0	1	0		0.177487	1.08874	0.16302	2.61688	0.126189	1.06309	0.1187	3.07461	1.49387	2.11484	0.706377	0.50149	0	1	0		0.245146	1.12257	0.218379	2.1951
3.23674	g45370.t1	g32921.t1	0.336238	1.16812	0.287846	1.79663	1.69627	1.84813	0.917827	0.123706	3.54017	2.77008	1.278	0.353888	3.99087	3.36334	1.18658	0.246811	0.04168	1.02084	0.0408291	4.61426	3.47751	2.73876	1.26974	0.344535
3.23674	g45370.t1	g29901.t1	0	1	0		0	1	0		0.30319	1.15159	0.263278	1.92534	0.781901	1.75885	0.444552	1.16958	0	1	0		0.300736	1.15037	0.261426	1.93553
3.23674	g45370.t1	g29903.t1	0	1	0		0	1	0		0.107148	1.05357	0.1017	3.29761	0.367902	1.18395	0.310741	1.68622	0	1	0		0.170275	1.08514	0.156916	2.67194
3.23674	g45370.t1	g40617.t1	5.74813	3.87406	1.48375	0.569244	12.7318	7.36588	1.72848	0.789502	11.1939	6.59696	1.69683	0.762842	14.2742	8.50502	1.67833	0.747027	1.01177	1.50589	0.671879	0.573727	11.442	6.72102	1.70243	0.767592
3.23674	g37468.t1	g41187.t1	0.425019	1.21251	0.350528	1.5124	2.23725	2.18383	1.02446	0.0348688	3.45041	2.72521	1.26611	0.340403	6.03443	4.01721	1.50214	0.587022	2.11059	2.0553	1.0269	0.0383025	4.28381	3.1419	1.36344	0.447255
3.23674	g37468.t1	g7621.t1	0.011409	1.0057	0.0113443	6.46189	0.021761	1.07608	0.0202224	5.6279	0.34163	1.17081	0.291788	1.77701	1.07774	1.53887	0.700343	0.513866	13.1907	7.59534	1.73668	0.796333	0.751081	1.37554	0.546026	0.872958
3.23674	g37468.t1	g40367.t1	0.301297	1.15065	0.26185	1.93319	0.445642	1.28802	0.345989	1.5312	4.63464	3.31732	1.3971	0.482439	2.95589	2.47794	1.19288	0.254448	0	1	0		5.29233	3.64616	1.45148	0.537523
3.23674	g37468.t1	g20646.t1	0.125042	1.06252	0.117684	3.08701	0.065202	1.0326	0.0631435	3.98522	2.77161	2.3858	1.16171	0.216247	6.68464	4.34232	1.53942	0.622384	0.245027	1.12251	0.218284	2.19572	3.45941	2.72971	1.26732	0.341781
3.23674	g37468.t1	g32932.t1	0.393492	1.19675	0.328802	1.60471	4.33935	3.23488	1.34143	0.423768	5.37716	3.68858	1.45779	0.543779	8.57058	5.28529	1.62159	0.69741	0.251388	1.12569	0.223318	2.16283	2.48071	2.24035	1.10728	0.147025
3.23674	g37468.t1	g28790.t1	0.617402	1.3087	0.471767	1.08385	3.46818	2.79929	1.23895	0.309116	8.43634	5.21817	1.61672	0.693073	6.61676	4.30838	1.53579	0.618979	1.23253	1.61627	0.76258	0.39104	6.44922	4.22461	1.52658	0.610307
3.23674	g37468.t1	g237.t1	2.84446	2.42223	1.17431	0.231819	16.4239	9.27715	1.77036	0.824043	87.1157	44.5579	1.95511	0.967253	70.6436	36.3218	1.94494	0.959723	9.55603	5.77801	1.65386	0.725837	51.1871	26.5935	1.92479	0.944704
3.23674	g37468.t1	g28207.t1	0.86488	1.43244	0.603781	0.727903	2.53061	2.33051	1.08586	0.118841	82.0323	42.0161	1.9524	0.965248	11.5812	6.7906	1.70548	0.770174	11.2853	6.64266	1.69892	0.764614	16.2365	9.11826	1.78066	0.832412
3.23674	g37468.t1	g28206.t1	0.067123	1.03356	0.0649434	3.94467	0.065202	1.0326	0.0631435	3.98522	13.3025	7.65127	1.73861	0.797931	1.1494	1.5747	0.729917	0.454195	5.57315	3.78657	1.47182	0.557599	3.24015	2.62007	1.23666	0.306452
3.23674	g37468.t1	g32425.t1	0.480673	1.24034	0.387534	1.3676	1.33214	1.73127	0.769459	0.378083	6.20988	4.10494	1.51278	0.597204	6.93467	4.46733	1.55231	0.634413	0.471663	1.23583	0.381656	1.38965	4.88543	3.44271	1.41906	0.504939
3.23674	g37468.t1	g43383.t1	0	1	0		0.112285	1.12134	0.100134	3.31999	0.126189	1.06309	0.1187	3.07461	1.86177	1.93089	0.964207	0.0525854	0	1	0		0.245146	1.12257	0.218379	2.1951
3.23674	g37468.t1	g32921.t1	0.336238	1.16812	0.287846	1.79663	1.63106	1.88073	0.867249	0.205482	3.54017	2.77008	1.278	0.353888	4.35878	3.17939	1.37095	0.455174	0.04168	1.02084	0.0408291	4.61426	3.47751	2.73876	1.26974	0.344535
3.23674	g37468.t1	g29901.t1	0	1	0		0.065202	1.0326	0.0631435	3.98522	0.30319	1.15159	0.263278	1.92534	1.1498	1.5749	0.730079	0.453875	0	1	0		0.300736	1.15037	0.261426	1.93553
3.23674	g37468.t1	g29903.t1	0	1	0		0.065202	1.0326	0.0631435	3.98522	0.107148	1.05357	0.1017	3.29761	0	1	0		0	1	0		0.170275	1.08514	0.156916	2.67194
3.23674	g37468.t1	g40617.t1	5.74813	3.87406	1.48375	0.569244	12.6666	7.39848	1.71205	0.775723	11.1939	6.59696	1.69683	0.762842	14.6421	8.32107	1.75965	0.815285	1.01177	1.50589	0.671879	0.573727	11.442	6.72102	1.70243	0.767592
3.23674	g49811.t1	g41187.t1	0.425019	1.21251	0.350528	1.5124	2.02378	2.29056	0.883529	0.17865	3.45041	2.72521	1.26611	0.340403	6.03443	4.01721	1.50214	0.587022	2.11059	2.0553	1.0269	0.0383025	4.28381	3.1419	1.36344	0.447255
3.23674	g49811.t1	g7621.t1	0.011409	1.0057	0.0113443	6.46189	0.191711	1.18282	0.16208	2.62522	0.34163	1.17081	0.291788	1.77701	1.07774	1.53887	0.700343	0.513866	13.1907	7.59534	1.73668	0.796333	0.751081	1.37554	0.546026	0.872958
3.23674	g49811.t1	g40367.t1	0.301297	1.15065	0.26185	1.93319	0.23217	1.39476	0.166459	2.58676	4.63464	3.31732	1.3971	0.482439	2.95589	2.47794	1.19288	0.254448	0	1	0		5.29233	3.64616	1.45148	0.537523
3.23674	g49811.t1	g20646.t1	0.125042	1.06252	0.117684	3.08701	0.278674	1.13934	0.244593	2.03154	2.77161	2.3858	1.16171	0.216247	6.68464	4.34232	1.53942	0.622384	0.245027	1.12251	0.218284	2.19572	3.45941	2.72971	1.26732	0.341781
3.23674	g49811.t1	g32932.t1	0.393492	1.19675	0.328802	1.60471	4.12588	3.34161	1.2347	0.304157	5.37716	3.68858	1.45779	0.543779	8.57058	5.28529	1.62159	0.69741	0.251388	1.12569	0.223318	2.16283	2.48071	2.24035	1.10728	0.147025
3.23674	g49811.t1	g28790.t1	0.617402	1.3087	0.471767	1.08385	3.2547	2.90603	1.11998	0.163479	8.43634	5.21817	1.61672	0.693073	6.61676	4.30838	1.53579	0.618979	1.23253	1.61627	0.76258	0.39104	6.44922	4.22461	1.52658	0.610307
3.23674	g49811.t1	g237.t1	2.84446	2.42223	1.17431	0.231819	16.2104	9.38389	1.72747	0.788664	87.1157	44.5579	1.95511	0.967253	70.6436	36.3218	1.94494	0.959723	9.55603	5.77801	1.65386	0.725837	51.1871	26.5935	1.92479	0.944704
3.23674	g49811.t1	g28207.t1	0.86488	1.43244	0.603781	0.727903	2.31713	2.43724	0.95072	0.0729071	82.0323	42.0161	1.9524	0.965248	11.5812	6.7906	1.70548	0.770174	11.2853	6.64266	1.69892	0.764614	16.2365	9.11826	1.78066	0.832412
3.23674	g49811.t1	g28206.t1	0.067123	1.03356	0.0649434	3.94467	0.278674	1.13934	0.244593	2.03154	13.3025	7.65127	1.73861	0.797931	1.1494	1.5747	0.729917	0.454195	5.57315	3.78657	1.47182	0.557599	3.24015	2.62007	1.23666	0.306452
3.23674	g49811.t1	g32425.t1	0.480673	1.24034	0.387534	1.3676	1.11867	1.83801	0.608633	0.716357	6.20988	4.10494	1.51278	0.597204	6.93467	4.46733	1.55231	0.634413	0.471663	1.23583	0.381656	1.38965	4.88543	3.44271	1.41906	0.504939
3.23674	g49811.t1	g43383.t1	0	1	0		0.101187	1.22808	0.0823944	3.60131	0.126189	1.06309	0.1187	3.07461	1.86177	1.93089	0.964207	0.0525854	0	1	0		0.245146	1.12257	0.218379	2.1951
3.23674	g49811.t1	g32921.t1	0.336238	1.16812	0.287846	1.79663	1.41759	1.98747	0.713265	0.48749	3.54017	2.77008	1.278	0.353888	4.35878	3.17939	1.37095	0.455174	0.04168	1.02084	0.0408291	4.61426	3.47751	2.73876	1.26974	0.344535
3.23674	g49811.t1	g29901.t1	0	1	0		0.278674	1.13934	0.244593	2.03154	0.30319	1.15159	0.263278	1.92534	1.1498	1.5749	0.730079	0.453875	0	1	0		0.300736	1.15037	0.261426	1.93553
3.23674	g49811.t1	g29903.t1	0	1	0		0.278674	1.13934	0.244593	2.03154	0.107148	1.05357	0.1017	3.29761	0	1	0		0	1	0		0.170275	1.08514	0.156916	2.67194
3.23674	g49811.t1	g40617.t1	5.74813	3.87406	1.48375	0.569244	12.4531	7.50521	1.65926	0.730537	11.1939	6.59696	1.69683	0.762842	14.6421	8.32107	1.75965	0.815285	1.01177	1.50589	0.671879	0.573727	11.442	6.72102	1.70243	0.767592
3.23674	g27958.t1	g41187.t1	0.402487	1.22378	0.32889	1.60432	2.30246	2.15123	1.0703	0.0980129	17.679	13.2899	1.33026	0.411705	2.75198	8.41042	0.327211	1.61171	2.07744	2.07188	1.00269	0.0038688	2.63113	6.59937	0.398694	1.32665
3.23674	g27958.t1	g7621.t1	0.011123	1.01697	0.0109374	6.51459	0.086963	1.04348	0.0833393	3.58486	20.7878	11.7355	1.77136	0.824854	7.70868	5.93208	1.29949	0.377947	13.1575	7.61192	1.72854	0.789556	6.16386	4.83301	1.27537	0.350912
3.23674	g27958.t1	g40367.t1	0.278765	1.16191	0.239919	2.05938	0.510844	1.25542	0.40691	1.29722	16.4948	13.882	1.18821	0.248791	5.83053	6.87115	0.848552	0.236925	0.033156	1.01658	0.0326153	4.93831	1.62261	7.10363	0.22842	2.13024
3.23674	g27958.t1	g20646.t1	0.10251	1.07379	0.0954659	3.38887	0	1	0		18.3578	12.9505	1.41754	0.503385	2.10177	8.73553	0.2406	2.05529	0.211871	1.13909	0.186	2.42663	3.45553	6.18717	0.558499	0.840374
3.23674	g27958.t1	g32932.t1	0.37096	1.20801	0.307083	1.7033	4.40456	3.20228	1.37544	0.459898	15.7523	14.2533	1.10517	0.144263	0.215836	9.6785	0.0223006	5.48678	0.218232	1.14227	0.191051	2.38797	4.43423	5.69782	0.778233	0.361727
3.23674	g27958.t1	g28790.t1	0.59487	1.31997	0.45067	1.14986	3.53338	2.76669	1.27711	0.352888	12.6931	15.7829	0.804231	0.314318	2.16966	8.70158	0.249341	2.00381	1.19938	1.63284	0.734532	0.445103	0.465719	7.68208	0.0606241	4.04397
3.23674	g27958.t1	g237.t1	2.82193	2.4335	1.15962	0.213651	16.4891	9.24455	1.78366	0.834838	65.9863	55.1226	1.19708	0.259523	61.8572	40.715	1.51927	0.603381	9.52287	5.79459	1.64341	0.71669	44.2721	30.051	1.47323	0.558985
3.23674	g27958.t1	g28207.t1	0.842348	1.44371	0.583462	0.777289	2.59581	2.2979	1.12964	0.175865	60.9028	52.5808	1.15827	0.211972	2.79478	11.1838	0.249895	2.0006	11.2522	6.65924	1.68971	0.756774	9.32158	12.5757	0.741235	0.431996
3.23674	g27958.t1	g28206.t1	0.044591	1.04483	0.0426779	4.55037	0	1	0		7.82688	18.216	0.429671	1.2187	7.63701	5.96791	1.27968	0.355783	5.53999	3.80315	1.45668	0.542688	3.67479	6.07754	0.604651	0.725826
3.23674	g27958.t1	g32425.t1	0.458141	1.2516	0.366044	1.44991	1.39735	1.69867	0.822611	0.281718	14.9195	14.6697	1.01703	0.0243692	1.85175	8.86054	0.208988	2.25851	0.438507	1.25241	0.350131	1.51403	2.02951	6.90018	0.294124	1.7655
3.23674	g27958.t1	g43383.t1	0.022532	1.01127	0.022281	5.48804	0.177487	1.08874	0.16302	2.61688	21.0032	11.6278	1.80629	0.853033	6.92464	6.32409	1.09496	0.13088	0.033156	1.01658	0.0326153	4.93831	6.66979	4.58004	1.45627	0.542281
3.23674	g27958.t1	g32921.t1	0.313706	1.17938	0.265991	1.91055	1.69627	1.84813	0.917827	0.123706	17.5893	13.3348	1.31905	0.399498	4.42764	7.57259	0.584692	0.77425	0.008524	1.03742	0.00821655	6.92725	3.43743	6.19623	0.554762	0.85006
3.23674	g27958.t1	g29901.t1	0.022532	1.01127	0.022281	5.48804	0	1	0		20.8262	11.7163	1.77754	0.829884	7.63661	5.96811	1.27957	0.355659	0.033156	1.01658	0.0326153	4.93831	6.6142	4.60784	1.43542	0.521478
3.23674	g27958.t1	g29903.t1	0.022532	1.01127	0.022281	5.48804	0	1	0		21.0223	11.6183	1.80941	0.855522	8.78641	5.39321	1.62916	0.704131	0.033156	1.01658	0.0326153	4.93831	6.74467	4.54261	1.48476	0.570226
3.23674	g27958.t1	g40617.t1	5.7256	3.88533	1.47364	0.559389	12.7318	7.36588	1.72848	0.789502	9.93551	17.1617	0.578936	0.788523	5.85572	12.7143	0.460563	1.11853	0.978617	1.52246	0.642785	0.637592	4.5271	10.1785	0.444771	1.16887
3.23674	g11925.t1	g41187.t1	0.508307	1.67917	0.302713	1.72398	0.877964	2.86347	0.306608	1.70553	9.04292	8.97187	1.00792	0.0113797	0.789556	7.42921	0.106277	3.23409	0.98135	3.60127	0.272501	1.87567	3.55744	7.06253	0.503706	0.989347
3.23674	g11925.t1	g7621.t1	0.921917	1.47237	0.626146	0.675429	1.33753	1.75573	0.761809	0.392499	12.1517	7.41748	1.63825	0.712157	5.74625	4.95086	1.16066	0.214941	10.0987	9.14132	1.10474	0.143702	7.09016	5.29616	1.33874	0.420871
3.23674	g11925.t1	g40367.t1	0.632029	1.61731	0.39079	1.35553	0.913647	1.96767	0.46433	1.10678	7.85869	9.56399	0.821696	0.283323	3.8681	5.88994	0.65673	0.606628	3.09194	2.54597	1.21445	0.280298	2.54892	7.56679	0.336856	1.5698
3.23674	g11925.t1	g20646.t1	0.808284	1.52918	0.528572	0.919828	1.42449	1.71225	0.831943	0.265443	9.72173	8.63247	1.12618	0.171439	0.13934	7.75432	0.0179693	5.79832	2.84692	2.66849	1.06687	0.0933795	4.38183	6.65033	0.65889	0.60189
3.23674	g11925.t1	g32932.t1	0.539834	1.66341	0.324535	1.62356	2.98006	3.91452	0.761284	0.393493	7.11617	9.93525	0.716255	0.481456	1.74659	8.69728	0.200821	2.31602	2.84056	2.67167	1.06322	0.0884339	5.36054	6.16098	0.870079	0.200782
3.23674	g11925.t1	g28790.t1	0.315924	1.77536	0.177949	2.49047	2.10889	3.47893	0.606188	0.722164	4.05699	11.4648	0.353864	1.49873	0.207229	7.72037	0.0268418	5.21937	1.85941	3.16224	0.588005	0.766099	1.39202	8.14523	0.1709	2.54877
3.23674	g11925.t1	g237.t1	1.91113	2.88889	0.661545	0.596088	15.0646	9.95679	1.513	0.59741	74.6224	50.8045	1.46881	0.554651	63.8196	39.7338	1.60618	0.683633	6.46408	7.32399	0.882591	0.180183	43.3458	30.5142	1.42052	0.506414
3.23674	g11925.t1	g28207.t1	0.068446	1.8991	0.0360412	4.79421	1.17132	3.01015	0.389123	1.3617	69.5389	48.2628	1.44084	0.526909	4.75721	10.2026	0.466275	1.10075	8.19338	8.18863	1.00058	0.000835656	8.39527	13.0389	0.643864	0.635171
3.23674	g11925.t1	g28206.t1	0.866203	1.50022	0.577382	0.792401	1.42449	1.71225	0.831943	0.265443	0.809209	13.8979	0.0582251	4.10221	5.67458	4.98669	1.13795	0.186431	2.4812	5.33255	0.465294	1.10378	4.6011	6.5407	0.703457	0.507466
3.23674	g11925.t1	g32425.t1	0.452653	1.707	0.265175	1.91499	0.027144	2.41092	0.0112588	6.47281	6.28346	10.3516	0.607003	0.720224	0.110681	7.87933	0.014047	6.15359	2.62028	2.7818	0.941936	0.0862987	2.95582	7.36334	0.401424	1.3168
3.23674	g11925.t1	g43383.t1	0.933326	1.46666	0.63636	0.652084	1.247	1.80099	0.6924	0.530323	12.3671	7.30976	1.69187	0.758616	4.96221	5.34288	0.928752	0.106635	3.09194	2.54597	1.21445	0.280298	7.5961	5.0432	1.50621	0.590921
3.23674	g11925.t1	g32921.t1	0.597088	1.63478	0.36524	1.45308	0.271776	2.56038	0.106147	3.23587	8.95316	9.01675	0.992948	0.0102103	2.46521	6.59138	0.374005	1.41887	3.05027	2.56681	1.18835	0.248957	4.36373	6.65938	0.655276	0.609825
3.23674	g11925.t1	g29901.t1	0.933326	1.46666	0.63636	0.652084	1.42449	1.71225	0.831943	0.265443	12.1901	7.39826	1.6477	0.720457	5.67418	4.98689	1.13782	0.186271	3.09194	2.54597	1.21445	0.280298	7.54051	5.07099	1.48699	0.572394
3.23674	g11925.t1	g29903.t1	0.933326	1.46666	0.63636	0.652084	1.42449	1.71225	0.831943	0.265443	12.3862	7.30024	1.69668	0.762716	6.82399	4.41199	1.54669	0.629184	3.09194	2.54597	1.21445	0.280298	7.67097	5.00576	1.53243	0.61582
3.23674	g11925.t1	g40617.t1	4.8148	4.34073	1.10922	0.14954	11.3073	8.07812	1.39974	0.485158	1.29942	12.8436	0.101173	3.30511	7.81815	11.7331	0.666335	0.585681	2.08017	3.05186	0.681608	0.552985	3.60079	10.6416	0.338368	1.56333
3.23674	g128.t1	g41187.t1	0.167522	1.34126	0.124899	3.00116	42.4167	24.5108	1.73053	0.791215	8.04345	8.47214	0.949401	0.0749112	5.32546	9.69716	0.549177	0.864657	1.76591	2.22764	0.792728	0.335102	2.87158	6.7196	0.427344	1.22653
3.23674	g128.t1	g7621.t1	0.246088	1.13445	0.216922	2.20475	44.6322	23.4031	1.90711	0.931388	11.1522	6.91775	1.61212	0.688959	10.2821	7.21881	1.42436	0.510309	12.846	7.76769	1.65378	0.725763	6.4043	4.95323	1.29295	0.370671
3.23674	g128.t1	g40367.t1	0.0438	1.2794	0.0342349	4.86839	44.2083	23.615	1.87204	0.904614	6.85922	9.06425	0.756733	0.402143	8.404	8.15789	1.03017	0.0428806	0.344683	1.17234	0.294012	1.76605	1.86306	7.22386	0.257904	1.95509
3.23674	g128.t1	g20646.t1	0.132455	1.19127	0.111188	3.16893	44.7192	23.3596	1.91438	0.936879	8.72226	8.13274	1.07249	0.100961	4.67524	10.0223	0.466485	1.1001	0.099656	1.29486	0.0769631	3.69969	3.69598	6.3074	0.585975	0.77109
3.23674	g128.t1	g32932.t1	0.135995	1.32549	0.102599	3.28491	40.3146	25.5619	1.57714	0.65731	6.1167	9.43552	0.648264	0.625348	2.78931	10.9652	0.254377	1.97496	0.093295	1.29804	0.071874	3.79839	4.67468	5.81805	0.803479	0.315668
3.23674	g128.t1	g28790.t1	0.359905	1.43745	0.250377	1.99782	41.1858	25.1263	1.63915	0.71295	3.05752	10.9651	0.278841	1.84248	4.74313	9.98832	0.474868	1.0744	0.887849	1.78861	0.496391	1.01045	0.706165	7.8023	0.0905072	3.46582
3.23674	g128.t1	g237.t1	2.58696	2.55098	1.01411	0.0202087	28.2301	31.6041	0.89324	0.162881	75.6218	50.3048	1.50327	0.588107	59.2837	42.0017	1.41146	0.497187	9.21135	5.95036	1.54803	0.630436	44.0317	30.1712	1.45939	0.545369
3.23674	g128.t1	g28207.t1	0.607383	1.56119	0.389052	1.36197	42.1233	24.6575	1.70834	0.772595	70.5384	47.7631	1.47684	0.562513	0.221309	12.4705	0.0177465	5.81632	10.9406	6.815	1.60538	0.682911	9.08113	12.696	0.715278	0.483425
3.23674	g128.t1	g28206.t1	0.190374	1.16231	0.163789	2.61009	44.7192	23.3596	1.91438	0.936879	1.80868	13.3982	0.134994	2.88903	10.2105	7.25464	1.40744	0.493075	5.22847	3.95892	1.32068	0.401282	3.91524	6.19777	0.631718	0.662649
3.23674	g128.t1	g32425.t1	0.223176	1.36909	0.163011	2.61696	43.3218	24.0583	1.8007	0.848562	5.28399	9.85187	0.536344	0.898771	4.42522	10.1473	0.436099	1.19727	0.12698	1.40817	0.0901736	3.47115	2.26996	7.02041	0.323337	1.62889
3.23674	g128.t1	g43383.t1	0.257497	1.12875	0.228126	2.1321	44.5417	23.4483	1.89957	0.925671	11.3677	6.81003	1.66926	0.739205	9.49811	7.61083	1.24797	0.319587	0.344683	1.17234	0.294012	1.76605	6.91024	4.70027	1.47018	0.555993
3.23674	g128.t1	g32921.t1	0.078741	1.29687	0.0607163	4.04177	43.0229	24.2077	1.77724	0.829638	7.95369	8.51702	0.933859	0.0987231	7.00111	8.85933	0.790253	0.339614	0.303003	1.19318	0.253945	1.97741	3.67787	6.31645	0.582269	0.780242
3.23674	g128.t1	g29901.t1	0.257497	1.12875	0.228126	2.1321	44.7192	23.3596	1.91438	0.936879	11.1907	6.89853	1.62218	0.697937	10.2101	7.25484	1.40735	0.492978	0.344683	1.17234	0.294012	1.76605	6.85465	4.72806	1.44978	0.535834
3.23674	g128.t1	g29903.t1	0.257497	1.12875	0.228126	2.1321	44.7192	23.3596	1.91438	0.936879	11.3867	6.80051	1.67439	0.743638	11.3599	6.67994	1.7006	0.766041	0.344683	1.17234	0.294012	1.76605	6.98511	4.66283	1.49804	0.583077
3.23674	g128.t1	g40617.t1	5.49063	4.00281	1.37169	0.455958	31.9874	29.7255	1.07609	0.105805	0.299954	12.3439	0.0242998	5.36291	3.28225	14.001	0.234429	2.09278	0.66709	1.67823	0.397497	1.33099	4.28665	10.2987	0.416232	1.26454
3.23674	g21324.t2	g41187.t1	0.425019	1.21251	0.350528	1.5124	2.30246	2.15123	1.0703	0.0980129	3.40658	2.74712	1.24005	0.310402	5.9869	4.04098	1.48155	0.567105	2.11059	2.0553	1.0269	0.0383025	4.28381	3.1419	1.36344	0.447255
3.23674	g21324.t2	g7621.t1	0.011409	1.0057	0.0113443	6.46189	0.086963	1.04348	0.0833393	3.58486	0.297797	1.19273	0.249676	2.00187	1.03021	1.56263	0.659277	0.601042	13.1907	7.59534	1.73668	0.796333	0.751081	1.37554	0.546026	0.872958
3.23674	g21324.t2	g40367.t1	0.301297	1.15065	0.26185	1.93319	0.510844	1.25542	0.40691	1.29722	4.59081	3.33924	1.37481	0.45923	2.90836	2.50171	1.16255	0.217292	0	1	0		5.29233	3.64616	1.45148	0.537523
3.23674	g21324.t2	g20646.t1	0.125042	1.06252	0.117684	3.08701	0	1	0		2.72777	2.40772	1.13293	0.180056	6.63712	4.36609	1.52015	0.604216	0.245027	1.12251	0.218284	2.19572	3.45941	2.72971	1.26732	0.341781
3.23674	g21324.t2	g32932.t1	0.393492	1.19675	0.328802	1.60471	4.40456	3.20228	1.37544	0.459898	5.33333	3.7105	1.43736	0.523424	8.52305	5.30905	1.60538	0.682915	0.251388	1.12569	0.223318	2.16283	2.48071	2.24035	1.10728	0.147025
3.23674	g21324.t2	g28790.t1	0.617402	1.3087	0.471767	1.08385	3.53338	2.76669	1.27711	0.352888	8.39251	5.24009	1.6016	0.679511	6.56923	4.33214	1.51639	0.600643	1.23253	1.61627	0.76258	0.39104	6.44922	4.22461	1.52658	0.610307
3.23674	g21324.t2	g237.t1	2.84446	2.42223	1.17431	0.231819	16.4891	9.24455	1.78366	0.834838	87.0719	44.5798	1.95317	0.965818	70.5961	36.3456	1.94236	0.957809	9.55603	5.77801	1.65386	0.725837	51.1871	26.5935	1.92479	0.944704
3.23674	g21324.t2	g28207.t1	0.86488	1.43244	0.603781	0.727903	2.59581	2.2979	1.12964	0.175865	81.9884	42.038	1.95034	0.963725	11.5337	6.81436	1.69255	0.759201	11.2853	6.64266	1.69892	0.764614	16.2365	9.11826	1.78066	0.832412
3.23674	g21324.t2	g28206.t1	0.067123	1.03356	0.0649434	3.94467	0	1	0		13.2587	7.67319	1.72793	0.789042	1.10187	1.59846	0.689332	0.536729	5.57315	3.78657	1.47182	0.557599	3.24015	2.62007	1.23666	0.306452
3.23674	g21324.t2	g32425.t1	0.480673	1.24034	0.387534	1.3676	1.39735	1.69867	0.822611	0.281718	6.16604	4.12685	1.49413	0.579302	6.88714	4.4911	1.53351	0.616837	0.471663	1.23583	0.381656	1.38965	4.88543	3.44271	1.41906	0.504939
3.23674	g21324.t2	g43383.t1	0	1	0		0.177487	1.08874	0.16302	2.61688	0.082356	1.08501	0.0759034	3.71969	1.81425	1.95465	0.928169	0.107541	0	1	0		0.245146	1.12257	0.218379	2.1951
3.23674	g21324.t2	g32921.t1	0.336238	1.16812	0.287846	1.79663	1.69627	1.84813	0.917827	0.123706	3.49634	2.792	1.25227	0.324545	4.31125	3.20315	1.34594	0.428613	0.04168	1.02084	0.0408291	4.61426	3.47751	2.73876	1.26974	0.344535
3.23674	g21324.t2	g29901.t1	0	1	0		0	1	0		0.259357	1.17351	0.221009	2.17782	1.10227	1.59867	0.689497	0.536384	0	1	0		0.300736	1.15037	0.261426	1.93553
3.23674	g21324.t2	g29903.t1	0	1	0		0	1	0		0.063315	1.07549	0.0588708	4.0863	0.047528	1.02376	0.0464248	4.42896	0	1	0		0.170275	1.08514	0.156916	2.67194
3.23674	g21324.t2	g40617.t1	5.74813	3.87406	1.48375	0.569244	12.7318	7.36588	1.72848	0.789502	11.1501	6.61887	1.68459	0.752397	14.5946	8.34483	1.74894	0.806481	1.01177	1.50589	0.671879	0.573727	11.442	6.72102	1.70243	0.767592
3.23674	g13639.t1	g41187.t1	0.425019	1.21251	0.350528	1.5124	2.30246	2.15123	1.0703	0.0980129	2.404	3.24841	0.740053	0.434299	5.22402	4.42242	1.18126	0.240324	5.10373	5.66246	0.901328	0.149876	3.8487	3.35946	1.14563	0.196142
3.23674	g13639.t1	g7621.t1	0.011409	1.0057	0.0113443	6.46189	0.086963	1.04348	0.0833393	3.58486	0.704784	1.69402	0.416042	1.2652	0.267325	1.94407	0.137508	2.86242	5.97636	11.2025	0.533484	0.906483	0.315971	1.5931	0.198338	2.33397
3.23674	g13639.t1	g40367.t1	0.301297	1.15065	0.26185	1.93319	0.510844	1.25542	0.40691	1.29722	3.58823	3.84053	0.934306	0.0980329	2.14548	2.88315	0.744143	0.426348	7.21433	4.60716	1.56589	0.646986	4.85722	3.86372	1.25714	0.33014
3.23674	g13639.t1	g20646.t1	0.125042	1.06252	0.117684	3.08701	0	1	0		1.72519	2.90901	0.593051	0.753771	5.87423	4.74753	1.23732	0.307224	6.9693	4.72968	1.47353	0.559272	3.0243	2.94726	1.02614	0.0372269
3.23674	g13639.t1	g32932.t1	0.393492	1.19675	0.328802	1.60471	4.40456	3.20228	1.37544	0.459898	4.33075	4.21179	1.02824	0.0401839	7.76017	5.69049	1.36371	0.447534	6.96294	4.73286	1.47119	0.556985	2.0456	2.45791	0.832251	0.264909
3.23674	g13639.t1	g28790.t1	0.617402	1.3087	0.471767	1.08385	3.53338	2.76669	1.27711	0.352888	7.38993	5.74138	1.28713	0.364163	5.80635	4.71358	1.23183	0.300806	5.9818	5.22343	1.14519	0.195581	6.01411	4.44217	1.35387	0.437088
3.23674	g13639.t1	g237.t1	2.84446	2.42223	1.17431	0.231819	16.4891	9.24455	1.78366	0.834838	86.0693	45.0811	1.90921	0.932977	69.8332	36.727	1.90141	0.927072	2.3417	9.38518	0.249511	2.00283	50.752	26.8111	1.89295	0.920634
3.23674	g13639.t1	g28207.t1	0.86488	1.43244	0.603781	0.727903	2.59581	2.2979	1.12964	0.175865	80.9858	42.5393	1.90379	0.928872	10.7708	7.1958	1.49681	0.581896	4.071	10.2498	0.397177	1.33215	15.8014	9.33581	1.69256	0.759205
3.23674	g13639.t1	g28206.t1	0.067123	1.03356	0.0649434	3.94467	0	1	0		12.2561	8.17448	1.49932	0.584305	0.33899	1.97991	0.171215	2.54612	1.64118	7.39374	0.221969	2.17157	2.80504	2.83763	0.988515	0.0166657
3.23674	g13639.t1	g32425.t1	0.480673	1.24034	0.387534	1.3676	1.39735	1.69867	0.822611	0.281718	5.16346	4.62815	1.11567	0.157905	6.12425	4.87254	1.25689	0.329861	6.74266	4.843	1.39225	0.477419	4.45032	3.66027	1.21584	0.281959
3.23674	g13639.t1	g43383.t1	0	1	0		0.177487	1.08874	0.16302	2.61688	0.920225	1.5863	0.580107	0.785608	1.05136	2.33609	0.450052	1.15184	7.21433	4.60716	1.56589	0.646986	0.189964	1.34013	0.141751	2.81857
3.23674	g13639.t1	g32921.t1	0.336238	1.16812	0.287846	1.79663	1.69627	1.84813	0.917827	0.123706	2.49376	3.29329	0.757223	0.40121	3.54836	3.58459	0.989893	0.0146551	7.17265	4.628	1.54984	0.632116	3.0424	2.95631	1.02912	0.0414127
3.23674	g13639.t1	g29901.t1	0	1	0		0	1	0		0.743224	1.6748	0.443768	1.17212	0.339392	1.98011	0.171401	2.54455	7.21433	4.60716	1.56589	0.646986	0.134374	1.36792	0.0982321	3.34766
3.23674	g13639.t1	g29903.t1	0	1	0		0	1	0		0.939266	1.57678	0.595686	0.747377	0.810411	1.40521	0.576721	0.794055	7.21433	4.60716	1.56589	0.646986	0.264835	1.30269	0.203298	2.29833
3.23674	g13639.t1	g40617.t1	5.74813	3.87406	1.48375	0.569244	12.7318	7.36588	1.72848	0.789502	10.1475	7.12016	1.42518	0.511142	13.8317	8.72627	1.58507	0.664543	6.20256	5.11305	1.21308	0.278678	11.0069	6.93857	1.58634	0.665701
3.23674	g47955.t1	g41187.t1	0.425019	1.21251	0.350528	1.5124	2.30246	2.15123	1.0703	0.0980129	3.45041	2.72521	1.26611	0.340403	5.5636	4.25263	1.30827	0.387665	2.11059	2.0553	1.0269	0.0383025	4.21345	3.17709	1.3262	0.407296
3.23674	g47955.t1	g7621.t1	0.011409	1.0057	0.0113443	6.46189	0.086963	1.04348	0.0833393	3.58486	0.34163	1.17081	0.291788	1.77701	0.60691	1.77428	0.34206	1.54768	13.1907	7.59534	1.73668	0.796333	0.680718	1.41072	0.482532	1.0513
3.23674	g47955.t1	g40367.t1	0.301297	1.15065	0.26185	1.93319	0.510844	1.25542	0.40691	1.29722	4.63464	3.31732	1.3971	0.482439	2.48506	2.71336	0.915862	0.126797	0	1	0		5.22196	3.68134	1.41849	0.504359
3.23674	g47955.t1	g20646.t1	0.125042	1.06252	0.117684	3.08701	0	1	0		2.77161	2.3858	1.16171	0.216247	6.21382	4.57774	1.3574	0.440846	0.245027	1.12251	0.218284	2.19572	3.38905	2.76489	1.22575	0.293659
3.23674	g47955.t1	g32932.t1	0.393492	1.19675	0.328802	1.60471	4.40456	3.20228	1.37544	0.459898	5.37716	3.68858	1.45779	0.543779	8.09975	5.5207	1.46716	0.553026	0.251388	1.12569	0.223318	2.16283	2.41034	2.27554	1.05924	0.0830336
3.23674	g47955.t1	g28790.t1	0.617402	1.3087	0.471767	1.08385	3.53338	2.76669	1.27711	0.352888	8.43634	5.21817	1.61672	0.693073	6.14593	4.54379	1.3526	0.435735	1.23253	1.61627	0.76258	0.39104	6.37886	4.25979	1.49746	0.582515
3.23674	g47955.t1	g237.t1	2.84446	2.42223	1.17431	0.231819	16.4891	9.24455	1.78366	0.834838	87.1157	44.5579	1.95511	0.967253	70.1728	36.5572	1.91953	0.940755	9.55603	5.77801	1.65386	0.725837	51.1167	26.6287	1.91961	0.940812
3.23674	g47955.t1	g28207.t1	0.86488	1.43244	0.603781	0.727903	2.59581	2.2979	1.12964	0.175865	82.0323	42.0161	1.9524	0.965248	11.1104	7.02601	1.58132	0.661129	11.2853	6.64266	1.69892	0.764614	16.1662	9.15344	1.76613	0.820591
3.23674	g47955.t1	g28206.t1	0.067123	1.03356	0.0649434	3.94467	0	1	0		13.3025	7.65127	1.73861	0.797931	0.678575	1.81011	0.37488	1.4155	5.57315	3.78657	1.47182	0.557599	3.16979	2.65526	1.19378	0.255534
3.23674	g47955.t1	g32425.t1	0.480673	1.24034	0.387534	1.3676	1.39735	1.69867	0.822611	0.281718	6.20988	4.10494	1.51278	0.597204	6.46384	4.70275	1.37448	0.458888	0.471663	1.23583	0.381656	1.38965	4.81506	3.4779	1.38448	0.469341
3.23674	g47955.t1	g43383.t1	0	1	0		0.177487	1.08874	0.16302	2.61688	0.126189	1.06309	0.1187	3.07461	1.39095	2.1663	0.642085	0.639164	0	1	0		0.174783	1.15775	0.150967	2.72769
3.23674	g47955.t1	g32921.t1	0.336238	1.16812	0.287846	1.79663	1.69627	1.84813	0.917827	0.123706	3.54017	2.77008	1.278	0.353888	3.88795	3.4148	1.13856	0.187208	0.04168	1.02084	0.0408291	4.61426	3.40715	2.77394	1.22827	0.29663
3.23674	g47955.t1	g29901.t1	0	1	0		0	1	0		0.30319	1.15159	0.263278	1.92534	0.678977	1.81031	0.37506	1.41481	0	1	0		0.230373	1.18555	0.194317	2.36351
3.23674	g47955.t1	g29903.t1	0	1	0		0	1	0		0.107148	1.05357	0.1017	3.29761	0.470826	1.23541	0.381108	1.39173	0	1	0		0.099912	1.12032	0.0891817	3.48711
3.23674	g47955.t1	g40617.t1	5.74813	3.87406	1.48375	0.569244	12.7318	7.36588	1.72848	0.789502	11.1939	6.59696	1.69683	0.762842	14.1713	8.55648	1.65621	0.727884	1.01177	1.50589	0.671879	0.573727	11.3717	6.7562	1.68315	0.751161
3.23674	g41670.t1	g41187.t1	1.43647	2.14325	0.670229	0.577275	2.30246	2.15123	1.0703	0.0980129	3.45041	2.72521	1.26611	0.340403	5.97147	4.04869	1.47491	0.560631	2.11059	2.0553	1.0269	0.0383025	4.28381	3.1419	1.36344	0.447255
3.23674	g41670.t1	g7621.t1	1.85008	1.93645	0.955398	0.0658259	0.086963	1.04348	0.0833393	3.58486	0.34163	1.17081	0.291788	1.77701	1.01478	1.57035	0.646214	0.629915	13.1907	7.59534	1.73668	0.796333	0.751081	1.37554	0.546026	0.872958
3.23674	g41670.t1	g40367.t1	1.56019	2.08139	0.74959	0.415826	0.510844	1.25542	0.40691	1.29722	4.63464	3.31732	1.3971	0.482439	2.89293	2.50942	1.15283	0.205177	0	1	0		5.29233	3.64616	1.45148	0.537523
3.23674	g41670.t1	g20646.t1	1.73645	1.99327	0.871157	0.198996	0	1	0		2.77161	2.3858	1.16171	0.216247	6.62169	4.3738	1.51394	0.598312	0.245027	1.12251	0.218284	2.19572	3.45941	2.72971	1.26732	0.341781
3.23674	g41670.t1	g32932.t1	1.468	2.12749	0.690013	0.535304	4.40456	3.20228	1.37544	0.459898	5.37716	3.68858	1.45779	0.543779	8.50762	5.31677	1.60015	0.678207	0.251388	1.12569	0.223318	2.16283	2.48071	2.24035	1.10728	0.147025
3.23674	g41670.t1	g28790.t1	1.24409	2.23945	0.555534	0.848054	3.53338	2.76669	1.27711	0.352888	8.43634	5.21817	1.61672	0.693073	6.5538	4.33986	1.51014	0.594684	1.23253	1.61627	0.76258	0.39104	6.44922	4.22461	1.52658	0.610307
3.23674	g41670.t1	g237.t1	0.982971	3.35297	0.293164	1.77022	16.4891	9.24455	1.78366	0.834838	87.1157	44.5579	1.95511	0.967253	70.5806	36.3533	1.94152	0.957187	9.55603	5.77801	1.65386	0.725837	51.1871	26.5935	1.92479	0.944704
3.23674	g41670.t1	g28207.t1	0.996609	2.36318	0.421723	1.24563	2.59581	2.2979	1.12964	0.175865	82.0323	42.0161	1.9524	0.965248	11.5182	6.82208	1.68838	0.755638	11.2853	6.64266	1.69892	0.764614	16.2365	9.11826	1.78066	0.832412
3.23674	g41670.t1	g28206.t1	1.79437	1.96431	0.913486	0.130546	0	1	0		13.3025	7.65127	1.73861	0.797931	1.08645	1.60618	0.676416	0.564017	5.57315	3.78657	1.47182	0.557599	3.24015	2.62007	1.23666	0.306452
3.23674	g41670.t1	g32425.t1	1.38082	2.17108	0.636004	0.652892	1.39735	1.69867	0.822611	0.281718	6.20988	4.10494	1.51278	0.597204	6.87171	4.49881	1.52745	0.611125	0.471663	1.23583	0.381656	1.38965	4.88543	3.44271	1.41906	0.504939
3.23674	g41670.t1	g43383.t1	1.86149	1.93074	0.96413	0.0527002	0.177487	1.08874	0.16302	2.61688	0.126189	1.06309	0.1187	3.07461	1.79882	1.96237	0.916658	0.125544	0	1	0		0.245146	1.12257	0.218379	2.1951
3.23674	g41670.t1	g32921.t1	1.52525	2.09886	0.726703	0.460562	1.69627	1.84813	0.917827	0.123706	3.54017	2.77008	1.278	0.353888	4.29582	3.21087	1.3379	0.419971	0.04168	1.02084	0.0408291	4.61426	3.47751	2.73876	1.26974	0.344535
3.23674	g41670.t1	g29901.t1	1.86149	1.93074	0.96413	0.0527002	0	1	0		0.30319	1.15159	0.263278	1.92534	1.08685	1.60638	0.676582	0.563664	0	1	0		0.300736	1.15037	0.261426	1.93553
3.23674	g41670.t1	g29903.t1	1.86149	1.93074	0.96413	0.0527002	0	1	0		0.107148	1.05357	0.1017	3.29761	0.062956	1.03148	0.0610347	4.03423	0	1	0		0.170275	1.08514	0.156916	2.67194
3.23674	g41670.t1	g40617.t1	3.88664	4.80481	0.808906	0.305956	12.7318	7.36588	1.72848	0.789502	11.1939	6.59696	1.69683	0.762842	14.5792	8.35254	1.74548	0.803622	1.01177	1.50589	0.671879	0.573727	11.442	6.72102	1.70243	0.767592
3.23674	g36216.t1	g41187.t1	0.403366	1.22334	0.329726	1.60066	2.30246	2.15123	1.0703	0.0980129	3.45041	2.72521	1.26611	0.340403	5.84331	4.11278	1.42077	0.506672	2.04691	2.08714	0.980726	0.0280787	4.28381	3.1419	1.36344	0.447255
3.23674	g36216.t1	g7621.t1	0.010244	1.01653	0.0100774	6.63273	0.086963	1.04348	0.0833393	3.58486	0.34163	1.17081	0.291788	1.77701	0.886613	1.63443	0.54246	0.882411	13.127	7.62719	1.72108	0.783315	0.751081	1.37554	0.546026	0.872958
3.23674	g36216.t1	g40367.t1	0.279644	1.16148	0.240766	2.05429	0.510844	1.25542	0.40691	1.29722	4.63464	3.31732	1.3971	0.482439	2.76476	2.5735	1.07432	0.103422	0.063684	1.03184	0.0617188	4.01815	5.29233	3.64616	1.45148	0.537523
3.23674	g36216.t1	g20646.t1	0.103389	1.07335	0.0963239	3.37596	0	1	0		2.77161	2.3858	1.16171	0.216247	6.49352	4.43788	1.4632	0.549129	0.181343	1.15436	0.157095	2.67029	3.45941	2.72971	1.26732	0.341781
3.23674	g36216.t1	g32932.t1	0.371839	1.20757	0.307923	1.69936	4.40456	3.20228	1.37544	0.459898	5.37716	3.68858	1.45779	0.543779	8.37946	5.38085	1.55727	0.639022	0.187704	1.15754	0.162158	2.62453	2.48071	2.24035	1.10728	0.147025
3.23674	g36216.t1	g28790.t1	0.595749	1.31953	0.451487	1.14724	3.53338	2.76669	1.27711	0.352888	8.43634	5.21817	1.61672	0.693073	6.42563	4.40394	1.45906	0.545044	1.16885	1.64811	0.709206	0.495723	6.44922	4.22461	1.52658	0.610307
3.23674	g36216.t1	g237.t1	2.82281	2.43306	1.16019	0.214361	16.4891	9.24455	1.78366	0.834838	87.1157	44.5579	1.95511	0.967253	70.4525	36.4174	1.93458	0.952024	9.49235	5.80986	1.63383	0.708262	51.1871	26.5935	1.92479	0.944704
3.23674	g36216.t1	g28207.t1	0.843227	1.44327	0.584249	0.775345	2.59581	2.2979	1.12964	0.175865	82.0323	42.0161	1.9524	0.965248	11.3901	6.88616	1.65405	0.726005	11.2216	6.6745	1.68127	0.749551	16.2365	9.11826	1.78066	0.832412
3.23674	g36216.t1	g28206.t1	0.04547	1.04439	0.0435375	4.5216	0	1	0		13.3025	7.65127	1.73861	0.797931	0.958278	1.67026	0.573729	0.801558	5.50946	3.81842	1.44287	0.528938	3.24015	2.62007	1.23666	0.306452
3.23674	g36216.t1	g32425.t1	0.45902	1.25116	0.366875	1.44664	1.39735	1.69867	0.822611	0.281718	6.20988	4.10494	1.51278	0.597204	6.74354	4.56289	1.47791	0.563557	0.407979	1.26767	0.321833	1.63562	4.88543	3.44271	1.41906	0.504939
3.23674	g36216.t1	g43383.t1	0.021653	1.01083	0.0214211	5.54482	0.177487	1.08874	0.16302	2.61688	0.126189	1.06309	0.1187	3.07461	1.67065	2.02645	0.824423	0.278543	0.063684	1.03184	0.0617188	4.01815	0.245146	1.12257	0.218379	2.1951
3.23674	g36216.t1	g32921.t1	0.314585	1.17895	0.266836	1.90598	1.69627	1.84813	0.917827	0.123706	3.54017	2.77008	1.278	0.353888	4.16765	3.27495	1.27259	0.347763	0.022004	1.05268	0.0209028	5.58016	3.47751	2.73876	1.26974	0.344535
3.23674	g36216.t1	g29901.t1	0.021653	1.01083	0.0214211	5.54482	0	1	0		0.30319	1.15159	0.263278	1.92534	0.95868	1.67046	0.573901	0.801127	0.063684	1.03184	0.0617188	4.01815	0.300736	1.15037	0.261426	1.93553
3.23674	g36216.t1	g29903.t1	0.021653	1.01083	0.0214211	5.54482	0	1	0		0.107148	1.05357	0.1017	3.29761	0.191123	1.09556	0.174452	2.5191	0.063684	1.03184	0.0617188	4.01815	0.170275	1.08514	0.156916	2.67194
3.23674	g36216.t1	g40617.t1	5.72647	3.88489	1.47404	0.559773	12.7318	7.36588	1.72848	0.789502	11.1939	6.59696	1.69683	0.762842	14.451	8.41663	1.71696	0.779856	0.948089	1.53773	0.616552	0.697706	11.442	6.72102	1.70243	0.767592
3.23674	g20294.t1	g41187.t1	0.183094	1.51657	0.120729	3.05015	12.1618	9.38336	1.2961	0.374181	1.13	5.01541	0.225306	2.15004	0.492716	7.28079	0.0676735	3.88527	2.11059	2.0553	1.0269	0.0383025	0.174359	5.37099	0.0324631	4.94505
3.23674	g20294.t1	g7621.t1	0.596704	1.30976	0.455582	1.13422	14.3773	8.27561	1.73731	0.796855	4.23878	3.46102	1.22472	0.292452	5.44941	4.80244	1.13472	0.182332	13.1907	7.59534	1.73668	0.796333	3.70709	3.60462	1.02843	0.040437
3.23674	g20294.t1	g40367.t1	0.306816	1.4547	0.210913	2.24528	13.9534	8.48755	1.64399	0.717198	0.05423	5.60753	0.00967093	6.69213	3.57126	5.74152	0.622006	0.684999	0	1	0		0.834158	5.87525	0.141978	2.81626
3.23674	g20294.t1	g20646.t1	0.483071	1.36658	0.35349	1.50026	14.4643	8.23213	1.75705	0.813155	1.80881	4.67601	0.386827	1.37024	0.1575	7.6059	0.0207076	5.59369	0.245027	1.12251	0.218284	2.19572	0.998758	4.95879	0.201412	2.31178
3.23674	g20294.t1	g32932.t1	0.214621	1.5008	0.143004	2.80587	10.0597	10.4344	0.96409	0.052761	0.796752	5.97879	0.133263	2.90765	2.04343	8.54886	0.23903	2.06474	0.251388	1.12569	0.223318	2.16283	1.97746	4.46944	0.44244	1.17644
3.23674	g20294.t1	g28790.t1	0.009289	1.61276	0.0057597	7.43979	10.9309	9.99882	1.09322	0.12858	3.85593	7.50838	0.51355	0.961423	0.089611	7.57195	0.0118346	6.40085	1.23253	1.61627	0.76258	0.39104	1.99105	6.45369	0.308514	1.69659
3.23674	g20294.t1	g237.t1	2.23635	2.72629	0.820291	0.285793	2.02484	16.4767	0.122891	3.02454	82.5353	46.8481	1.76177	0.817022	64.1165	39.5854	1.6197	0.695727	9.55603	5.77801	1.65386	0.725837	46.7289	28.8226	1.62126	0.697114
3.23674	g20294.t1	g28207.t1	0.256767	1.7365	0.147865	2.75765	11.8684	9.53003	1.24537	0.316578	77.4518	44.3063	1.7481	0.805787	5.05405	10.0542	0.502682	0.992282	11.2853	6.64266	1.69892	0.764614	11.7783	11.3473	1.03798	0.0537828
3.23674	g20294.t1	g28206.t1	0.54099	1.33762	0.404443	1.30599	14.4643	8.23213	1.75705	0.813155	8.72213	9.94148	0.877347	0.18878	5.37774	4.83827	1.1115	0.152509	5.57315	3.78657	1.47182	0.557599	1.21802	4.84916	0.251182	1.9932
3.23674	g20294.t1	g32425.t1	0.12744	1.54439	0.0825179	3.59915	13.0669	8.9308	1.46313	0.549056	1.62946	6.39515	0.254797	1.97258	0.407521	7.73091	0.0527132	4.24569	0.471663	1.23583	0.381656	1.38965	0.42726	5.6718	0.0753306	3.73062
3.23674	g20294.t1	g43383.t1	0.608113	1.30406	0.466324	1.1006	14.2868	8.32087	1.71698	0.779873	4.45422	3.3533	1.32831	0.409592	4.66537	5.19446	0.898143	0.154982	0	1	0		4.21302	3.35166	1.257	0.329981
3.23674	g20294.t1	g32921.t1	0.271875	1.47218	0.184676	2.43693	12.768	9.08026	1.40613	0.491726	1.04024	5.06029	0.20557	2.2823	2.16837	6.44296	0.336549	1.57111	0.04168	1.02084	0.0408291	4.61426	0.980656	4.96784	0.197401	2.3408
3.23674	g20294.t1	g29901.t1	0.608113	1.30406	0.466324	1.1006	14.4643	8.23213	1.75705	0.813155	4.27722	3.4418	1.24273	0.313511	5.37734	4.83847	1.11137	0.152341	0	1	0		4.15743	3.37945	1.23021	0.298903
3.23674	g20294.t1	g29903.t1	0.608113	1.30406	0.466324	1.1006	14.4643	8.23213	1.75705	0.813155	4.47326	3.34378	1.33779	0.419848	6.52714	4.26357	1.53091	0.614389	0	1	0		4.28789	3.31422	1.29379	0.371599
3.23674	g20294.t1	g40617.t1	5.14002	4.17812	1.23022	0.298918	1.7325	14.598	0.118681	3.07484	6.6135	8.88716	0.744163	0.426309	8.11499	11.5846	0.700495	0.513552	1.01177	1.50589	0.671879	0.573727	6.98387	8.9501	0.780312	0.357878
3.23674	g1888.t1	g41187.t1	0.380919	1.23456	0.308546	1.69644	1.79769	2.40361	0.747911	0.419062	3.09142	2.9047	1.06428	0.0898788	6.03443	4.01721	1.50214	0.587022	1.33215	2.44452	0.544956	0.875789	4.28381	3.1419	1.36344	0.447255
3.23674	g1888.t1	g7621.t1	0.032691	1.02775	0.0318082	4.97446	0.417805	1.29587	0.322414	1.63301	0.017363	1.35031	0.0128585	6.28113	1.07774	1.53887	0.700343	0.513866	12.4122	7.98456	1.55453	0.636479	0.751081	1.37554	0.546026	0.872958
3.23674	g1888.t1	g40367.t1	0.257197	1.1727	0.219321	2.18889	0.006076	1.50781	0.0040297	7.95511	4.27565	3.49682	1.22273	0.290101	2.95589	2.47794	1.19288	0.254448	0.778441	1.38922	0.560344	0.835616	5.29233	3.64616	1.45148	0.537523
3.23674	g1888.t1	g20646.t1	0.080942	1.08457	0.0746304	3.74409	0.504768	1.25238	0.403046	1.31098	2.41261	2.5653	0.94048	0.0885308	6.68464	4.34232	1.53942	0.622384	0.533414	1.51173	0.352849	1.50288	3.45941	2.72971	1.26732	0.341781
3.23674	g1888.t1	g32932.t1	0.349392	1.2188	0.28667	1.80254	3.89979	3.45466	1.12885	0.174851	5.01817	3.86808	1.29733	0.375545	8.57058	5.28529	1.62159	0.69741	0.527053	1.51491	0.347909	1.52322	2.48071	2.24035	1.10728	0.147025
3.23674	g1888.t1	g28790.t1	0.573302	1.33075	0.430811	1.21487	3.02861	3.01907	1.00316	0.00455017	8.07735	5.39767	1.49645	0.581546	6.61676	4.30838	1.53579	0.618979	0.454091	2.00549	0.226424	2.1429	6.44922	4.22461	1.52658	0.610307
3.23674	g1888.t1	g237.t1	2.80036	2.44428	1.14568	0.196203	15.9843	9.49693	1.6831	0.751125	86.7567	44.7373	1.93925	0.955496	70.6436	36.3218	1.94494	0.959723	8.77759	6.16723	1.42326	0.509201	51.1871	26.5935	1.92479	0.944704
3.23674	g1888.t1	g28207.t1	0.82078	1.45449	0.564308	0.825446	2.09104	2.55029	0.819923	0.286439	81.6733	42.1956	1.93559	0.95277	11.5812	6.7906	1.70548	0.770174	10.5069	7.03188	1.49418	0.579352	16.2365	9.11826	1.78066	0.832412
3.23674	g1888.t1	g28206.t1	0.023023	1.05561	0.0218101	5.51886	0.504768	1.25238	0.403046	1.31098	12.9435	7.83077	1.65291	0.725008	1.1494	1.5747	0.729917	0.454195	4.79471	4.17579	1.14821	0.199392	3.24015	2.62007	1.23666	0.306452
3.23674	g1888.t1	g32425.t1	0.436573	1.26239	0.345831	1.53186	0.892579	1.95106	0.457485	1.1282	5.85088	4.28444	1.36561	0.44955	6.93467	4.46733	1.55231	0.634413	0.306778	1.62505	0.18878	2.40522	4.88543	3.44271	1.41906	0.504939
3.23674	g1888.t1	g43383.t1	0.0441	1.02205	0.0431486	4.53454	0.327281	1.34113	0.244034	2.03484	0.232804	1.24259	0.187354	2.41616	1.86177	1.93089	0.964207	0.0525854	0.778441	1.38922	0.560344	0.835616	0.245146	1.12257	0.218379	2.1951
3.23674	g1888.t1	g32921.t1	0.292138	1.19017	0.245459	2.02644	1.1915	2.10052	0.567241	0.817967	3.18118	2.94958	1.07852	0.10905	4.35878	3.17939	1.37095	0.455174	0.736761	1.41006	0.522503	0.936488	3.47751	2.73876	1.26974	0.344535
3.23674	g1888.t1	g29901.t1	0.0441	1.02205	0.0431486	4.53454	0.504768	1.25238	0.403046	1.31098	0.055803	1.33109	0.0419227	4.57612	1.1498	1.5749	0.730079	0.453875	0.778441	1.38922	0.560344	0.835616	0.300736	1.15037	0.261426	1.93553
3.23674	g1888.t1	g29903.t1	0.0441	1.02205	0.0431486	4.53454	0.504768	1.25238	0.403046	1.31098	0.251845	1.23307	0.204242	2.29165	0	1	0		0.778441	1.38922	0.560344	0.835616	0.170275	1.08514	0.156916	2.67194
3.23674	g1888.t1	g40617.t1	5.70403	3.89611	1.46403	0.549945	12.227	7.61826	1.60496	0.682535	10.8349	6.77645	1.59891	0.677086	14.6421	8.32107	1.75965	0.815285	0.233332	1.89511	0.123123	3.02182	11.442	6.72102	1.70243	0.767592
3.23674	g8320.t1	g41187.t1	0.425019	1.21251	0.350528	1.5124	2.30246	2.15123	1.0703	0.0980129	3.1485	2.87616	1.09469	0.130517	0.365293	6.85178	0.0533136	4.22935	1.88142	2.16989	0.867056	0.205802	3.24693	3.66034	0.887057	0.172902
3.23674	g8320.t1	g7621.t1	0.011409	1.0057	0.0113443	6.46189	0.086963	1.04348	0.0833393	3.58486	0.039714	1.32177	0.030046	5.05668	4.5914	4.37344	1.04984	0.0701669	12.9615	7.70993	1.68114	0.749443	0.285796	1.89398	0.150897	2.72836
3.23674	g8320.t1	g40367.t1	0.301297	1.15065	0.26185	1.93319	0.510844	1.25542	0.40691	1.29722	4.33273	3.46828	1.24924	0.321055	2.71325	5.31251	0.510728	0.969373	0.22918	1.11459	0.205618	2.28196	4.25545	4.1646	1.02181	0.0311329
3.23674	g8320.t1	g20646.t1	0.125042	1.06252	0.117684	3.08701	0	1	0		2.46969	2.53676	0.97356	0.0386576	1.01551	7.17689	0.141497	2.82116	0.015847	1.2371	0.0128098	6.28661	2.42253	3.24814	0.745821	0.423099
3.23674	g8320.t1	g32932.t1	0.393492	1.19675	0.328802	1.60471	4.40456	3.20228	1.37544	0.459898	5.07525	3.83954	1.32184	0.402545	2.90144	8.11986	0.357327	1.48468	0.022208	1.24028	0.0179056	5.80345	1.44383	2.75879	0.523356	0.934135
3.23674	g8320.t1	g28790.t1	0.617402	1.3087	0.471767	1.08385	3.53338	2.76669	1.27711	0.352888	8.13443	5.36913	1.51504	0.599352	0.94762	7.14295	0.132665	2.91414	1.00335	1.73086	0.579685	0.786658	5.41234	4.74305	1.14111	0.190439
3.23674	g8320.t1	g237.t1	2.84446	2.42223	1.17431	0.231819	16.4891	9.24455	1.78366	0.834838	86.8138	44.7088	1.94176	0.957365	64.9745	39.1564	1.65936	0.730626	9.32685	5.8926	1.58281	0.662484	50.1502	27.112	1.84974	0.887325
3.23674	g8320.t1	g28207.t1	0.86488	1.43244	0.603781	0.727903	2.59581	2.2979	1.12964	0.175865	81.7303	42.1671	1.93825	0.954754	5.91206	9.62517	0.614229	0.703151	11.0561	6.75725	1.63619	0.71034	15.1996	9.6367	1.57727	0.657426
3.23674	g8320.t1	g28206.t1	0.067123	1.03356	0.0649434	3.94467	0	1	0		13.0006	7.80223	1.66627	0.736623	4.51973	4.40927	1.02505	0.0356989	5.34397	3.90116	1.36984	0.454007	2.20327	3.13851	0.702011	0.510434
3.23674	g8320.t1	g32425.t1	0.480673	1.24034	0.387534	1.3676	1.39735	1.69867	0.822611	0.281718	5.90796	4.2559	1.38818	0.473197	1.26553	7.3019	0.173315	2.52853	0.242483	1.35042	0.179561	2.47745	3.84855	3.96115	0.971574	0.0416049
3.23674	g8320.t1	g43383.t1	0	1	0		0.177487	1.08874	0.16302	2.61688	0.175727	1.21405	0.144744	2.78842	3.80736	4.76546	0.79895	0.323823	0.22918	1.11459	0.205618	2.28196	0.791731	1.64101	0.482465	1.0515
3.23674	g8320.t1	g32921.t1	0.336238	1.16812	0.287846	1.79663	1.69627	1.84813	0.917827	0.123706	3.23825	2.92104	1.1086	0.148733	1.31036	6.01396	0.217887	2.19835	0.1875	1.13543	0.165136	2.59828	2.44063	3.25719	0.749306	0.416373
3.23674	g8320.t1	g29901.t1	0	1	0		0	1	0		0.001274	1.30255	0.000978079	9.99776	4.51933	4.40947	1.02492	0.0355048	0.22918	1.11459	0.205618	2.28196	0.736141	1.66881	0.441118	1.18076
3.23674	g8320.t1	g29903.t1	0	1	0		0	1	0		0.194768	1.20453	0.161696	2.62864	5.66914	3.83457	1.47843	0.564065	0.22918	1.11459	0.205618	2.28196	0.866602	1.60358	0.540418	0.887851
3.23674	g8320.t1	g40617.t1	5.74813	3.87406	1.48375	0.569244	12.7318	7.36588	1.72848	0.789502	10.892	6.74791	1.61413	0.690755	8.973	11.1556	0.804347	0.314111	0.782593	1.62048	0.48294	1.05008	10.4052	7.23946	1.43728	0.523346
3.23674	g37273.t1	g41187.t1	0.313058	1.26849	0.246796	2.01861	0.935497	2.83471	0.330015	1.59939	2.47831	3.21126	0.771758	0.373779	4.38764	4.84061	0.906423	0.141744	1.94586	2.13766	0.910276	0.135625	3.81178	3.37792	1.12844	0.174332
3.23674	g37273.t1	g7621.t1	0.100552	1.06168	0.0947098	3.40034	1.27999	1.72696	0.741184	0.432097	0.630469	1.65686	0.380519	1.39396	0.569055	2.36226	0.240894	2.05353	13.026	7.67771	1.69659	0.762641	0.279056	1.61155	0.17316	2.52983
3.23674	g37273.t1	g40367.t1	0.189336	1.20663	0.156913	2.67196	0.856114	1.9389	0.441546	1.17936	3.66254	3.80337	0.962973	0.0544326	1.3091	3.30134	0.396535	1.33448	0.164732	1.08237	0.152196	2.716	4.8203	3.88218	1.24165	0.312258
3.23674	g37273.t1	g20646.t1	0.013081	1.1185	0.0116951	6.41795	1.36696	1.68348	0.811984	0.300477	1.79951	2.87185	0.626601	0.67438	5.03785	5.16572	0.975248	0.0361596	0.080295	1.20488	0.0666415	3.90743	2.98739	2.96572	1.00731	0.010502
3.23674	g37273.t1	g32932.t1	0.281531	1.25273	0.224735	2.15371	3.0376	3.88576	0.781726	0.355265	4.40507	4.17463	1.0552	0.0775146	6.92379	6.10868	1.13343	0.1807	0.086656	1.20806	0.0717315	3.80125	2.00868	2.47637	0.811141	0.301975
3.23674	g37273.t1	g28790.t1	0.505441	1.36468	0.370373	1.43295	2.16642	3.45017	0.627917	0.671354	7.46424	5.70422	1.30855	0.387966	4.96997	5.13177	0.968469	0.0462218	1.0678	1.69863	0.628624	0.669732	5.9772	4.46062	1.33999	0.422224
3.23674	g37273.t1	g237.t1	2.7325	2.47821	1.10261	0.140922	15.1221	9.92803	1.52318	0.607083	86.1436	45.0439	1.91244	0.935412	68.9968	37.1452	1.85749	0.893354	9.3913	5.86038	1.60251	0.68033	50.715	26.8295	1.89027	0.918591
3.23674	g37273.t1	g28207.t1	0.752919	1.48842	0.505851	0.983216	1.22885	2.98138	0.412175	1.27867	81.0602	42.5022	1.9072	0.931456	9.9344	7.61399	1.30476	0.38378	11.1206	6.72503	1.65361	0.725621	15.7645	9.35427	1.68527	0.752982
3.23674	g37273.t1	g28206.t1	0.044838	1.08954	0.0411531	4.60286	1.36696	1.68348	0.811984	0.300477	12.3304	8.13732	1.5153	0.599599	0.49739	2.3981	0.20741	2.26944	5.40842	3.86894	1.39791	0.483268	2.76812	2.85609	0.969201	0.0451316
3.23674	g37273.t1	g32425.t1	0.368712	1.29632	0.28443	1.81385	0.030389	2.38215	0.0127569	6.29257	5.23778	4.59099	1.14088	0.19015	5.28787	5.29073	0.999461	0.000778313	0.306931	1.3182	0.232841	2.10258	4.4134	3.67873	1.19971	0.262685
3.23674	g37273.t1	g43383.t1	0.111961	1.05598	0.106026	3.23752	1.18947	1.77222	0.671175	0.57524	0.84591	1.54914	0.54605	0.872895	0.214984	2.75428	0.0780544	3.67938	0.164732	1.08237	0.152196	2.716	0.226879	1.35859	0.166996	2.58211
3.23674	g37273.t1	g32921.t1	0.224277	1.2241	0.183218	2.44837	0.329309	2.53161	0.130079	2.94254	2.56807	3.25613	0.788687	0.342475	2.71198	4.00278	0.677525	0.561654	0.123052	1.10321	0.11154	3.16436	3.00549	2.97477	1.01033	0.0148214
3.23674	g37273.t1	g29901.t1	0.111961	1.05598	0.106026	3.23752	1.36696	1.68348	0.811984	0.300477	0.668909	1.63764	0.408458	1.29174	0.496988	2.3983	0.207225	2.27073	0.164732	1.08237	0.152196	2.716	0.171289	1.38638	0.123551	3.01682
3.23674	g37273.t1	g29903.t1	0.111961	1.05598	0.106026	3.23752	1.36696	1.68348	0.811984	0.300477	0.864951	1.53962	0.561794	0.831887	1.64679	1.8234	0.903145	0.14697	0.164732	1.08237	0.152196	2.716	0.30175	1.32115	0.2284	2.13037
3.23674	g37273.t1	g40617.t1	5.63617	3.93004	1.43412	0.520169	11.3648	8.04936	1.41189	0.497626	10.2218	7.083	1.44315	0.529217	12.9953	9.14446	1.42112	0.507024	0.847041	1.58825	0.533316	0.906937	10.97	6.95703	1.57682	0.657021
3.23674	g47726.t1	g41187.t1	0.425019	1.21251	0.350528	1.5124	2.30246	2.15123	1.0703	0.0980129	3.32776	2.78653	1.19423	0.256083	5.03702	4.51592	1.11539	0.157553	2.07733	2.07193	1.00261	0.00375933	3.8669	3.35036	1.15418	0.206864
3.23674	g47726.t1	g7621.t1	0.011409	1.0057	0.0113443	6.46189	0.086963	1.04348	0.0833393	3.58486	0.218981	1.23214	0.177724	2.49229	0.080332	2.03757	0.0394254	4.66473	13.1574	7.61197	1.72852	0.789535	0.334176	1.58399	0.210971	2.24489
3.23674	g47726.t1	g40367.t1	0.301297	1.15065	0.26185	1.93319	0.510844	1.25542	0.40691	1.29722	4.51199	3.37865	1.33544	0.41732	1.95848	2.97665	0.65795	0.603951	0.033261	1.01663	0.0327169	4.93382	4.87542	3.85462	1.26483	0.33894
3.23674	g47726.t1	g20646.t1	0.125042	1.06252	0.117684	3.08701	0	1	0		2.64896	2.44713	1.08248	0.114335	5.68724	4.84102	1.1748	0.232417	0.211766	1.13914	0.185899	2.42741	3.0425	2.93816	1.03551	0.0503479
3.23674	g47726.t1	g32932.t1	0.393492	1.19675	0.328802	1.60471	4.40456	3.20228	1.37544	0.459898	5.25452	3.74991	1.40124	0.486703	7.57317	5.78399	1.30933	0.388833	0.218127	1.14232	0.19095	2.38873	2.0638	2.44881	0.842779	0.246774
3.23674	g47726.t1	g28790.t1	0.617402	1.3087	0.471767	1.08385	3.53338	2.76669	1.27711	0.352888	8.31369	5.2795	1.57471	0.655089	5.61935	4.80708	1.16897	0.225243	1.19927	1.6329	0.734444	0.445276	6.03232	4.43306	1.36076	0.444408
3.23674	g47726.t1	g237.t1	2.84446	2.42223	1.17431	0.231819	16.4891	9.24455	1.78366	0.834838	86.9931	44.6192	1.94968	0.963236	69.6462	36.8205	1.89151	0.919535	9.52277	5.79465	1.64337	0.716661	50.7702	26.802	1.89427	0.921641
3.23674	g47726.t1	g28207.t1	0.86488	1.43244	0.603781	0.727903	2.59581	2.2979	1.12964	0.175865	81.9096	42.0775	1.94664	0.960985	10.5838	7.2893	1.45196	0.538004	11.2521	6.65929	1.68968	0.756749	15.8196	9.32671	1.69616	0.762274
3.23674	g47726.t1	g28206.t1	0.067123	1.03356	0.0649434	3.94467	0	1	0		13.1799	7.7126	1.70888	0.77305	0.151997	2.0734	0.073308	3.76989	5.53989	3.80321	1.45664	0.542641	2.82324	2.82853	0.998132	0.00269738
3.23674	g47726.t1	g32425.t1	0.480673	1.24034	0.387534	1.3676	1.39735	1.69867	0.822611	0.281718	6.08723	4.16626	1.46108	0.547031	5.93726	4.96603	1.19557	0.257703	0.438402	1.25246	0.350032	1.51444	4.46852	3.65117	1.22386	0.291441
3.23674	g47726.t1	g43383.t1	0	1	0		0.177487	1.08874	0.16302	2.61688	0.00354	1.12442	0.00314829	8.31121	0.864371	2.42959	0.355768	1.49099	0.033261	1.01663	0.0327169	4.93382	0.171759	1.33103	0.129043	2.95408
3.23674	g47726.t1	g32921.t1	0.336238	1.16812	0.287846	1.79663	1.69627	1.84813	0.917827	0.123706	3.41752	2.83141	1.207	0.27143	3.36137	3.67809	0.913891	0.129907	0.008419	1.03747	0.00811493	6.94521	3.06061	2.94721	1.03848	0.0544687
3.23674	g47726.t1	g29901.t1	0	1	0		0	1	0		0.180541	1.21292	0.148848	2.74809	0.152399	2.0736	0.0734948	3.76621	0.033261	1.01663	0.0327169	4.93382	0.116169	1.35882	0.0854925	3.54806
3.23674	g47726.t1	g29903.t1	0	1	0		0	1	0		0.015501	1.1149	0.0139035	6.16841	0.997404	1.4987	0.665512	0.587464	0.033261	1.01663	0.0327169	4.93382	0.24663	1.29359	0.190655	2.39096
3.23674	g47726.t1	g40617.t1	5.74813	3.87406	1.48375	0.569244	12.7318	7.36588	1.72848	0.789502	11.0713	6.65828	1.66278	0.733598	13.6447	8.81977	1.54706	0.629531	0.978512	1.52252	0.642694	0.637797	11.0251	6.92947	1.59105	0.669979
3.23674	g34497.t1	g41187.t1	0.057627	1.39621	0.041274	4.59862	2.30246	2.15123	1.0703	0.0980129	1.76844	3.56619	0.495889	1.01191	7.00079	10.5348	0.664538	0.589576	2.0768	2.0722	1.00222	0.00319835	1.58527	6.07644	0.260888	1.9385
3.23674	g34497.t1	g7621.t1	0.355983	1.1894	0.299296	1.74035	0.086963	1.04348	0.0833393	3.58486	1.34035	2.0118	0.666241	0.585884	11.9575	8.05648	1.48421	0.569693	13.1569	7.61224	1.72839	0.789425	5.118	4.31008	1.18745	0.247865
3.23674	g34497.t1	g40367.t1	0.066095	1.33434	0.0495337	4.33545	0.510844	1.25542	0.40691	1.29722	2.95267	4.15831	0.710064	0.493978	10.0793	8.99555	1.12048	0.164116	0.033799	1.0169	0.0332373	4.91105	0.576753	6.5807	0.0876431	3.51222
3.23674	g34497.t1	g20646.t1	0.24235	1.24622	0.194469	2.36239	0	1	0		1.08963	3.22679	0.337682	1.56626	6.35058	10.8599	0.584771	0.774056	0.211228	1.13941	0.185383	2.43142	2.40967	5.66424	0.425418	1.23305
3.23674	g34497.t1	g32932.t1	0.0261	1.38044	0.018907	5.72494	4.40456	3.20228	1.37544	0.459898	3.69519	4.52957	0.815792	0.293726	4.46464	11.8029	0.378267	1.40252	0.217589	1.14259	0.190434	2.39263	3.38837	5.17489	0.654771	0.610937
3.23674	g34497.t1	g28790.t1	0.25001	1.4924	0.167522	2.57757	3.53338	2.76669	1.27711	0.352888	6.75437	6.05916	1.11474	0.156703	6.41846	10.826	0.592876	0.754199	1.19873	1.63317	0.733994	0.446161	0.580142	7.15915	0.081035	3.62531
3.23674	g34497.t1	g237.t1	2.47707	2.60593	0.950552	0.0731626	16.4891	9.24455	1.78366	0.834838	85.4337	45.3988	1.88185	0.91215	57.6084	42.8394	1.34475	0.42734	9.52223	5.79491	1.6432	0.716512	45.318	29.5281	1.53474	0.617997
3.23674	g34497.t1	g28207.t1	0.497488	1.61614	0.307826	1.69981	2.59581	2.2979	1.12964	0.175865	80.3503	42.8571	1.87484	0.906768	1.45402	13.3082	0.109258	3.19419	11.2515	6.65956	1.68953	0.756621	10.3674	12.0528	0.860169	0.217309
3.23674	g34497.t1	g28206.t1	0.300269	1.21726	0.246677	2.01931	0	1	0		11.6206	8.49226	1.36837	0.45246	11.8858	8.09231	1.46878	0.554618	5.53935	3.80347	1.45639	0.542399	2.62893	5.55461	0.473288	1.07921
3.23674	g34497.t1	g32425.t1	0.113281	1.42403	0.0795494	3.652	1.39735	1.69867	0.822611	0.281718	4.5279	4.94593	0.915481	0.127398	6.10055	10.9849	0.555356	0.848515	0.437864	1.25273	0.349528	1.51652	0.983651	6.37725	0.154244	2.69672
3.23674	g34497.t1	g43383.t1	0.367392	1.1837	0.310377	1.68791	0.177487	1.08874	0.16302	2.61688	1.55579	1.90408	0.81708	0.291451	11.1734	8.4485	1.32254	0.403307	0.033799	1.0169	0.0332373	4.91105	5.62393	4.05711	1.38619	0.471126
3.23674	g34497.t1	g32921.t1	0.031154	1.35181	0.0230461	5.43934	1.69627	1.84813	0.917827	0.123706	1.85819	3.61107	0.514582	0.958526	8.67644	9.697	0.894756	0.160434	0.007881	1.03774	0.00759439	7.04085	2.39157	5.6733	0.421548	1.24623
3.23674	g34497.t1	g29901.t1	0.367392	1.1837	0.310377	1.68791	0	1	0		1.37879	1.99258	0.691959	0.531241	11.8854	8.09251	1.46869	0.554533	0.033799	1.0169	0.0332373	4.91105	5.56834	4.08491	1.36315	0.446945
3.23674	g34497.t1	g29903.t1	0.367392	1.1837	0.310377	1.68791	0	1	0		1.57483	1.89456	0.831236	0.26667	13.0352	7.51761	1.73396	0.794069	0.033799	1.0169	0.0332373	4.91105	5.6988	4.01968	1.41773	0.50358
3.23674	g34497.t1	g40617.t1	5.38074	4.05776	1.32604	0.40712	12.7318	7.36588	1.72848	0.789502	9.51193	7.43794	1.27884	0.354835	1.60691	14.8387	0.108292	3.207	0.977974	1.52279	0.642227	0.638845	5.57296	9.65556	0.577176	0.792916
3.23674	g27816.t1	g41187.t1	0.128739	1.36065	0.0946158	3.40177	0.272787	3.43885	0.0793251	3.65608	44.5603	26.7306	1.66702	0.737269	0.281452	7.17516	0.0392259	4.67205	1.05527	3.63823	0.29005	1.78563	5.08551	7.82656	0.649775	0.621988
3.23674	g27816.t1	g7621.t1	0.284871	1.15384	0.246889	2.01807	2.48828	2.3311	1.06743	0.0941358	47.6691	25.1762	1.89342	0.920995	5.23815	4.69681	1.11526	0.157375	10.0248	9.17827	1.09223	0.127282	8.61823	6.0602	1.4221	0.508027
3.23674	g27816.t1	g40367.t1	0.005017	1.29879	0.00386283	8.01613	2.0644	2.54304	0.811783	0.300835	43.3761	27.3227	1.58755	0.666801	3.35999	5.63588	0.596179	0.746183	3.16586	2.58293	1.22569	0.293589	4.07699	8.33082	0.489386	1.03095
3.23674	g27816.t1	g20646.t1	0.171238	1.21066	0.141442	2.82172	2.57524	2.28762	1.12573	0.17086	45.2391	26.3912	1.71418	0.777516	0.368764	7.50026	0.0491668	4.34617	2.92083	2.70544	1.07961	0.110515	5.9099	7.41436	0.797089	0.327188
3.23674	g27816.t1	g32932.t1	0.097212	1.34489	0.0722827	3.79021	1.82931	4.4899	0.407429	1.29538	42.6336	27.6939	1.53945	0.622419	2.2547	8.44323	0.267042	1.90486	2.91447	2.70863	1.076	0.105675	6.88861	6.92501	0.994743	0.0076043
3.23674	g27816.t1	g28790.t1	0.321122	1.45684	0.220424	2.18165	0.958136	4.05431	0.236325	2.08115	39.5744	29.2235	1.3542	0.437436	0.300875	7.46632	0.0402976	4.63316	1.93333	3.1992	0.604317	0.726622	2.92009	8.90927	0.327759	1.60929
3.23674	g27816.t1	g237.t1	2.54818	2.57037	0.991367	0.0125089	13.9139	10.5322	1.32108	0.40172	39.105	68.5632	0.570349	0.810083	64.3277	39.4797	1.62939	0.704328	6.39017	7.36095	0.868118	0.204037	41.8177	31.2782	1.33696	0.418958
3.23674	g27816.t1	g28207.t1	0.5686	1.58058	0.359741	1.47497	0.020567	3.58553	0.00573612	7.44571	34.0215	66.0215	0.51531	0.956488	5.26531	9.94854	0.529255	0.917965	8.11946	8.22559	0.987097	0.0187356	6.8672	13.8029	0.497518	1.00718
3.23674	g27816.t1	g28206.t1	0.229157	1.1817	0.193921	2.36646	2.57524	2.28762	1.12573	0.17086	34.7082	31.6566	1.0964	0.132768	5.16648	4.73264	1.09167	0.126536	2.40729	5.36951	0.448326	1.15738	6.12917	7.30473	0.839068	0.25314
3.23674	g27816.t1	g32425.t1	0.184393	1.38848	0.132802	2.91265	1.17789	2.98629	0.394434	1.34215	41.8008	28.1103	1.48703	0.572433	0.618785	7.62527	0.0811492	3.62328	2.6942	2.81876	0.955809	0.0652055	4.48389	8.12737	0.551702	0.858039
3.23674	g27816.t1	g43383.t1	0.29628	1.14814	0.258052	1.95427	2.39776	2.37636	1.009	0.0129281	47.8845	25.0685	1.91015	0.933687	4.45411	5.08883	0.875271	0.192198	3.16586	2.58293	1.22569	0.293589	9.12417	5.80723	1.57117	0.651843
3.23674	g27816.t1	g32921.t1	0.039958	1.31626	0.0303572	5.04182	0.878975	3.13575	0.280307	1.83492	44.4706	26.7754	1.66087	0.73194	1.95711	6.33733	0.308822	1.69515	3.12418	2.60377	1.19987	0.262876	5.8918	7.42341	0.793678	0.333374
3.23674	g27816.t1	g29901.t1	0.29628	1.14814	0.258052	1.95427	2.57524	2.28762	1.12573	0.17086	47.7075	25.157	1.8964	0.92326	5.16608	4.73284	1.09154	0.126363	3.16586	2.58293	1.22569	0.293589	9.06858	5.83502	1.55416	0.636138
3.23674	g27816.t1	g29903.t1	0.29628	1.14814	0.258052	1.95427	2.57524	2.28762	1.12573	0.17086	47.9036	25.0589	1.91164	0.934808	6.31588	4.15794	1.51899	0.603115	3.16586	2.58293	1.22569	0.293589	9.19904	5.76979	1.59434	0.672963
3.23674	g27816.t1	g40617.t1	5.45185	4.0222	1.35544	0.438759	10.1565	8.6535	1.17369	0.23105	36.8168	30.6023	1.20307	0.266724	8.32625	11.479	0.725346	0.463259	2.15409	3.08882	0.697383	0.519977	2.07272	11.4057	0.181727	2.46015
3.23674	g8321.t1	g41187.t1	0.339667	1.25519	0.270611	1.88571	2.30246	2.15123	1.0703	0.0980129	3.45041	2.72521	1.26611	0.340403	4.29509	4.88688	0.878903	0.186225	2.11059	2.0553	1.0269	0.0383025	4.28381	3.1419	1.36344	0.447255
3.23674	g8321.t1	g7621.t1	0.073943	1.04838	0.0705307	3.82561	0.086963	1.04348	0.0833393	3.58486	0.34163	1.17081	0.291788	1.77701	0.661599	2.40854	0.274689	1.86413	13.1907	7.59534	1.73668	0.796333	0.751081	1.37554	0.546026	0.872958
3.23674	g8321.t1	g40367.t1	0.215945	1.19332	0.180961	2.46625	0.510844	1.25542	0.40691	1.29722	4.63464	3.31732	1.3971	0.482439	1.21655	3.34761	0.363409	1.46033	0	1	0		5.29233	3.64616	1.45148	0.537523
3.23674	g8321.t1	g20646.t1	0.03969	1.1052	0.0359121	4.79938	0	1	0		2.77161	2.3858	1.16171	0.216247	4.94531	5.21199	0.948833	0.0757734	0.245027	1.12251	0.218284	2.19572	3.45941	2.72971	1.26732	0.341781
3.23674	g8321.t1	g32932.t1	0.30814	1.23942	0.248616	2.00801	4.40456	3.20228	1.37544	0.459898	5.37716	3.68858	1.45779	0.543779	6.83124	6.15496	1.10988	0.150399	0.251388	1.12569	0.223318	2.16283	2.48071	2.24035	1.10728	0.147025
3.23674	g8321.t1	g28790.t1	0.53205	1.35138	0.39371	1.3448	3.53338	2.76669	1.27711	0.352888	8.43634	5.21817	1.61672	0.693073	4.87742	5.17805	0.941942	0.0862891	1.23253	1.61627	0.76258	0.39104	6.44922	4.22461	1.52658	0.610307
3.23674	g8321.t1	g237.t1	2.75911	2.46491	1.11936	0.162669	16.4891	9.24455	1.78366	0.834838	87.1157	44.5579	1.95511	0.967253	68.9043	37.1915	1.85269	0.889622	9.55603	5.77801	1.65386	0.725837	51.1871	26.5935	1.92479	0.944704
3.23674	g8321.t1	g28207.t1	0.779528	1.47512	0.528452	0.920156	2.59581	2.2979	1.12964	0.175865	82.0323	42.0161	1.9524	0.965248	9.84186	7.66026	1.28479	0.361537	11.2853	6.64266	1.69892	0.764614	16.2365	9.11826	1.78066	0.832412
3.23674	g8321.t1	g28206.t1	0.018229	1.07624	0.0169377	5.88362	0	1	0		13.3025	7.65127	1.73861	0.797931	0.589934	2.44437	0.241344	2.05084	5.57315	3.78657	1.47182	0.557599	3.24015	2.62007	1.23666	0.306452
3.23674	g8321.t1	g32425.t1	0.395321	1.28301	0.308119	1.69844	1.39735	1.69867	0.822611	0.281718	6.20988	4.10494	1.51278	0.597204	5.19533	5.337	0.973455	0.0388135	0.471663	1.23583	0.381656	1.38965	4.88543	3.44271	1.41906	0.504939
3.23674	g8321.t1	g43383.t1	0.085352	1.04268	0.0818586	3.61072	0.177487	1.08874	0.16302	2.61688	0.126189	1.06309	0.1187	3.07461	0.12244	2.80056	0.0437199	4.51557	0	1	0		0.245146	1.12257	0.218379	2.1951
3.23674	g8321.t1	g32921.t1	0.250886	1.2108	0.207208	2.27085	1.69627	1.84813	0.917827	0.123706	3.54017	2.77008	1.278	0.353888	2.61944	4.04906	0.646926	0.628326	0.04168	1.02084	0.0408291	4.61426	3.47751	2.73876	1.26974	0.344535
3.23674	g8321.t1	g29901.t1	0.085352	1.04268	0.0818586	3.61072	0	1	0		0.30319	1.15159	0.263278	1.92534	0.589532	2.44457	0.24116	2.05194	0	1	0		0.300736	1.15037	0.261426	1.93553
3.23674	g8321.t1	g29903.t1	0.085352	1.04268	0.0818586	3.61072	0	1	0		0.107148	1.05357	0.1017	3.29761	1.73934	1.86967	0.930291	0.104246	0	1	0		0.170275	1.08514	0.156916	2.67194
3.23674	g8321.t1	g40617.t1	5.66278	3.91674	1.44579	0.531856	12.7318	7.36588	1.72848	0.789502	11.1939	6.59696	1.69683	0.762842	12.9028	9.19073	1.40389	0.489432	1.01177	1.50589	0.671879	0.573727	11.442	6.72102	1.70243	0.767592
2.54962	g7621.t1	g41187.t1	0.41361	1.21821	0.339522	1.55842	2.21549	2.19471	1.00947	0.0135975	3.10878	2.89602	1.07347	0.102277	4.95669	4.55608	1.08793	0.121584	11.0801	8.65064	1.28084	0.357091	3.53273	3.51744	1.00434	0.00625481
2.54962	g40367.t1	g7621.t1	0.289888	1.15635	0.250692	1.99601	0.423881	1.2989	0.326338	1.61556	4.29301	3.48814	1.23075	0.299534	1.87815	3.01681	0.622562	0.683711	13.1907	7.59534	1.73668	0.796333	4.54124	4.0217	1.12918	0.175281
2.54962	g20646.t1	g41187.t1	0.299977	1.27503	0.23527	2.08761	2.30246	2.15123	1.0703	0.0980129	0.678806	4.11101	0.165119	2.59842	0.650216	7.35954	0.0883501	3.50062	1.86557	2.17781	0.856625	0.223264	0.824399	4.87161	0.169225	2.56298
2.54962	g20646.t1	g40367.t1	0.176255	1.21317	0.145285	2.78305	0.510844	1.25542	0.40691	1.29722	1.86304	4.70312	0.396128	1.33596	3.72876	5.82027	0.640651	0.64239	0.245027	1.12251	0.218284	2.19572	1.83292	5.37587	0.340953	1.55236
2.54962	g32932.t1	g41187.t1	0.031527	1.40926	0.0223714	5.4822	2.1021	4.35351	0.482852	1.05035	1.92675	5.41379	0.355897	1.49047	2.53615	8.3025	0.305468	1.71091	1.85921	2.18099	0.85246	0.230297	1.8031	4.38226	0.411455	1.28119
2.54962	g32932.t1	g40367.t1	0.092195	1.34739	0.0684247	3.86934	3.89371	3.4577	1.1261	0.171333	0.742522	6.0059	0.123632	3.01588	5.61469	6.76323	0.830179	0.268506	0.251388	1.12569	0.223318	2.16283	2.81162	4.88652	0.575383	0.797406
2.54962	g28790.t1	g41187.t1	0.192383	1.52121	0.126467	2.98317	1.23092	3.91792	0.314178	1.67035	4.98593	6.94338	0.718084	0.477775	0.582327	7.32559	0.0794921	3.65304	0.878063	2.67156	0.32867	1.60529	2.16541	6.36651	0.340125	1.55586
2.54962	g28790.t1	g40367.t1	0.316105	1.45935	0.216607	2.20685	3.02253	3.02211	1.00014	0.000201918	3.8017	7.53549	0.504506	0.987057	3.66087	5.78632	0.632676	0.66046	1.23253	1.61627	0.76258	0.39104	1.1569	6.87077	0.168379	2.57021
2.54962	g237.t1	g41187.t1	2.41944	2.63474	0.918285	0.122987	14.1866	10.3958	1.36465	0.448536	83.6653	46.2831	1.80769	0.854145	64.6092	39.339	1.64237	0.715778	7.44543	6.83331	1.08958	0.123771	46.9033	28.7354	1.63224	0.706857
2.54962	g237.t1	g40367.t1	2.54316	2.57288	0.98845	0.0167594	15.9783	9.49997	1.68193	0.750115	82.4811	46.8752	1.75959	0.815239	67.6877	37.7997	1.79069	0.840518	9.55603	5.77801	1.65386	0.725837	45.8947	29.2397	1.5696	0.6504
2.54962	g28207.t1	g41187.t1	0.439861	1.64495	0.267401	1.90292	0.293354	3.44913	0.0850515	3.55552	78.5818	43.7413	1.79651	0.845199	5.54677	9.80781	0.565546	0.822284	9.17473	7.69796	1.19184	0.253189	11.9527	11.2602	1.0615	0.0861097
2.54962	g28207.t1	g40367.t1	0.563583	1.58309	0.356002	1.49004	2.08496	2.55333	0.816568	0.292355	77.3976	44.3334	1.74581	0.803893	8.62531	8.26854	1.04315	0.0609432	11.2853	6.64266	1.69892	0.764614	10.9442	11.7644	0.930279	0.104265
2.54962	g28206.t1	g41187.t1	0.357896	1.24607	0.28722	1.79977	2.30246	2.15123	1.0703	0.0980129	9.85213	9.37648	1.05073	0.0713897	4.88503	4.59192	1.06383	0.0892709	3.46255	4.84187	0.715127	0.483728	1.04366	4.76198	0.219165	2.18991
2.54962	g28206.t1	g40367.t1	0.234174	1.18421	0.197747	2.33827	0.510844	1.25542	0.40691	1.29722	8.6679	9.96859	0.869521	0.201707	1.80649	3.05264	0.591777	0.756873	5.57315	3.78657	1.47182	0.557599	2.05218	5.26624	0.389686	1.35962
2.54962	g32425.t1	g41187.t1	0.055654	1.45285	0.0383069	4.70625	0.905108	2.8499	0.317593	1.65475	2.75947	5.83014	0.47331	1.07914	0.900237	7.48455	0.120279	3.05554	1.63893	2.29113	0.715338	0.483303	0.601619	5.58462	0.107728	3.21454
2.54962	g32425.t1	g40367.t1	0.179376	1.39098	0.128956	2.95505	0.886503	1.9541	0.453664	1.1403	1.57523	6.42226	0.245277	2.02751	3.97878	5.94528	0.669234	0.579418	0.471663	1.23583	0.381656	1.38965	0.406898	6.08888	0.0668264	3.90344
2.54962	g43383.t1	g7621.t1	0.011409	1.0057	0.0113443	6.46189	0.090524	1.13223	0.0799523	3.64472	0.215441	1.23391	0.1746	2.51787	0.784039	2.46976	0.317456	1.65537	13.1907	7.59534	1.73668	0.796333	0.505935	1.49811	0.337715	1.56612
2.54962	g43383.t1	g20646.t1	0.125042	1.06252	0.117684	3.08701	0.177487	1.08874	0.16302	2.61688	2.64542	2.4489	1.08025	0.111363	4.82287	5.27321	0.914599	0.12879	0.245027	1.12251	0.218284	2.19572	3.21426	2.85228	1.12691	0.172374
2.54962	g43383.t1	g32932.t1	0.393492	1.19675	0.328802	1.60471	4.22707	3.29102	1.28442	0.361122	5.25098	3.75168	1.39963	0.48505	6.7088	6.21618	1.07925	0.110028	0.251388	1.12569	0.223318	2.16283	2.23556	2.36293	0.946099	0.0799375
2.54962	g43383.t1	g28790.t1	0.617402	1.3087	0.471767	1.08385	3.35589	2.85543	1.17527	0.232987	8.31015	5.28127	1.57352	0.653991	4.75498	5.23927	0.907566	0.139925	1.23253	1.61627	0.76258	0.39104	6.20407	4.34718	1.42715	0.513135
2.54962	g43383.t1	g237.t1	2.84446	2.42223	1.17431	0.231819	16.3116	9.33329	1.74768	0.805441	86.9895	44.6209	1.94952	0.96312	68.7818	37.2527	1.84636	0.884683	9.55603	5.77801	1.65386	0.725837	50.9419	26.7161	1.90679	0.931144
2.54962	g43383.t1	g28207.t1	0.86488	1.43244	0.603781	0.727903	2.41832	2.38665	1.01327	0.0190205	81.9061	42.0792	1.94647	0.960862	9.71942	7.72149	1.25875	0.331992	11.2853	6.64266	1.69892	0.764614	15.9914	9.24083	1.73051	0.791199
2.54962	g43383.t1	g28206.t1	0.067123	1.03356	0.0649434	3.94467	0.177487	1.08874	0.16302	2.61688	13.1764	7.71437	1.70803	0.772332	0.712374	2.50559	0.284314	1.81444	5.57315	3.78657	1.47182	0.557599	2.995	2.74265	1.09201	0.126988
2.54962	g43383.t1	g32425.t1	0.480673	1.24034	0.387534	1.3676	1.21986	1.78742	0.682471	0.551161	6.08369	4.16803	1.45961	0.545579	5.07289	5.39822	0.939734	0.0896757	0.471663	1.23583	0.381656	1.38965	4.64028	3.56529	1.30152	0.380194
2.54962	g32921.t1	g41187.t1	0.088781	1.38063	0.0643048	3.95893	0.606188	2.99936	0.202106	2.30682	0.089758	4.49529	0.0199671	5.64623	1.67565	6.1966	0.270415	1.88675	2.06892	2.07614	0.996521	0.00502762	0.806297	4.88066	0.165202	2.59769
2.54962	g32921.t1	g40367.t1	0.034941	1.31877	0.0264952	5.23813	1.18542	2.10356	0.563533	0.827428	1.09447	5.08741	0.215134	2.21669	1.40289	4.65733	0.301222	1.7311	0.04168	1.02084	0.0408291	4.61426	1.81481	5.38492	0.337018	1.5691
2.54962	g32921.t1	g43383.t1	0.336238	1.16812	0.287846	1.79663	1.51878	1.93688	0.784139	0.350819	3.41398	2.83318	1.205	0.269033	2.497	4.11028	0.607502	0.719039	0.04168	1.02084	0.0408291	4.61426	3.23237	2.86133	1.12967	0.175905
2.54962	g29901.t1	g7621.t1	0.011409	1.0057	0.0113443	6.46189	0.086963	1.04348	0.0833393	3.58486	0.03844	1.32241	0.0290681	5.10442	0.072067	2.11377	0.0340941	4.87434	13.1907	7.59534	1.73668	0.796333	0.450345	1.52591	0.295132	1.76057
2.54962	g29901.t1	g20646.t1	0.125042	1.06252	0.117684	3.08701	0	1	0		2.46842	2.5374	0.972814	0.0397643	5.53484	4.91722	1.1256	0.170698	0.245027	1.12251	0.218284	2.19572	3.15867	2.88007	1.09673	0.133214
2.54962	g29901.t1	g32932.t1	0.393492	1.19675	0.328802	1.60471	4.40456	3.20228	1.37544	0.459898	5.07397	3.84018	1.32129	0.401943	7.42077	5.86019	1.2663	0.340622	0.251388	1.12569	0.223318	2.16283	2.17997	2.39072	0.911847	0.133137
2.54962	g29901.t1	g28790.t1	0.617402	1.3087	0.471767	1.08385	3.53338	2.76669	1.27711	0.352888	8.13315	5.36977	1.51462	0.598955	5.46695	4.88328	1.11952	0.162887	1.23253	1.61627	0.76258	0.39104	6.14848	4.37498	1.40537	0.490955
2.54962	g29901.t1	g237.t1	2.84446	2.42223	1.17431	0.231819	16.4891	9.24455	1.78366	0.834838	86.8125	44.7094	1.9417	0.957323	69.4938	36.8967	1.88347	0.913392	9.55603	5.77801	1.65386	0.725837	50.8863	26.7439	1.90273	0.928068
2.54962	g29901.t1	g28207.t1	0.86488	1.43244	0.603781	0.727903	2.59581	2.2979	1.12964	0.175865	81.7291	42.1677	1.93819	0.95471	10.4314	7.3655	1.41625	0.502077	11.2853	6.64266	1.69892	0.764614	15.9358	9.26863	1.71932	0.781842
2.54962	g29901.t1	g28206.t1	0.067123	1.03356	0.0649434	3.94467	0	1	0		12.9994	7.80287	1.66597	0.736364	0.000402	2.1496	0.000187011	12.3846	5.57315	3.78657	1.47182	0.557599	2.93941	2.77044	1.06099	0.0854114
2.54962	g29901.t1	g32425.t1	0.480673	1.24034	0.387534	1.3676	1.39735	1.69867	0.822611	0.281718	5.90669	4.25653	1.38768	0.47267	5.78486	5.04223	1.14728	0.19822	0.471663	1.23583	0.381656	1.38965	4.58469	3.59308	1.27598	0.351603
2.54962	g29901.t1	g32921.t1	0.336238	1.16812	0.287846	1.79663	1.69627	1.84813	0.917827	0.123706	3.23698	2.92168	1.10792	0.14785	3.20897	3.75429	0.854748	0.226428	0.04168	1.02084	0.0408291	4.61426	3.17678	2.88912	1.09956	0.136931
2.54962	g29903.t1	g7621.t1	0.011409	1.0057	0.0113443	6.46189	0.086963	1.04348	0.0833393	3.58486	0.234482	1.22439	0.191509	2.38451	1.07774	1.53887	0.700343	0.513866	13.1907	7.59534	1.73668	0.796333	0.580806	1.46068	0.397628	1.33051
2.54962	g29903.t1	g20646.t1	0.125042	1.06252	0.117684	3.08701	0	1	0		2.66446	2.43938	1.09227	0.127329	6.68464	4.34232	1.53942	0.622384	0.245027	1.12251	0.218284	2.19572	3.28913	2.81484	1.1685	0.224654
2.54962	g29903.t1	g32932.t1	0.393492	1.19675	0.328802	1.60471	4.40456	3.20228	1.37544	0.459898	5.27002	3.74216	1.40828	0.493938	8.57058	5.28529	1.62159	0.69741	0.251388	1.12569	0.223318	2.16283	2.31043	2.32549	0.993525	0.00937241
2.54962	g29903.t1	g28790.t1	0.617402	1.3087	0.471767	1.08385	3.53338	2.76669	1.27711	0.352888	8.32919	5.27175	1.57997	0.659896	6.61676	4.30838	1.53579	0.618979	1.23253	1.61627	0.76258	0.39104	6.27895	4.30975	1.45692	0.542919
2.54962	g29903.t1	g237.t1	2.84446	2.42223	1.17431	0.231819	16.4891	9.24455	1.78366	0.834838	87.0086	44.6114	1.95036	0.963744	70.6436	36.3218	1.94494	0.959723	9.55603	5.77801	1.65386	0.725837	51.0168	26.6787	1.91227	0.935285
2.54962	g29903.t1	g28207.t1	0.86488	1.43244	0.603781	0.727903	2.59581	2.2979	1.12964	0.175865	81.9251	42.0697	1.94737	0.961524	11.5812	6.7906	1.70548	0.770174	11.2853	6.64266	1.69892	0.764614	16.0662	9.2034	1.74569	0.803794
2.54962	g29903.t1	g28206.t1	0.067123	1.03356	0.0649434	3.94467	0	1	0		13.1954	7.70484	1.71261	0.776197	1.1494	1.5747	0.729917	0.454195	5.57315	3.78657	1.47182	0.557599	3.06987	2.70521	1.1348	0.182438
2.54962	g29903.t1	g32425.t1	0.480673	1.24034	0.387534	1.3676	1.39735	1.69867	0.822611	0.281718	6.10273	4.15851	1.46753	0.553387	6.93467	4.46733	1.55231	0.634413	0.471663	1.23583	0.381656	1.38965	4.71515	3.52785	1.33655	0.418515
2.54962	g29903.t1	g32921.t1	0.336238	1.16812	0.287846	1.79663	1.69627	1.84813	0.917827	0.123706	3.43302	2.82366	1.21581	0.281913	4.35878	3.17939	1.37095	0.455174	0.04168	1.02084	0.0408291	4.61426	3.30724	2.82389	1.17116	0.227941
2.54962	g40617.t1	g7621.t1	5.73672	3.87977	1.47862	0.564255	12.6448	7.40936	1.7066	0.771123	10.8523	6.76777	1.60352	0.681246	13.5644	8.85993	1.53098	0.614457	12.1789	8.10123	1.50334	0.588173	10.691	7.09656	1.5065	0.591199
2.54962	g40617.t1	g20646.t1	5.62309	3.93659	1.42842	0.514417	12.7318	7.36588	1.72848	0.789502	8.4223	7.98276	1.05506	0.0773278	7.95749	11.6634	0.682262	0.551602	0.766746	1.6284	0.470859	1.08663	7.98263	8.45072	0.944609	0.0822113
2.54962	g40617.t1	g32932.t1	5.35464	4.07081	1.31537	0.395473	8.3272	9.56815	0.870303	0.20041	5.81675	9.28554	0.626431	0.674773	6.07155	12.6064	0.481626	1.05401	0.760385	1.63158	0.466042	1.10147	8.96133	7.96137	1.1256	0.170696
2.54962	g40617.t1	g28790.t1	5.13073	4.18276	1.22664	0.294706	9.19837	9.13256	1.00721	0.0103587	2.75757	10.8151	0.254973	1.97158	8.02538	11.6294	0.690091	0.535141	0.220759	2.12215	0.104026	3.26498	4.99282	9.94563	0.502011	0.994209
2.54962	g40617.t1	g237.t1	2.90367	5.29629	0.548245	0.867107	3.75734	15.6104	0.240695	2.05472	75.9218	50.1548	1.51375	0.598126	56.0015	43.6429	1.28318	0.359719	8.54426	6.2839	1.35971	0.443294	39.745	32.3145	1.22994	0.29859
2.54962	g40617.t1	g28207.t1	4.88325	4.3065	1.13392	0.181324	10.1359	8.66378	1.16992	0.226412	70.8383	47.6131	1.48779	0.573172	3.06094	14.1117	0.216908	2.20484	10.2736	7.14855	1.43715	0.523213	4.79448	14.8393	0.323094	1.62997
2.54962	g40617.t1	g28206.t1	5.681	3.90763	1.45383	0.539854	12.7318	7.36588	1.72848	0.789502	2.10863	13.2482	0.159163	2.65142	13.4927	8.89577	1.51676	0.600992	4.56138	4.29246	1.06265	0.0876641	8.20189	8.34109	0.983311	0.0242801
2.54962	g40617.t1	g32425.t1	5.26745	4.1144	1.28025	0.356424	11.3344	8.06455	1.40546	0.491043	4.98403	9.70189	0.513718	0.960953	7.70747	11.7884	0.653818	0.613039	0.54011	1.74172	0.310102	1.68919	6.55661	9.16373	0.715495	0.482985
2.54962	g40617.t1	g32921.t1	5.41189	4.04218	1.33885	0.420998	11.0355	8.21401	1.3435	0.425992	7.65374	8.36704	0.914749	0.128552	10.2834	10.5005	0.979325	0.0301405	0.970093	1.52673	0.635407	0.654247	7.96453	8.45977	0.941458	0.0870309
3.30095	g33902.t1	g30186.t1	0.114509	1.07594	0.106427	3.23206	0.42759	1.21379	0.352275	1.50522	25.7292	13.9661	1.84227	0.881482	12.383	7.41151	1.67078	0.740521	0.0269	1.04138	0.0258312	5.27474	11.5857	7.08819	1.63451	0.708858
3.30095	g12071.t1	g30186.t1	1.67163	1.8545	0.901394	0.149771	0.42759	1.21379	0.352275	1.50522	8.89879	5.55085	1.60314	0.6809	5.25715	3.84858	1.366	0.449952	0.102465	1.10606	0.0926397	3.43223	2.80543	2.69805	1.0398	0.0563047
3.30095	g4888.t1	g33902.t1	0.088684	1.08885	0.0814474	3.61799	0	1	0		25.3476	14.1569	1.79048	0.840347	12.1447	7.53064	1.61271	0.689487	0.070293	1.06307	0.0661224	3.91872	11.7051	7.02849	1.66539	0.735856
3.30095	g4888.t1	g12071.t1	1.64581	1.86741	0.881332	0.182243	0	1	0		8.51718	5.74165	1.4834	0.568909	5.01888	3.96771	1.26493	0.339059	0.059072	1.12776	0.0523801	4.25484	2.92484	2.63834	1.10859	0.148729
3.30095	g8342.t1	g33902.t1	0.110519	1.07793	0.102529	3.2859	0.115347	1.05767	0.109057	3.19684	20.1096	16.7758	1.19873	0.261504	7.53415	9.83593	0.765983	0.384616	19.6595	10.8577	1.81065	0.856511	9.37176	8.19517	1.14357	0.193546
3.30095	g8342.t1	g12071.t1	1.66765	1.8565	0.898276	0.15477	0.115347	1.05767	0.109057	3.19684	3.27924	8.36062	0.392224	1.35025	0.408306	6.273	0.0650894	3.94143	19.5301	10.9223	1.78809	0.838417	0.591465	3.80503	0.155443	2.68554
3.30095	g20267.t1	g33902.t1	0.110519	1.07793	0.102529	3.2859	0	1	0		24.4158	14.6228	1.66971	0.739598	11.3358	7.93511	1.42856	0.514563	0.038808	1.04733	0.0370542	4.75422	11.1044	7.32887	1.51515	0.599465
3.30095	g20267.t1	g12071.t1	1.66765	1.8565	0.898276	0.15477	0	1	0		7.58537	6.20756	1.22196	0.289194	4.20994	4.37218	0.962893	0.0545531	0.090557	1.11201	0.0814352	3.6182	2.32407	2.93872	0.790844	0.338534
3.30095	g16234.t1	g33902.t1	2.23189	2.24914	0.992333	0.0111043	0	1	0		25.2077	14.2268	1.77185	0.825253	10.7119	8.24706	1.29887	0.37726	0.005872	1.03086	0.0056962	7.45578	11.5785	7.09179	1.63267	0.707229
3.30095	g16234.t1	g12071.t1	0.674768	3.0277	0.222865	2.16576	0	1	0		8.37729	5.8116	1.44148	0.527548	3.58604	4.68414	0.76557	0.385394	0.123493	1.09555	0.112723	3.14915	2.79823	2.70164	1.03575	0.0506759
3.30095	g25164.t1	g33902.t1	0.371972	1.31918	0.281973	1.82637	0.175225	1.08761	0.16111	2.63388	20.847	16.4071	1.27061	0.345517	11.0496	8.07821	1.36783	0.451884	0.445262	1.25056	0.356051	1.48985	10.3684	7.69685	1.3471	0.429854
3.30095	g25164.t1	g12071.t1	1.18515	2.09774	0.564967	0.823762	0.175225	1.08761	0.16111	2.63388	4.01661	7.99194	0.502582	0.992568	3.92374	4.51529	0.868989	0.20259	0.315897	1.31524	0.240182	2.0578	1.58811	3.3067	0.48027	1.05808
3.30095	g2313.t1	g30186.t1	0.539508	1.28844	0.418731	1.25591	0.42759	1.21379	0.352275	1.50522	36.4304	19.3166	1.88596	0.915297	27.6213	15.0307	1.83766	0.877873	2.78729	2.44847	1.13838	0.186981	25.0773	13.834	1.81273	0.858165
3.30095	g2313.t1	g4888.t1	0.513683	1.30135	0.394731	1.34106	0	1	0		36.0487	19.5074	1.84795	0.885925	27.3831	15.1498	1.80749	0.853985	2.74389	2.47017	1.11081	0.151616	25.1967	13.7743	1.82926	0.871259
3.30095	g2313.t1	g8342.t1	0.535518	1.29043	0.414991	1.26885	0.115347	1.05767	0.109057	3.19684	30.8108	22.1264	1.39249	0.477667	22.7725	17.4551	1.30463	0.383644	16.8453	12.2648	1.37347	0.457826	22.8633	14.941	1.53025	0.613763
3.30095	g2313.t1	g20267.t1	0.535518	1.29043	0.414991	1.26885	0	1	0		35.1169	19.9733	1.75819	0.814091	26.5741	15.5543	1.70848	0.772711	2.77538	2.45442	1.13077	0.1773	24.5959	14.0746	1.74753	0.80532
3.30095	g2313.t1	g16234.t1	1.80689	2.46164	0.734021	0.446106	0	1	0		35.9089	19.5774	1.8342	0.875152	25.9502	15.8662	1.63556	0.709788	2.80831	2.43796	1.15191	0.204032	25.0701	13.8376	1.81174	0.857376
3.30095	g2313.t1	g25164.t1	0.053027	1.53168	0.0346202	4.85224	0.175225	1.08761	0.16111	2.63388	31.5482	21.7577	1.44998	0.536029	26.2879	15.6974	1.67467	0.743876	2.36892	2.65765	0.89136	0.165919	23.86	14.4426	1.65205	0.724258
3.30095	g37461.t1	g30186.t1	0.018683	1.00934	0.0185101	5.75554	29.6882	16.2717	1.82453	0.867526	3.76945	2.98618	1.2623	0.336052	0.22001	1.11	0.198206	2.33493	0.054827	1.02741	0.0533641	4.22799	0.295333	1.14767	0.257333	1.95829
3.30095	g37461.t1	g4888.t1	0.044508	1.02225	0.0435391	4.52155	30.1158	16.0579	1.87545	0.907237	3.38784	3.17699	1.06637	0.0927076	0.458272	1.22914	0.372841	1.42337	0.09822	1.04911	0.0936222	3.41701	0.175917	1.08796	0.161695	2.62866
3.30095	g37461.t1	g8342.t1	0.022673	1.01134	0.0224188	5.47914	30.0005	16.1156	1.86158	0.896529	1.8501	5.79596	0.319205	1.64745	5.06885	3.53443	1.43414	0.520183	19.6874	10.8437	1.81556	0.860415	2.50929	2.25465	1.11294	0.15438
3.30095	g37461.t1	g20267.t1	0.022673	1.01134	0.0224188	5.47914	30.1158	16.0579	1.87545	0.907237	2.45604	3.64289	0.6742	0.568751	1.26721	1.63361	0.775715	0.366402	0.066735	1.03337	0.0645801	3.95277	0.776686	1.38834	0.559434	0.837961
3.30095	g37461.t1	g16234.t1	2.36509	2.18254	1.08364	0.115883	30.1158	16.0579	1.87545	0.907237	3.24796	3.24693	1.00032	0.000454696	1.89112	1.94556	0.972018	0.0409446	0.033799	1.0169	0.0332373	4.91105	0.30253	1.15126	0.262781	1.92807
3.30095	g37461.t1	g25164.t1	0.505164	1.25258	0.403298	1.31008	29.9406	16.1455	1.85442	0.890969	1.11272	5.42727	0.205025	2.28613	1.55342	1.77671	0.874324	0.19376	0.473189	1.23659	0.382655	1.38588	1.51265	1.75632	0.861258	0.215482
3.30095	g37460.t1	g30186.t1	0.018683	1.00934	0.0185101	5.75554	0.42759	1.21379	0.352275	1.50522	0.174826	1.18887	0.147052	2.7656	0.22001	1.11	0.198206	2.33493	0.054827	1.02741	0.0533641	4.22799	0.295333	1.14767	0.257333	1.95829
3.30095	g37460.t1	g4888.t1	0.044508	1.02225	0.0435391	4.52155	0	1	0		0.206783	1.37967	0.149878	2.73814	0.458272	1.22914	0.372841	1.42337	0.09822	1.04911	0.0936222	3.41701	0.175917	1.08796	0.161695	2.62866
3.30095	g37460.t1	g8342.t1	0.022673	1.01134	0.0224188	5.47914	0.115347	1.05767	0.109057	3.19684	5.44472	3.99864	1.36164	0.445348	5.06885	3.53443	1.43414	0.520183	19.6874	10.8437	1.81556	0.860415	2.50929	2.25465	1.11294	0.15438
3.30095	g37460.t1	g20267.t1	0.022673	1.01134	0.0224188	5.47914	0	1	0		1.13859	1.84558	0.616928	0.696825	1.26721	1.63361	0.775715	0.366402	0.066735	1.03337	0.0645801	3.95277	0.776686	1.38834	0.559434	0.837961
3.30095	g37460.t1	g16234.t1	2.36509	2.18254	1.08364	0.115883	0	1	0		0.346671	1.44962	0.239146	2.06403	1.89112	1.94556	0.972018	0.0409446	0.033799	1.0169	0.0332373	4.91105	0.30253	1.15126	0.262781	1.92807
3.30095	g37460.t1	g25164.t1	0.505164	1.25258	0.403298	1.31008	0.175225	1.08761	0.16111	2.63388	4.70735	3.62996	1.29681	0.374962	1.55342	1.77671	0.874324	0.19376	0.473189	1.23659	0.382655	1.38588	1.51265	1.75632	0.861258	0.215482
3.30095	g38443.t1	g30186.t1	0.001516	1.01944	0.00148709	9.39329	0.42759	1.21379	0.352275	1.50522	56.8112	29.5071	1.92534	0.945115	27.4824	14.9612	1.83691	0.877281	0.09353	1.10159	0.0849044	3.55802	27.2192	14.905	1.82619	0.868835
3.30095	g38443.t1	g4888.t1	0.024309	1.03235	0.0235472	5.4083	0	1	0		56.4296	29.6979	1.90012	0.926093	27.2441	15.0803	1.8066	0.853277	0.050137	1.12329	0.0446341	4.48571	27.3387	14.8452	1.84158	0.880941
3.30095	g38443.t1	g8342.t1	0.002474	1.02144	0.00242208	8.68954	0.115347	1.05767	0.109057	3.19684	51.1917	32.3168	1.58406	0.663623	22.6336	17.3856	1.30185	0.380568	19.539	10.9179	1.78964	0.839667	25.0053	16.0119	1.56167	0.643085
3.30095	g38443.t1	g20267.t1	0.002474	1.02144	0.00242208	8.68954	0	1	0		55.4978	30.1638	1.83988	0.879614	26.4352	15.4848	1.70717	0.771606	0.081622	1.10755	0.0736963	3.76226	26.7379	15.1456	1.76539	0.819984
3.30095	g38443.t1	g16234.t1	2.34489	2.19264	1.06943	0.0968478	0	1	0		56.2897	29.7678	1.89096	0.919118	25.8113	15.7968	1.63396	0.708373	0.114558	1.09108	0.104995	3.2516	27.212	14.9086	1.82526	0.868105
3.30095	g38443.t1	g25164.t1	0.484965	1.26268	0.384075	1.38054	0.175225	1.08761	0.16111	2.63388	51.929	31.9482	1.62542	0.700809	26.149	15.6279	1.67322	0.74263	0.324832	1.31077	0.247817	2.01265	26.0019	15.5136	1.67607	0.745084
3.30095	g6571.t1	g33902.t1	0.133192	1.0666	0.124876	3.00143	0	1	0		25.1881	14.2366	1.76925	0.823141	12.413	7.3965	1.67823	0.74694	0.130318	1.09309	0.11922	3.0683	11.8811	6.94053	1.71184	0.775546
3.30095	g6571.t1	g12071.t1	1.69032	1.84516	0.916083	0.12645	0	1	0		8.35772	5.82138	1.43569	0.521748	5.28717	3.83357	1.37917	0.463805	0.000953	1.15777	0.000823135	10.2466	3.10076	2.55038	1.2158	0.281909
3.30095	g6571.t1	g2313.t1	0.558191	1.2791	0.436395	1.19629	0	1	0		35.8893	19.5872	1.83229	0.873645	27.6514	15.0157	1.8415	0.880882	2.68387	2.50018	1.07347	0.102283	25.3726	13.6863	1.85387	0.890539
3.30095	g6571.t1	g37461.t1	0	1	0		30.1158	16.0579	1.87545	0.907237	3.22839	3.25671	0.991302	0.0126028	0.189989	1.09499	0.173507	2.52694	0.158245	1.07912	0.146642	2.76963	0	1	0
3.30095	g6571.t1	g37460.t1	0	1	0		0	1	0		0.366237	1.4594	0.25095	1.99453	0.189989	1.09499	0.173507	2.52694	0.158245	1.07912	0.146642	2.76963	0	1	0
3.30095	g6571.t1	g38443.t1	0.020199	1.0101	0.019997	5.64407	0	1	0		56.2702	29.7776	1.88968	0.918143	27.5124	14.9462	1.84076	0.880304	0.009888	1.1533	0.00857365	6.86587	27.5146	14.7573	1.86447	0.898768
3.30095	g47327.t1	g30186.t1	1.18671	1.61204	0.736154	0.441921	0.408574	1.63188	0.250371	1.99786	34.4509	18.3269	1.8798	0.910578	20.6709	11.5554	1.78884	0.839026	1.20233	1.65599	0.72605	0.46186	13.2177	7.90418	1.67224	0.741783
3.30095	g47327.t1	g4888.t1	1.16088	1.62495	0.714411	0.485174	0.836164	1.41808	0.589644	0.762083	34.0693	18.5177	1.83982	0.879566	20.4326	11.6746	1.75018	0.807503	1.15894	1.67769	0.690795	0.533669	13.3371	7.84447	1.70019	0.765698
3.30095	g47327.t1	g8342.t1	1.18272	1.61403	0.732772	0.448565	0.720817	1.47576	0.488439	1.03375	28.8313	21.1367	1.36404	0.447889	15.822	13.9799	1.13177	0.178584	18.4302	11.4723	1.6065	0.683922	11.0037	9.01116	1.22112	0.288208
3.30095	g47327.t1	g20267.t1	1.18272	1.61403	0.732772	0.448565	0.836164	1.41808	0.589644	0.762083	33.1375	18.9836	1.74558	0.803709	19.6237	12.079	1.6246	0.700088	1.19043	1.66195	0.716284	0.481397	12.7363	8.14486	1.56373	0.64499
3.30095	g47327.t1	g16234.t1	1.1597	2.78524	0.416373	1.26405	0.836164	1.41808	0.589644	0.762083	33.9294	18.5876	1.82537	0.868191	18.9998	12.391	1.53335	0.616689	1.22336	1.64548	0.743468	0.427657	13.2105	7.90778	1.67057	0.74034
3.30095	g47327.t1	g25164.t1	0.700225	1.85528	0.377424	1.40574	0.660939	1.50569	0.43896	1.18784	29.5687	20.768	1.42376	0.50971	19.3375	12.2222	1.58217	0.6619	0.783972	1.86518	0.420321	1.25044	12.0004	8.51284	1.40968	0.495368
3.30095	g47327.t1	g6571.t1	1.20539	1.60269	0.752102	0.411001	0.836164	1.41808	0.589644	0.762083	33.9098	18.5974	1.82336	0.8666	20.7009	11.5404	1.79377	0.842995	1.09892	1.7077	0.643505	0.635976	13.513	7.75651	1.74215	0.800871
3.30095	g16579.t1	g30186.t1	0.018683	1.00934	0.0185101	5.75554	0.42759	1.21379	0.352275	1.50522	0.378661	1.29079	0.293357	1.76927	1.01628	1.72815	0.588075	0.765929	0.107853	1.10875	0.0972741	3.3618	7.22269	4.90668	1.47201	0.55779
3.30095	g16579.t1	g4888.t1	0.044508	1.02225	0.0435391	4.52155	0	1	0		0.002948	1.48159	0.00198975	8.9732	0.77802	1.84728	0.42117	1.24752	0.06446	1.13045	0.0570215	4.13235	7.34211	4.84697	1.51478	0.599111
3.30095	g16579.t1	g8342.t1	0.022673	1.01134	0.0224188	5.47914	0.115347	1.05767	0.109057	3.19684	5.24089	4.10056	1.27809	0.35399	3.83256	4.15257	0.922936	0.115697	19.5247	10.925	1.78715	0.837663	5.00873	6.01366	0.832893	0.263797
3.30095	g16579.t1	g20267.t1	0.022673	1.01134	0.0224188	5.47914	0	1	0		0.934754	1.94749	0.479978	1.05896	0.03092	2.25175	0.0137315	6.18636	0.095945	1.11471	0.0860719	3.53831	6.74134	5.14736	1.30967	0.389204
3.30095	g16579.t1	g16234.t1	2.36509	2.18254	1.08364	0.115883	0	1	0		0.142836	1.55154	0.092061	3.44127	0.654828	2.56371	0.255422	1.96904	0.128881	1.09824	0.117352	3.09108	7.2155	4.91028	1.46947	0.555294
3.30095	g16579.t1	g25164.t1	0.505164	1.25258	0.403298	1.31008	0.175225	1.08761	0.16111	2.63388	4.50352	3.73188	1.20677	0.271151	0.317128	2.39486	0.13242	2.9168	0.310509	1.31793	0.235603	2.08557	6.00538	5.51534	1.08885	0.122806
3.30095	g16579.t1	g6571.t1	0	1	0		0	1	0		0.162402	1.56132	0.104016	3.26512	1.0463	1.71314	0.610751	0.711343	0.004435	1.16046	0.00382175	8.03155	7.51803	4.75901	1.57974	0.659692
3.30095	g43247.t1	g30186.t1	0.003709	1.02054	0.00363436	8.10408	103.746	53.3006	1.94643	0.960832	1.23518	1.71905	0.718526	0.476888	0.043477	1.24175	0.0350127	4.83598	0.011066	1.06036	0.0104361	6.58228	0.058685	1.32468	0.0443014	4.4965
3.30095	g43247.t1	g4888.t1	0.022116	1.03345	0.0214002	5.54623	104.174	53.0868	1.96233	0.972565	0.85357	1.90985	0.44693	1.16188	0.194785	1.36088	0.143132	2.80458	0.032327	1.08206	0.0298755	5.06489	0.178101	1.26497	0.140795	2.82833
3.30095	g43247.t1	g8342.t1	0.000281	1.02253	0.000274808	11.8293	104.058	53.1445	1.95803	0.9694	4.38437	4.52882	0.968104	0.0467661	4.80536	3.66617	1.31073	0.390372	19.6215	10.8766	1.804	0.851202	2.15528	2.43166	0.886341	0.174067
3.30095	g43247.t1	g20267.t1	0.000281	1.02253	0.000274808	11.8293	104.174	53.0868	1.96233	0.972565	0.078236	2.37575	0.032931	4.92441	1.00372	1.76535	0.56857	0.81459	0.000842	1.06631	0.000789636	10.3065	0.422668	1.56535	0.270015	1.88889
3.30095	g43247.t1	g16234.t1	2.34269	2.19374	1.0679	0.0947766	104.174	53.0868	1.96233	0.972565	0.713682	1.97979	0.360483	1.472	1.62763	2.0773	0.783532	0.351937	0.032094	1.04985	0.0305702	5.03173	0.051488	1.32827	0.0387631	4.68917
3.30095	g43247.t1	g25164.t1	0.482772	1.26378	0.382007	1.38833	103.998	53.1744	1.9558	0.967757	3.647	4.16014	0.876654	0.189921	1.28993	1.90845	0.675905	0.565108	0.407296	1.26954	0.320821	1.64016	1.15863	1.93333	0.599292	0.738669
3.30095	g43247.t1	g6571.t1	0.022392	1.0112	0.0221441	5.49694	104.174	53.0868	1.96233	0.972565	0.694116	1.98958	0.348876	1.51921	0.073498	1.22674	0.0599134	4.06098	0.092352	1.11207	0.0830452	3.58996	0.354018	1.17701	0.300778	1.73323
3.30095	g37468.t1	g30186.t1	0.018683	1.00934	0.0185101	5.75554	0.362388	1.2464	0.290749	1.78216	0.101457	1.05073	0.0965587	3.37245	0.22001	1.11	0.198206	2.33493	0.054827	1.02741	0.0533641	4.22799	0.295333	1.14767	0.257333	1.95829
3.30095	g37468.t1	g4888.t1	0.044508	1.02225	0.0435391	4.52155	0.065202	1.0326	0.0631435	3.98522	0.483066	1.24153	0.389088	1.36183	0.458272	1.22914	0.372841	1.42337	0.09822	1.04911	0.0936222	3.41701	0.175917	1.08796	0.161695	2.62866
3.30095	g37468.t1	g8342.t1	0.022673	1.01134	0.0224188	5.47914	0.050145	1.09027	0.045993	4.44244	5.721	3.8605	1.48193	0.56748	5.06885	3.53443	1.43414	0.520183	19.6874	10.8437	1.81556	0.860415	2.50929	2.25465	1.11294	0.15438
3.30095	g37468.t1	g20267.t1	0.022673	1.01134	0.0224188	5.47914	0.065202	1.0326	0.0631435	3.98522	1.41487	1.70744	0.828653	0.27116	1.26721	1.63361	0.775715	0.366402	0.066735	1.03337	0.0645801	3.95277	0.776686	1.38834	0.559434	0.837961
3.30095	g37468.t1	g16234.t1	2.36509	2.18254	1.08364	0.115883	0.065202	1.0326	0.0631435	3.98522	0.622954	1.31148	0.475002	1.07399	1.89112	1.94556	0.972018	0.0409446	0.033799	1.0169	0.0332373	4.91105	0.30253	1.15126	0.262781	1.92807
3.30095	g37468.t1	g25164.t1	0.505164	1.25258	0.403298	1.31008	0.110023	1.12021	0.0982161	3.3479	4.98363	3.49182	1.42723	0.51322	1.55342	1.77671	0.874324	0.19376	0.473189	1.23659	0.382655	1.38588	1.51265	1.75632	0.861258	0.215482
3.30095	g37468.t1	g6571.t1	0	1	0		0.065202	1.0326	0.0631435	3.98522	0.64252	1.32126	0.486293	1.0401	0.189989	1.09499	0.173507	2.52694	0.158245	1.07912	0.146642	2.76963	0	1	0
3.30095	g49811.t1	g30186.t1	0.018683	1.00934	0.0185101	5.75554	0.148916	1.35313	0.110053	3.18373	0.101457	1.05073	0.0965587	3.37245	0.22001	1.11	0.198206	2.33493	0.054827	1.02741	0.0533641	4.22799	0.295333	1.14767	0.257333	1.95829
3.30095	g49811.t1	g4888.t1	0.044508	1.02225	0.0435391	4.52155	0.278674	1.13934	0.244593	2.03154	0.483066	1.24153	0.389088	1.36183	0.458272	1.22914	0.372841	1.42337	0.09822	1.04911	0.0936222	3.41701	0.175917	1.08796	0.161695	2.62866
3.30095	g49811.t1	g8342.t1	0.022673	1.01134	0.0224188	5.47914	0.163327	1.19701	0.136446	2.8736	5.721	3.8605	1.48193	0.56748	5.06885	3.53443	1.43414	0.520183	19.6874	10.8437	1.81556	0.860415	2.50929	2.25465	1.11294	0.15438
3.30095	g49811.t1	g20267.t1	0.022673	1.01134	0.0224188	5.47914	0.278674	1.13934	0.244593	2.03154	1.41487	1.70744	0.828653	0.27116	1.26721	1.63361	0.775715	0.366402	0.066735	1.03337	0.0645801	3.95277	0.776686	1.38834	0.559434	0.837961
3.30095	g49811.t1	g16234.t1	2.36509	2.18254	1.08364	0.115883	0.278674	1.13934	0.244593	2.03154	0.622954	1.31148	0.475002	1.07399	1.89112	1.94556	0.972018	0.0409446	0.033799	1.0169	0.0332373	4.91105	0.30253	1.15126	0.262781	1.92807
3.30095	g49811.t1	g25164.t1	0.505164	1.25258	0.403298	1.31008	0.103449	1.22695	0.084314	3.56808	4.98363	3.49182	1.42723	0.51322	1.55342	1.77671	0.874324	0.19376	0.473189	1.23659	0.382655	1.38588	1.51265	1.75632	0.861258	0.215482
3.30095	g49811.t1	g6571.t1	0	1	0		0.278674	1.13934	0.244593	2.03154	0.64252	1.32126	0.486293	1.0401	0.189989	1.09499	0.173507	2.52694	0.158245	1.07912	0.146642	2.76963	0	1	0
3.30095	g27958.t1	g30186.t1	0.003849	1.02061	0.00377128	8.05073	0.42759	1.21379	0.352275	1.50522	21.028	11.6154	1.81035	0.856266	8.5664	5.50321	1.55662	0.638416	0.021671	1.04399	0.0207578	5.5902	6.61961	4.60514	1.43744	0.523502
3.30095	g27958.t1	g4888.t1	0.021976	1.03352	0.0212633	5.55549	0	1	0		20.6464	11.8062	1.74877	0.806337	8.32814	5.62234	1.48126	0.566823	0.065064	1.06569	0.0610535	4.03378	6.73902	4.54543	1.48259	0.568123
3.30095	g27958.t1	g8342.t1	0.000141	1.0226	0.000137883	12.8243	0.115347	1.05767	0.109057	3.19684	15.4084	14.4252	1.06816	0.0951261	3.71756	7.92763	0.468938	1.09253	19.6542	10.8603	1.80974	0.85578	4.40565	5.71212	0.771281	0.374671
3.30095	g27958.t1	g20267.t1	0.000141	1.0226	0.000137883	12.8243	0	1	0		19.7146	12.2721	1.60645	0.683873	7.5192	6.02681	1.24762	0.319184	0.033579	1.04995	0.0319817	4.96661	6.13825	4.84581	1.26671	0.34109
3.30095	g27958.t1	g16234.t1	2.34255	2.19381	1.0678	0.0946444	0	1	0		20.5065	11.8762	1.72669	0.788007	6.89529	6.33877	1.0878	0.12141	0.000643	1.03348	0.000622171	10.6504	6.61241	4.60874	1.43476	0.520805
3.30095	g27958.t1	g25164.t1	0.482632	1.26385	0.381875	1.38883	0.175225	1.08761	0.16111	2.63388	16.1458	14.0565	1.14863	0.199918	7.23299	6.16992	1.1723	0.229342	0.440033	1.25317	0.351135	1.5099	5.40229	5.21379	1.03615	0.0512376
3.30095	g27958.t1	g6571.t1	0.022532	1.01127	0.022281	5.48804	0	1	0		20.4869	11.886	1.72362	0.785442	8.59642	5.4882	1.56635	0.647403	0.125089	1.0957	0.114163	3.13083	6.91494	4.45747	1.55131	0.633492
3.30095	g11925.t1	g30186.t1	0.914643	1.476	0.619675	0.690416	0.996901	1.92604	0.517591	0.950116	12.3919	7.29739	1.69812	0.763941	6.60398	4.522	1.46041	0.546374	3.03712	2.57339	1.1802	0.239035	7.54591	5.06829	1.48885	0.574196
3.30095	g11925.t1	g4888.t1	0.888818	1.48892	0.596956	0.744303	1.42449	1.71225	0.831943	0.265443	12.0103	7.4882	1.60389	0.681577	6.36571	4.64113	1.37159	0.455846	2.99372	2.59508	1.15361	0.206161	7.66533	5.00858	1.53044	0.613946
3.30095	g11925.t1	g8342.t1	0.910653	1.478	0.616139	0.698672	1.30914	1.76992	0.739663	0.43506	6.77233	10.1072	0.670052	0.577655	1.75513	6.94642	0.252668	1.98469	16.5954	12.3897	1.33946	0.42165	5.33195	6.17527	0.863436	0.211838
3.30095	g11925.t1	g20267.t1	0.910653	1.478	0.616139	0.698672	1.42449	1.71225	0.831943	0.265443	11.0785	7.9541	1.3928	0.477986	5.55677	5.0456	1.10131	0.139222	3.02521	2.57934	1.17286	0.230033	7.06456	5.30897	1.33068	0.412169
3.30095	g11925.t1	g16234.t1	1.43176	2.64921	0.540449	0.88777	1.42449	1.71225	0.831943	0.265443	11.8704	7.55814	1.57054	0.651262	4.93286	5.35755	0.920731	0.119148	3.05815	2.56287	1.19325	0.254896	7.53871	5.07189	1.48637	0.571796
3.30095	g11925.t1	g25164.t1	0.428162	1.71924	0.249041	2.00555	1.24927	1.79986	0.694091	0.526802	7.5097	9.73848	0.771136	0.374942	5.27057	5.1887	1.01578	0.0225838	2.61876	2.78257	0.94113	0.0875348	6.3286	5.67695	1.11479	0.15677
3.30095	g11925.t1	g6571.t1	0.933326	1.46666	0.63636	0.652084	1.42449	1.71225	0.831943	0.265443	11.8508	7.56793	1.56593	0.647016	6.634	4.50699	1.47194	0.557715	2.9337	2.62509	1.11756	0.160352	7.84124	4.92062	1.59355	0.672242
3.30095	g128.t1	g30186.t1	0.238814	1.13809	0.209838	2.25266	44.2916	23.5734	1.87888	0.909874	11.3924	6.79766	1.67593	0.744962	11.1399	6.78995	1.64064	0.714261	0.289856	1.19975	0.241596	2.04933	6.86005	4.72536	1.45175	0.537796
3.30095	g128.t1	g4888.t1	0.212989	1.151	0.185047	2.43404	44.7192	23.3596	1.91438	0.936879	11.0108	6.98847	1.57557	0.655872	10.9016	6.90908	1.57787	0.657976	0.246463	1.22145	0.201779	2.30915	6.97947	4.66565	1.49593	0.581039
3.30095	g128.t1	g8342.t1	0.234824	1.14009	0.205971	2.27949	44.6038	23.4173	1.90474	0.929595	5.77286	9.60744	0.600874	0.734865	6.29104	9.21437	0.682742	0.550588	19.3427	11.016	1.75587	0.812185	4.64609	5.83234	0.796609	0.328057
3.30095	g128.t1	g20267.t1	0.234824	1.14009	0.205971	2.27949	44.7192	23.3596	1.91438	0.936879	10.079	7.45437	1.35209	0.435193	10.0927	7.31355	1.38	0.464665	0.277948	1.20571	0.230527	2.11699	6.3787	4.96604	1.28447	0.361168
3.30095	g128.t1	g16234.t1	2.10759	2.31129	0.911866	0.133106	44.7192	23.3596	1.91438	0.936879	10.8709	7.05841	1.54014	0.623058	9.46877	7.6255	1.24172	0.312344	0.310884	1.18924	0.261414	1.93559	6.85286	4.72896	1.44913	0.535183
3.30095	g128.t1	g25164.t1	0.247667	1.38133	0.179296	2.47958	44.5439	23.4472	1.89976	0.925814	6.51023	9.23875	0.704666	0.504989	9.80647	7.45665	1.31513	0.395205	0.128506	1.40894	0.0912078	3.4547	5.64274	5.33402	1.05788	0.0811726
3.30095	g128.t1	g6571.t1	0.257497	1.12875	0.228126	2.1321	44.7192	23.3596	1.91438	0.936879	10.8513	7.06819	1.53524	0.618461	11.1699	6.77494	1.64871	0.721336	0.186438	1.25146	0.148976	2.74685	7.15539	4.57769	1.5631	0.644409
3.30095	g1888.t1	g33902.t1	0.089092	1.08865	0.0818374	3.6111	0.504768	1.25238	0.403046	1.31098	25.4717	14.0948	1.80716	0.853728	12.603	7.3015	1.72608	0.787502	0.750514	1.40318	0.534865	0.902753	11.8811	6.94053	1.71184	0.775546
3.30095	g1888.t1	g12071.t1	1.64622	1.86721	0.881646	0.181728	0.504768	1.25238	0.403046	1.31098	8.64125	5.67962	1.52145	0.605446	5.47716	3.73858	1.46504	0.550937	0.621149	1.46787	0.423165	1.24071	3.10076	2.55038	1.2158	0.281909
3.30095	g1888.t1	g2313.t1	0.514091	1.30115	0.395106	1.33969	0.504768	1.25238	0.403046	1.31098	36.1728	19.4454	1.86022	0.895477	27.8414	14.9207	1.86596	0.899916	2.06367	2.81028	0.734331	0.445498	25.3726	13.6863	1.85387	0.890539
3.30095	g1888.t1	g37461.t1	0.0441	1.02205	0.0431486	4.53454	29.611	16.3103	1.81548	0.860353	3.51192	3.11495	1.12744	0.173049	0	1	0		0.778441	1.38922	0.560344	0.835616	0	1	0
3.30095	g1888.t1	g37460.t1	0.0441	1.02205	0.0431486	4.53454	0.504768	1.25238	0.403046	1.31098	0.08271	1.31764	0.0627714	3.99375	0	1	0		0.778441	1.38922	0.560344	0.835616	0	1	0
3.30095	g1888.t1	g38443.t1	0.023901	1.03215	0.0231565	5.43244	0.504768	1.25238	0.403046	1.31098	56.5537	29.6358	1.90829	0.932278	27.7024	14.8512	1.86533	0.899431	0.630084	1.4634	0.430562	1.21571	27.5146	14.7573	1.86447	0.898768
3.30095	g1888.t1	g47327.t1	1.16129	1.62474	0.714752	0.484486	0.331396	1.67047	0.198385	2.33362	34.1933	18.4557	1.85273	0.889652	20.8909	11.4454	1.82526	0.8681	0.47872	2.0178	0.237248	2.07553	13.513	7.75651	1.74215	0.800871
3.30095	g1888.t1	g16579.t1	0.0441	1.02205	0.0431486	4.53454	0.504768	1.25238	0.403046	1.31098	0.121125	1.41956	0.085326	3.55087	1.23629	1.61815	0.764018	0.388322	0.615761	1.47056	0.418725	1.25592	7.51803	4.75901	1.57974	0.659692
3.30095	g1888.t1	g43247.t1	0.021708	1.03325	0.0210095	5.57281	103.669	53.3392	1.94358	0.958715	0.977643	1.84781	0.529081	0.91844	0.263487	1.13174	0.232815	2.10274	0.712548	1.42217	0.50103	0.997032	0.354018	1.17701	0.300778	1.73323
3.30095	g1888.t1	g37468.t1	0.0441	1.02205	0.0431486	4.53454	0.439566	1.28499	0.342079	1.5476	0.358993	1.1795	0.304361	1.71614	0	1	0		0.778441	1.38922	0.560344	0.835616	0	1	0
3.30095	g1888.t1	g49811.t1	0.0441	1.02205	0.0431486	4.53454	0.226094	1.39172	0.162456	2.62188	0.358993	1.1795	0.304361	1.71614	0	1	0		0.778441	1.38922	0.560344	0.835616	0	1	0
3.30095	g1888.t1	g27958.t1	0.021568	1.03332	0.0208726	5.58225	0.504768	1.25238	0.403046	1.31098	20.7704	11.7442	1.76857	0.822582	8.78641	5.39321	1.62916	0.704131	0.745285	1.4058	0.530151	0.915526	6.91494	4.45747	1.55131	0.633492
3.30095	g1888.t1	g11925.t1	0.889226	1.48871	0.597312	0.743444	0.919723	1.96463	0.468141	1.09499	12.1343	7.42616	1.634	0.708407	6.82399	4.41199	1.54669	0.629184	2.3135	2.93519	0.788195	0.343376	7.84124	4.92062	1.59355	0.672242
3.30095	g1888.t1	g128.t1	0.213397	1.1508	0.185434	2.43102	44.2144	23.612	1.87254	0.904998	11.1349	6.92643	1.60759	0.684901	11.3599	6.67994	1.7006	0.766041	0.433758	1.56156	0.277772	1.84803	7.15539	4.57769	1.5631	0.644409
3.30095	g34497.t1	g30186.t1	0.348709	1.19304	0.292287	1.77454	0.42759	1.21379	0.352275	1.50522	1.58052	1.89172	0.835495	0.259298	12.8152	7.62761	1.68011	0.748553	0.021028	1.04431	0.0201357	5.6341	5.57375	4.08221	1.36538	0.449298
3.30095	g34497.t1	g4888.t1	0.322884	1.20595	0.267742	1.90108	0	1	0		1.19891	2.08252	0.575701	0.796608	12.5769	7.74675	1.62351	0.69912	0.064421	1.06601	0.0604319	4.04855	5.69316	4.0225	1.41533	0.501138
3.30095	g34497.t1	g8342.t1	0.344719	1.19503	0.28846	1.79356	0.115347	1.05767	0.109057	3.19684	4.03903	4.70149	0.859095	0.21911	7.96637	10.052	0.792513	0.335493	19.6536	10.8606	1.80962	0.85569	3.35979	5.18919	0.647459	0.627139
3.30095	g34497.t1	g20267.t1	0.344719	1.19503	0.28846	1.79356	0	1	0		0.267104	2.54842	0.104811	3.25413	11.768	8.15122	1.44371	0.529783	0.032936	1.05027	0.0313596	4.99495	5.09239	4.32288	1.17801	0.23635
3.30095	g34497.t1	g16234.t1	1.99769	2.36624	0.844249	0.24426	0	1	0		1.05902	2.15246	0.492004	1.02326	11.1441	8.46317	1.31678	0.39701	0	1.0338	0		5.56655	4.0858	1.36241	0.446163
3.30095	g34497.t1	g25164.t1	0.137772	1.43628	0.0959229	3.38198	0.175225	1.08761	0.16111	2.63388	3.30166	4.3328	0.762014	0.392111	11.4818	8.29432	1.3843	0.469153	0.43939	1.25349	0.350532	1.51238	4.35643	4.69086	0.928705	0.106707
3.30095	g34497.t1	g6571.t1	0.367392	1.1837	0.310377	1.68791	0	1	0		1.03946	2.16225	0.480729	1.0567	12.8452	7.6126	1.68736	0.754771	0.124446	1.09602	0.113543	3.13868	5.86908	3.93454	1.49168	0.576939
3.30095	g34497.t1	g1888.t1	0.323292	1.20575	0.268126	1.89902	0.504768	1.25238	0.403046	1.31098	1.32298	2.02048	0.654785	0.610907	13.0352	7.51761	1.73396	0.794069	0.744642	1.40612	0.529572	0.917101	5.86908	3.93454	1.49168	0.576939
3.30095	g27816.t1	g30186.t1	0.277597	1.15748	0.239828	2.05993	2.14765	2.50142	0.858575	0.219985	47.9093	25.0561	1.91208	0.935143	6.09587	4.26795	1.42829	0.514291	3.11104	2.61034	1.19181	0.253154	9.07398	5.83232	1.55581	0.637665
3.30095	g27816.t1	g4888.t1	0.251772	1.17039	0.215117	2.2168	2.57524	2.28762	1.12573	0.17086	47.5277	25.2469	1.88251	0.912661	5.85761	4.38708	1.3352	0.417052	3.06764	2.63204	1.1655	0.220948	9.1934	5.77262	1.59259	0.671373
3.30095	g27816.t1	g8342.t1	0.273607	1.15948	0.235975	2.0833	2.45989	2.34529	1.04886	0.0688276	42.2897	27.8659	1.51762	0.601808	1.24703	6.69237	0.186336	2.42402	16.5215	12.4266	1.32953	0.410913	6.86002	6.9393	0.988575	0.0165779
3.30095	g27816.t1	g20267.t1	0.273607	1.15948	0.235975	2.0833	2.57524	2.28762	1.12573	0.17086	46.5959	25.7128	1.81217	0.857715	5.04867	4.79155	1.05366	0.0754117	3.09913	2.6163	1.18455	0.244335	8.59263	6.073	1.41489	0.50069
3.30095	g27816.t1	g16234.t1	2.06881	2.33068	0.887639	0.171954	2.57524	2.28762	1.12573	0.17086	47.3878	25.3168	1.87179	0.904417	4.42476	5.1035	0.867005	0.205888	3.13206	2.59983	1.20472	0.268696	9.06678	5.83592	1.55362	0.63563
3.30095	g27816.t1	g25164.t1	0.208884	1.40072	0.149126	2.7454	2.40002	2.37523	1.01043	0.0149753	43.0271	27.4972	1.56478	0.645962	4.76246	4.93465	0.965106	0.0512406	2.69267	2.81953	0.955009	0.0664134	7.85666	6.44098	1.21979	0.286636
3.30095	g27816.t1	g6571.t1	0.29628	1.14814	0.258052	1.95427	2.57524	2.28762	1.12573	0.17086	47.3682	25.3266	1.87029	0.903264	6.12589	4.25293	1.44039	0.526461	3.00762	2.66205	1.12981	0.176081	9.36931	5.68466	1.64818	0.72087
3.30095	g27816.t1	g1888.t1	0.25218	1.17019	0.215503	2.21422	2.07047	2.54	0.815146	0.29487	47.6517	25.1849	1.89208	0.919972	6.31588	4.15794	1.51899	0.603115	2.38742	2.97215	0.803264	0.316055	9.36931	5.68466	1.64818	0.72087
0.5568	g20646.t1	g7621.t1	0.113633	1.06823	0.106375	3.23276	0.086963	1.04348	0.0833393	3.58486	2.42998	2.55662	0.950465	0.0732945	5.60691	4.88119	1.14868	0.199973	12.9457	7.71786	1.67736	0.746196	2.70833	3.10525	0.872179	0.197304
3.30615	g45674.t1	g30186.t1	5.87132	3.95434	1.48478	0.570247	0.317109	1.26904	0.249882	2.00068	0.101457	1.05073	0.0965587	3.37245	0.092213	1.1739	0.0785525	3.6702	0.054827	1.02741	0.0533641	4.22799	20.403	11.4968	1.77466	0.827544
3.30615	g45674.t1	g33902.t1	5.75681	4.0116	1.43504	0.521093	0.110481	1.05524	0.104697	3.2557	25.8306	13.9153	1.85627	0.892409	12.4752	7.3654	1.69376	0.760228	0.027927	1.01396	0.0275424	5.1822	8.81723	17.2897	0.509971	0.971513
3.30615	g45674.t1	g12071.t1	4.19968	4.79016	0.876731	0.189794	0.110481	1.05524	0.104697	3.2557	9.00024	5.50012	1.63637	0.7105	5.34936	3.80248	1.40681	0.492427	0.157292	1.07865	0.145824	2.7777	17.5975	12.8995	1.3642	0.448055
3.30615	g4888.t1	g45674.t1	5.84549	3.96725	1.47344	0.559184	0.110481	1.05524	0.104697	3.2557	0.483066	1.24153	0.389088	1.36183	0.330475	1.29303	0.255581	1.96815	0.09822	1.04911	0.0936222	3.41701	20.5224	11.4371	1.79437	0.843476
3.30615	g20293.t1	g30186.t1	0.00861	1.02299	0.00841652	6.89256	1.06692	1.96105	0.544056	0.878173	0.403252	1.30308	0.30946	1.69218	2.41321	2.42662	0.994476	0.00799147	0.021776	1.04394	0.0208595	5.58315	0.202628	1.39665	0.145082	2.78506
3.30615	g20293.t1	g33902.t1	0.105899	1.08024	0.0980326	3.35059	1.49451	1.74726	0.855348	0.225417	25.3259	14.1677	1.78759	0.838012	9.96978	8.61811	1.15684	0.21019	0.005124	1.03049	0.0049724	7.65184	11.3831	7.18951	1.58329	0.662928
3.30615	g20293.t1	g12071.t1	1.66302	1.85881	0.894674	0.160566	1.49451	1.74726	0.855348	0.225417	8.49553	5.75248	1.47685	0.562522	2.84394	5.05519	0.562577	0.829876	0.124241	1.09517	0.113444	3.13994	2.6028	2.79936	0.929783	0.105034
3.30615	g20293.t1	g4888.t1	0.017215	1.0359	0.0166184	5.91108	1.49451	1.74726	0.855348	0.225417	0.021643	1.49389	0.0144877	6.10903	2.17495	2.54575	0.854346	0.227107	0.065169	1.06564	0.0611551	4.03138	0.322044	1.33694	0.240882	2.0536
3.30615	g45675.t1	g30186.t1	0.223918	1.13064	0.198045	2.3361	0.42759	1.21379	0.352275	1.50522	0.101457	1.05073	0.0965587	3.37245	0.22001	1.11	0.198206	2.33493	0.054827	1.02741	0.0533641	4.22799	0.847448	1.71906	0.492973	1.02042
3.30615	g45675.t1	g33902.t1	0.109409	1.1879	0.0921031	3.44061	0	1	0		25.8306	13.9153	1.85627	0.892409	12.603	7.3015	1.72608	0.787502	0.027927	1.01396	0.0275424	5.1822	10.7383	7.51192	1.4295	0.515509
3.30615	g45675.t1	g12071.t1	1.44772	1.96646	0.736205	0.441821	0	1	0		9.00024	5.50012	1.63637	0.7105	5.47716	3.73858	1.46504	0.550937	0.157292	1.07865	0.145824	2.7777	1.95798	3.12177	0.627201	0.673
3.30615	g45675.t1	g4888.t1	0.198093	1.14355	0.173226	2.52928	0	1	0		0.483066	1.24153	0.389088	1.36183	0.458272	1.22914	0.372841	1.42337	0.09822	1.04911	0.0936222	3.41701	0.966864	1.65935	0.582677	0.779232
3.30615	g8342.t1	g45674.t1	5.86733	3.95634	1.48302	0.568538	0.004866	1.11291	0.0043723	7.83739	5.721	3.8605	1.48193	0.56748	4.94105	3.59832	1.37315	0.457494	19.6874	10.8437	1.81556	0.860415	18.189	12.6038	1.44314	0.529208
3.30615	g8342.t1	g20293.t1	0.00462	1.02498	0.00450739	7.79349	1.37916	1.80493	0.76411	0.388148	5.2163	4.11286	1.26829	0.342885	2.43563	4.85104	0.502084	0.993998	19.6543	10.8602	1.80976	0.855794	2.01133	2.50363	0.803367	0.315868
3.30615	g8342.t1	g45675.t1	0.219928	1.13264	0.194173	2.36458	0.115347	1.05767	0.109057	3.19684	5.721	3.8605	1.48193	0.56748	5.06885	3.53443	1.43414	0.520183	19.6874	10.8437	1.81556	0.860415	1.36651	2.82604	0.483544	1.04828
3.30615	g20267.t1	g45674.t1	5.86733	3.95634	1.48302	0.568538	0.110481	1.05524	0.104697	3.2557	1.41487	1.70744	0.828653	0.27116	1.13942	1.6975	0.671229	0.575122	0.066735	1.03337	0.0645801	3.95277	19.9216	11.7375	1.69726	0.76321
3.30615	g20267.t1	g20293.t1	0.00462	1.02498	0.00450739	7.79349	1.49451	1.74726	0.855348	0.225417	0.910163	1.95979	0.464419	1.1065	1.36601	2.95022	0.46302	1.11085	0.033684	1.04989	0.0320833	4.96204	0.278725	1.63732	0.170232	2.55443
3.30615	g20267.t1	g45675.t1	0.219928	1.13264	0.194173	2.36458	0	1	0		1.41487	1.70744	0.828653	0.27116	1.26721	1.63361	0.775715	0.366402	0.066735	1.03337	0.0645801	3.95277	0.366095	1.95973	0.186809	2.42037
3.30615	g16234.t1	g45674.t1	3.52491	5.12754	0.687447	0.54068	0.110481	1.05524	0.104697	3.2557	0.622954	1.31148	0.475002	1.07399	1.76332	2.00946	0.877512	0.18851	0.033799	1.0169	0.0332373	4.91105	20.3958	11.5004	1.77348	0.826584
3.30615	g16234.t1	g20293.t1	2.33779	2.19619	1.06448	0.0901446	1.49451	1.74726	0.855348	0.225417	0.118245	1.56383	0.0756124	3.72523	0.742101	3.26217	0.227487	2.13614	0.000748	1.03343	0.000723807	10.4321	0.195431	1.40025	0.139569	2.84095
3.30615	g16234.t1	g45675.t1	2.12249	2.30384	0.92128	0.118288	0	1	0		0.622954	1.31148	0.475002	1.07399	1.89112	1.94556	0.972018	0.0409446	0.033799	1.0169	0.0332373	4.91105	0.840251	1.72266	0.487765	1.03574
3.30615	g25164.t1	g45674.t1	5.38483	4.19758	1.28284	0.359344	0.064744	1.14285	0.0566512	4.14175	4.98363	3.49182	1.42723	0.51322	1.42562	1.84061	0.774539	0.36859	0.473189	1.23659	0.382655	1.38588	19.1856	12.1055	1.58487	0.664368
3.30615	g25164.t1	g20293.t1	0.477871	1.26623	0.377397	1.40584	1.31929	1.83487	0.719009	0.475919	4.47893	3.74417	1.19624	0.258506	1.0798	3.09332	0.349075	1.51839	0.440138	1.25312	0.351234	1.5095	1.01469	2.0053	0.506002	0.982785
3.30615	g25164.t1	g45675.t1	0.262563	1.37388	0.19111	2.38752	0.175225	1.08761	0.16111	2.63388	4.98363	3.49182	1.42723	0.51322	1.55342	1.77671	0.874324	0.19376	0.473189	1.23659	0.382655	1.38588	0.369868	2.32771	0.158897	2.65383
3.30615	g2313.t1	g45674.t1	5.33181	4.2241	1.26224	0.335983	0.110481	1.05524	0.104697	3.2557	36.5318	19.2659	1.89619	0.923103	27.7136	14.9846	1.84947	0.887114	2.84211	2.42106	1.17391	0.231327	4.67432	24.0354	0.194476	2.36233
3.30615	g2313.t1	g20293.t1	0.530898	1.29274	0.410676	1.28393	1.49451	1.74726	0.855348	0.225417	36.0271	19.5183	1.84582	0.884258	25.2081	16.2373	1.55248	0.634579	2.80906	2.43758	1.1524	0.204638	24.8746	13.9353	1.78501	0.835934
3.30615	g2313.t1	g45675.t1	0.31559	1.4004	0.225358	2.14971	0	1	0		36.5318	19.2659	1.89619	0.923103	27.8414	14.9207	1.86596	0.899916	2.84211	2.42106	1.17391	0.231327	24.2298	14.2577	1.69942	0.765043
3.30615	g38678.t1	g30186.t1	0.018683	1.00934	0.0185101	5.75554	0.25672	1.29923	0.197594	2.33939	0.020055	1.11148	0.0180434	5.79238	1.49265	1.96634	0.759104	0.397631	0.054827	1.02741	0.0533641	4.22799	0.118324	1.23617	0.0957181	3.38506
3.30615	g38678.t1	g33902.t1	0.133192	1.0666	0.124876	3.00143	0.17087	1.08543	0.157421	2.6673	25.7091	13.9761	1.83951	0.879321	10.8903	8.15783	1.33496	0.416791	0.027927	1.01396	0.0275424	5.1822	11.704	7.02903	1.6651	0.735609
3.30615	g38678.t1	g12071.t1	1.69032	1.84516	0.916083	0.12645	0.17087	1.08543	0.157421	2.6673	8.87873	5.56088	1.59664	0.675041	3.76449	4.59491	0.819275	0.287581	0.157292	1.07865	0.145824	2.7777	2.92375	2.63888	1.10795	0.147892
3.30615	g38678.t1	g4888.t1	0.044508	1.02225	0.0435391	4.52155	0.17087	1.08543	0.157421	2.6673	0.361554	1.30229	0.27763	1.84877	1.25439	2.08547	0.601492	0.733384	0.09822	1.04911	0.0936222	3.41701	0.001092	1.17646	0.000928206	10.0733
3.30615	g38678.t1	g8342.t1	0.022673	1.01134	0.0224188	5.47914	0.055523	1.14311	0.0485719	4.36373	5.59949	3.92126	1.42798	0.513979	3.35619	4.39076	0.764376	0.387646	19.6874	10.8437	1.81556	0.860415	2.33228	2.34315	0.995362	0.00670645
3.30615	g38678.t1	g20267.t1	0.022673	1.01134	0.0224188	5.47914	0.17087	1.08543	0.157421	2.6673	1.29336	1.76819	0.731459	0.451151	0.445451	2.48994	0.1789	2.48277	0.066735	1.03337	0.0645801	3.95277	0.599677	1.47685	0.406052	1.30026
3.30615	g38678.t1	g16234.t1	2.36509	2.18254	1.08364	0.115883	0.17087	1.08543	0.157421	2.6673	0.501442	1.37223	0.36542	1.45237	0.178457	2.80189	0.0636916	3.97275	0.033799	1.0169	0.0332373	4.91105	0.125521	1.23977	0.101245	3.30407
3.30615	g38678.t1	g25164.t1	0.505164	1.25258	0.403298	1.31008	0.004355	1.17305	0.00371255	8.07337	4.86212	3.55257	1.36862	0.452722	0.159243	2.63304	0.0604787	4.04743	0.473189	1.23659	0.382655	1.38588	1.33564	1.84483	0.723991	0.465956
3.30615	g38678.t1	g2313.t1	0.558191	1.2791	0.436395	1.19629	0.17087	1.08543	0.157421	2.6673	36.4103	19.3267	1.88394	0.913754	26.1287	15.777	1.65612	0.727811	2.84211	2.42106	1.17391	0.231327	25.1956	13.7748	1.82911	0.871139
3.30615	g8305.t1	g30186.t1	6.04958	4.04347	1.49613	0.58124	0.42759	1.21379	0.352275	1.50522	0.040701	1.08111	0.0376475	4.7313	0.57045	1.50524	0.378977	1.39982	0.011066	1.06036	0.0104361	6.58228	0.412704	1.50168	0.274827	1.8634
3.30615	g8305.t1	g33902.t1	5.93507	4.10073	1.44732	0.533385	0	1	0		25.7699	13.9457	1.84787	0.885866	11.8125	7.69673	1.53475	0.618002	0.037966	1.04691	0.0362648	4.78529	11.173	7.29455	1.53169	0.615129
3.30615	g8305.t1	g12071.t1	4.37794	4.87929	0.89725	0.156418	0	1	0		8.93949	5.5305	1.6164	0.692782	4.6867	4.13381	1.13375	0.1811	0.091399	1.11159	0.0822235	3.60431	2.39272	2.9044	0.823827	0.279587
3.30615	g8305.t1	g4888.t1	6.02375	4.05638	1.48501	0.570468	0	1	0		0.42231	1.27191	0.332028	1.59062	0.332188	1.62437	0.204503	2.2898	0.032327	1.08206	0.0298755	5.06489	0.53212	1.44198	0.369021	1.43822
3.30615	g8305.t1	g8342.t1	6.04559	4.04547	1.49441	0.579576	0.115347	1.05767	0.109057	3.19684	5.66025	3.89088	1.45475	0.540769	4.27839	3.92965	1.08874	0.122665	19.6215	10.8766	1.804	0.851202	1.80126	2.60866	0.69049	0.534308
3.30615	g8305.t1	g20267.t1	6.04559	4.04547	1.49441	0.579576	0	1	0		1.35412	1.73781	0.779207	0.359922	0.476752	2.02884	0.234988	2.08934	0.000842	1.06631	0.000789636	10.3065	0.068649	1.74236	0.0394	4.66566
3.30615	g8305.t1	g16234.t1	3.70318	5.21667	0.709873	0.494367	0	1	0		0.562198	1.34186	0.418971	1.25508	1.10066	2.34079	0.470209	1.08863	0.032094	1.04985	0.0305702	5.03173	0.405507	1.50528	0.269389	1.89224
3.30615	g8305.t1	g25164.t1	5.5631	4.28671	1.29775	0.376017	0.175225	1.08761	0.16111	2.63388	4.92288	3.52219	1.39767	0.483027	0.76296	2.17194	0.35128	1.5093	0.407296	1.26954	0.320821	1.64016	0.804612	2.11034	0.381271	1.39111
3.30615	g8305.t1	g2313.t1	5.51007	4.31323	1.27748	0.353303	0	1	0		36.4711	19.2963	1.89006	0.918429	27.0509	15.3159	1.7662	0.820645	2.77622	2.454	1.1313	0.177985	24.6646	14.0403	1.7567	0.812864
3.30615	g50070.t1	g30186.t1	0.078416	1.05789	0.0741248	3.7539	0.42759	1.21379	0.352275	1.50522	0.030223	1.11657	0.0270678	5.20728	1.38	1.91001	0.72251	0.46891	0.054827	1.02741	0.0533641	4.22799	0.088477	1.33957	0.0660487	3.92033
3.30615	g50070.t1	g33902.t1	0.036093	1.11515	0.0323662	4.94937	0	1	0		25.699	13.9812	1.83811	0.878226	11.003	8.10151	1.35814	0.441633	0.027927	1.01396	0.0275424	5.1822	11.4972	7.13243	1.61197	0.688822
3.30615	g50070.t1	g12071.t1	1.59322	1.89371	0.841322	0.24927	0	1	0		8.86856	5.56596	1.59336	0.672069	3.87714	4.53858	0.854263	0.227248	0.157292	1.07865	0.145824	2.7777	2.71695	2.74228	0.990761	0.013391
3.30615	g50070.t1	g4888.t1	0.052591	1.0708	0.0491136	4.34773	0	1	0		0.351386	1.30737	0.268773	1.89554	1.14174	2.02914	0.562672	0.829635	0.09822	1.04911	0.0936222	3.41701	0.207893	1.27986	0.162434	2.62208
3.30615	g50070.t1	g8342.t1	0.074426	1.05989	0.0702208	3.83196	0.115347	1.05767	0.109057	3.19684	5.58932	3.92634	1.42354	0.509488	3.46884	4.33443	0.800298	0.321391	19.6874	10.8437	1.81556	0.860415	2.12548	2.44655	0.868767	0.202959
3.30615	g50070.t1	g20267.t1	0.074426	1.05989	0.0702208	3.83196	0	1	0		1.28319	1.77328	0.723628	0.46668	0.332801	2.43361	0.136752	2.87037	0.066735	1.03337	0.0645801	3.95277	0.392876	1.58025	0.248617	2.00801
3.30615	g50070.t1	g16234.t1	2.26799	2.23109	1.01654	0.023662	0	1	0		0.491274	1.37732	0.356689	1.48726	0.291107	2.74557	0.106028	3.23748	0.033799	1.0169	0.0332373	4.91105	0.08128	1.34317	0.0605136	4.0466
3.30615	g50070.t1	g25164.t1	0.408065	1.30113	0.313623	1.6729	0.175225	1.08761	0.16111	2.63388	4.85195	3.55766	1.36381	0.447638	0.046593	2.57672	0.0180823	5.78928	0.473189	1.23659	0.382655	1.38588	1.12884	1.94823	0.579418	0.787324
3.30615	g50070.t1	g2313.t1	0.461092	1.32764	0.347301	1.52574	0	1	0		36.4001	19.3317	1.88292	0.912972	26.2413	15.7207	1.66922	0.739177	2.84211	2.42106	1.17391	0.231327	24.9888	13.8782	1.80058	0.84846
3.30615	g37461.t1	g45674.t1	5.89	3.945	1.49303	0.578242	30.0053	16.1131	1.86216	0.896981	3.87091	2.93545	1.31867	0.399088	0.127797	1.0639	0.120121	3.05743	0	1	0		20.6983	11.3491	1.82378	0.866928
3.30615	g37461.t1	g20293.t1	0.027293	1.01365	0.0269256	5.21488	28.6213	16.8052	1.70313	0.768185	3.3662	3.18781	1.05596	0.0785557	2.63322	2.31661	1.13667	0.184813	0.033051	1.01653	0.0325137	4.94281	0.497961	1.24898	0.398694	1.32665
3.30615	g37461.t1	g45675.t1	0.242601	1.1213	0.216357	2.20852	30.1158	16.0579	1.87545	0.907237	3.87091	2.93545	1.31867	0.399088	0	1	0		0	1	0		1.14278	1.57139	0.727242	0.459493
3.30615	g37461.t1	g38678.t1	0	1	0		29.9449	16.1433	1.85494	0.891373	3.7494	2.99621	1.25138	0.32352	1.71266	1.85633	0.922606	0.116213	0	1	0		0.177009	1.0885	0.162617	2.62045
3.30615	g37461.t1	g8305.t1	6.06826	4.03413	1.50423	0.589025	30.1158	16.0579	1.87545	0.907237	3.81015	2.96583	1.28468	0.361412	0.79046	1.39523	0.566545	0.819739	0.065893	1.03295	0.0637913	3.9705	0.708037	1.35402	0.522915	0.935351
3.30615	g37461.t1	g50070.t1	0.097099	1.04855	0.0926032	3.43279	30.1158	16.0579	1.87545	0.907237	3.73923	3.00129	1.24587	0.317156	1.60001	1.80001	0.888893	0.169918	0	1	0		0.38381	1.1919	0.322014	1.63481
3.30615	g37460.t1	g45674.t1	5.89	3.945	1.49303	0.578242	0.110481	1.05524	0.104697	3.2557	0.276283	1.13814	0.242749	2.04246	0.127797	1.0639	0.120121	3.05743	0	1	0		20.6983	11.3491	1.82378	0.866928
3.30615	g37460.t1	g20293.t1	0.027293	1.01365	0.0269256	5.21488	1.49451	1.74726	0.855348	0.225417	0.228426	1.3905	0.164277	2.6058	2.63322	2.31661	1.13667	0.184813	0.033051	1.01653	0.0325137	4.94281	0.497961	1.24898	0.398694	1.32665
3.30615	g37460.t1	g45675.t1	0.242601	1.1213	0.216357	2.20852	0	1	0		0.276283	1.13814	0.242749	2.04246	0	1	0		0	1	0		1.14278	1.57139	0.727242	0.459493
3.30615	g37460.t1	g38678.t1	0	1	0		0.17087	1.08543	0.157421	2.6673	0.154771	1.1989	0.129094	2.9535	1.71266	1.85633	0.922606	0.116213	0	1	0		0.177009	1.0885	0.162617	2.62045
3.30615	g37460.t1	g8305.t1	6.06826	4.03413	1.50423	0.589025	0	1	0		0.215527	1.16852	0.184445	2.43874	0.79046	1.39523	0.566545	0.819739	0.065893	1.03295	0.0637913	3.9705	0.708037	1.35402	0.522915	0.935351
3.30615	g37460.t1	g50070.t1	0.097099	1.04855	0.0926032	3.43279	0	1	0		0.144603	1.20398	0.120104	3.05764	1.60001	1.80001	0.888893	0.169918	0	1	0		0.38381	1.1919	0.322014	1.63481
3.30615	g38443.t1	g45674.t1	5.8698	3.9551	1.48411	0.569598	0.110481	1.05524	0.104697	3.2557	56.9127	29.4563	1.9321	0.950172	27.5746	14.9151	1.84877	0.886567	0.148357	1.07418	0.138112	2.85609	6.81629	25.1064	0.271496	1.881
3.30615	g38443.t1	g20293.t1	0.007094	1.02375	0.00692945	7.17304	1.49451	1.74726	0.855348	0.225417	56.408	29.7087	1.8987	0.925014	25.0692	16.1678	1.55056	0.63279	0.115306	1.0907	0.105717	3.24172	27.0166	15.0063	1.80036	0.848282
3.30615	g38443.t1	g45675.t1	0.222402	1.1314	0.196572	2.34687	0	1	0		56.9127	29.4563	1.9321	0.950172	27.7024	14.8512	1.86533	0.899431	0.148357	1.07418	0.138112	2.85609	26.3718	15.3287	1.72042	0.782762
3.30615	g38443.t1	g38678.t1	0.020199	1.0101	0.019997	5.64407	0.17087	1.08543	0.157421	2.6673	56.7912	29.5171	1.92401	0.944116	25.9897	15.7075	1.6546	0.726486	0.148357	1.07418	0.138112	2.85609	27.3376	14.8458	1.84144	0.880831
3.30615	g38443.t1	g8305.t1	6.04806	4.04423	1.49548	0.580608	0	1	0		56.8519	29.4867	1.92805	0.947144	26.9119	15.2464	1.76513	0.819775	0.082464	1.10712	0.0744848	3.74691	26.8065	15.1113	1.77394	0.826957
3.30615	g38443.t1	g50070.t1	0.0769	1.05865	0.0726398	3.7831	0	1	0		56.781	29.5222	1.92333	0.943609	26.1024	15.6512	1.66776	0.737908	0.148357	1.07418	0.138112	2.85609	27.1308	14.9492	1.81486	0.859862
3.30615	g6571.t1	g45674.t1	5.89	3.945	1.49303	0.578242	0.110481	1.05524	0.104697	3.2557	0.64252	1.32126	0.486293	1.0401	0.062192	1.15889	0.053665	4.21987	0.158245	1.07912	0.146642	2.76963	20.6983	11.3491	1.82378	0.866928
3.30615	g6571.t1	g20293.t1	0.027293	1.01365	0.0269256	5.21488	1.49451	1.74726	0.855348	0.225417	0.137811	1.57361	0.0875761	3.51332	2.44323	2.41161	1.01311	0.0187972	0.125194	1.09565	0.114265	3.12955	0.497961	1.24898	0.398694	1.32665
3.30615	g6571.t1	g45675.t1	0.242601	1.1213	0.216357	2.20852	0	1	0		0.64252	1.32126	0.486293	1.0401	0.189989	1.09499	0.173507	2.52694	0.158245	1.07912	0.146642	2.76963	1.14278	1.57139	0.727242	0.459493
3.30615	g6571.t1	g38678.t1	0	1	0		0.17087	1.08543	0.157421	2.6673	0.521008	1.38202	0.376991	1.4074	1.52267	1.95133	0.780328	0.357848	0.158245	1.07912	0.146642	2.76963	0.177009	1.0885	0.162617	2.62045
3.30615	g6571.t1	g8305.t1	6.06826	4.03413	1.50423	0.589025	0	1	0		0.581764	1.35164	0.430414	1.2162	0.600471	1.49022	0.40294	1.31136	0.092352	1.11207	0.0830452	3.58996	0.708037	1.35402	0.522915	0.935351
3.30615	g6571.t1	g50070.t1	0.097099	1.04855	0.0926032	3.43279	0	1	0		0.51084	1.3871	0.368279	1.44113	1.41002	1.895	0.744076	0.426479	0.158245	1.07912	0.146642	2.76963	0.38381	1.1919	0.322014	1.63481
3.30615	g47327.t1	g45674.t1	4.68461	4.54769	1.03011	0.0427938	0.725683	1.47332	0.492549	1.02166	34.5523	18.2762	1.89057	0.91882	20.7631	11.5093	1.80402	0.851216	1.25716	1.62858	0.771937	0.373446	7.18526	18.1057	0.396852	1.33333
3.30615	g47327.t1	g20293.t1	1.1781	1.61634	0.728866	0.456274	0.658347	2.16534	0.304039	1.71767	34.0476	18.5285	1.83758	0.877806	18.2577	12.7621	1.43062	0.516642	1.22411	1.64511	0.744092	0.426447	13.0151	8.00549	1.62577	0.70112
3.30615	g47327.t1	g45675.t1	0.962788	1.72399	0.558463	0.840466	0.836164	1.41808	0.589644	0.762083	34.5523	18.2762	1.89057	0.91882	20.8909	11.4454	1.82526	0.8681	1.25716	1.62858	0.771937	0.373446	12.3702	8.3279	1.4854	0.570849
3.30615	g47327.t1	g38678.t1	1.20539	1.60269	0.752102	0.411001	0.665294	1.50352	0.442492	1.17628	34.4308	18.3369	1.87768	0.908949	19.1782	12.3018	1.55898	0.640603	1.25716	1.62858	0.771937	0.373446	13.336	7.84502	1.69993	0.765479
3.30615	g47327.t1	g8305.t1	4.86287	4.63683	1.04875	0.0686715	0.836164	1.41808	0.589644	0.762083	34.4916	18.3065	1.88411	0.913885	20.1004	11.8407	1.69757	0.763475	1.19127	1.66153	0.716972	0.480012	12.805	8.11053	1.57881	0.658838
3.30615	g47327.t1	g50070.t1	1.10829	1.65124	0.671185	0.575218	0.836164	1.41808	0.589644	0.762083	34.4206	18.342	1.8766	0.908123	19.2909	12.2454	1.57535	0.655673	1.25716	1.62858	0.771937	0.373446	13.1292	7.94842	1.6518	0.724041
3.30615	g16579.t1	g45674.t1	5.89	3.945	1.49303	0.578242	0.110481	1.05524	0.104697	3.2557	0.480118	1.24006	0.387174	1.36895	1.1085	1.68204	0.659016	0.601614	0.16268	1.08134	0.150443	2.73271	13.1803	15.1082	0.872394	0.196949
3.30615	g16579.t1	g20293.t1	0.027293	1.01365	0.0269256	5.21488	1.49451	1.74726	0.855348	0.225417	0.024591	1.49241	0.0164773	5.92337	1.39693	2.93476	0.475995	1.07098	0.129629	1.09787	0.118074	3.08224	7.02006	5.00799	1.40177	0.487252
3.30615	g16579.t1	g45675.t1	0.242601	1.1213	0.216357	2.20852	0	1	0		0.480118	1.24006	0.387174	1.36895	1.23629	1.61815	0.764018	0.388322	0.16268	1.08134	0.150443	2.73271	6.37524	5.3304	1.19602	0.258236
3.30615	g16579.t1	g38678.t1	0	1	0		0.17087	1.08543	0.157421	2.6673	0.358606	1.30082	0.275678	1.85894	0.476371	2.47448	0.192514	2.37697	0.16268	1.08134	0.150443	2.73271	7.34102	4.84752	1.51439	0.598734
3.30615	g16579.t1	g8305.t1	6.06826	4.03413	1.50423	0.589025	0	1	0		0.419362	1.27044	0.330093	1.59906	0.445832	2.01338	0.221435	2.17504	0.096787	1.11429	0.0868601	3.52516	6.80999	5.11303	1.33189	0.413474
3.30615	g16579.t1	g50070.t1	0.097099	1.04855	0.0926032	3.43279	0	1	0		0.348438	1.3059	0.266818	1.90607	0.363721	2.41815	0.150413	2.733	0.16268	1.08134	0.150443	2.73271	7.13422	4.95092	1.44099	0.527059
3.30615	g47741.t1	g30186.t1	0.00364	1.0205	0.00356687	8.13113	0.086909	1.38414	0.0627894	3.99334	0.08025	1.14158	0.0702972	3.83039	1.55296	1.99649	0.777845	0.362445	0.010859	1.06026	0.0102419	6.60938	0.05759	1.32413	0.0434928	4.52308
3.30615	g47741.t1	g33902.t1	0.110869	1.07776	0.10287	3.2811	0.340681	1.17034	0.291096	1.78043	25.6489	14.0062	1.83126	0.872836	10.83	8.18799	1.32267	0.403457	0.037759	1.04681	0.0360707	4.79303	11.5281	7.11699	1.6198	0.69582
3.30615	g47741.t1	g12071.t1	1.66799	1.85632	0.898549	0.154331	0.340681	1.17034	0.291096	1.78043	8.81854	5.59097	1.57728	0.657439	3.70419	4.62506	0.800894	0.320316	0.091606	1.11149	0.0824174	3.60091	2.74783	2.72684	1.0077	0.0110651
3.30615	g47741.t1	g4888.t1	0.022185	1.03342	0.0214676	5.54169	0.340681	1.17034	0.291096	1.78043	0.301359	1.33239	0.22618	2.14446	1.3147	2.11562	0.621424	0.68635	0.032534	1.08195	0.0300697	5.05555	0.177006	1.26442	0.13999	2.83661
3.30615	g47741.t1	g8342.t1	0.00035	1.0225	0.000342299	11.5125	0.225334	1.22801	0.183495	2.44619	5.5393	3.95136	1.40187	0.487355	3.29588	4.42091	0.745521	0.42368	19.6217	10.8765	1.80404	0.851231	2.15637	2.43111	0.886991	0.173009
3.30615	g47741.t1	g20267.t1	0.00035	1.0225	0.000342299	11.5125	0.340681	1.17034	0.291096	1.78043	1.23317	1.79829	0.685743	0.544259	0.505758	2.52009	0.20069	2.31696	0.001049	1.06621	0.000983858	9.98926	0.423763	1.5648	0.270809	1.88465
3.30615	g47741.t1	g16234.t1	2.34276	2.1937	1.06795	0.0948418	0.340681	1.17034	0.291096	1.78043	0.441247	1.40233	0.314653	1.66817	0.11815	2.83204	0.041719	4.58315	0.031887	1.04974	0.030376	5.04092	0.050393	1.32773	0.0379544	4.71959
3.30615	g47741.t1	g25164.t1	0.482841	1.26374	0.382072	1.38808	0.165456	1.25795	0.131528	2.92656	4.80193	3.58267	1.34032	0.422578	0.21955	2.66319	0.0824386	3.60054	0.407503	1.26944	0.321011	1.63931	1.15973	1.93279	0.600028	0.736898
3.30615	g47741.t1	g2313.t1	0.535868	1.29026	0.415319	1.26771	0.340681	1.17034	0.291096	1.78043	36.3501	19.3568	1.8779	0.909122	26.0684	15.8072	1.64915	0.721723	2.77643	2.4539	1.13143	0.178154	25.0197	13.8628	1.80481	0.851849
3.30615	g47741.t1	g37461.t1	0.022323	1.01116	0.0220766	5.50134	29.7751	16.2282	1.83477	0.875601	3.6892	3.02631	1.21904	0.28575	1.77297	1.88648	0.939827	0.0895325	0.065686	1.03284	0.0635973	3.97489	0.352923	1.17646	0.299987	1.73703
3.30615	g47741.t1	g37460.t1	0.022323	1.01116	0.0220766	5.50134	0.340681	1.17034	0.291096	1.78043	0.094576	1.229	0.0769539	3.69986	1.77297	1.88648	0.939827	0.0895325	0.065686	1.03284	0.0635973	3.97489	0.352923	1.17646	0.299987	1.73703
3.30615	g47741.t1	g38443.t1	0.002124	1.02126	0.00207978	8.90935	0.340681	1.17034	0.291096	1.78043	56.731	29.5472	1.92001	0.941115	25.9294	15.7377	1.6476	0.720367	0.082671	1.10702	0.0746788	3.74316	27.1617	14.9338	1.81881	0.862995
3.30615	g47741.t1	g6571.t1	0.022323	1.01116	0.0220766	5.50134	0.340681	1.17034	0.291096	1.78043	0.460813	1.41211	0.326329	1.6156	1.58298	1.98148	0.798888	0.323934	0.092559	1.11197	0.0832391	3.58659	0.352923	1.17646	0.299987	1.73703
3.30615	g47741.t1	g47327.t1	1.18307	1.61386	0.733068	0.447981	0.495483	1.58842	0.311934	1.68069	34.3706	18.367	1.87132	0.904059	19.1179	12.3319	1.55028	0.632527	1.19148	1.66142	0.717141	0.479671	13.1601	7.93297	1.65891	0.730237
3.30615	g47741.t1	g16579.t1	0.022323	1.01116	0.0220766	5.50134	0.340681	1.17034	0.291096	1.78043	0.298411	1.33091	0.224215	2.15704	0.536678	2.50463	0.214274	2.22247	0.096994	1.11418	0.0870539	3.52195	7.1651	4.93547	1.45176	0.537799
3.30615	g43247.t1	g45674.t1	5.86761	3.9562	1.48314	0.568659	104.063	53.142	1.95821	0.969533	1.33664	1.66832	0.801188	0.319788	0.13569	1.19564	0.113487	3.1394	0.065893	1.03295	0.0637913	3.9705	20.3443	11.5262	1.76505	0.819711
3.30615	g43247.t1	g20293.t1	0.004901	1.02484	0.0047822	7.70811	102.679	53.8341	1.90733	0.931551	0.831927	1.92067	0.433144	1.20708	2.36973	2.44835	0.967889	0.047087	0.032842	1.04947	0.0312938	4.99798	0.143943	1.42599	0.100943	3.30839
3.30615	g43247.t1	g45675.t1	0.220209	1.1325	0.194446	2.36256	104.174	53.0868	1.96233	0.972565	1.33664	1.66832	0.801188	0.319788	0.263487	1.13174	0.232815	2.10274	0.065893	1.03295	0.0637913	3.9705	0.788763	1.7484	0.451134	1.14837
3.30615	g43247.t1	g38678.t1	0.022392	1.0112	0.0221441	5.49694	104.003	53.1722	1.95596	0.967876	1.21512	1.72907	0.70276	0.508896	1.44918	1.98808	0.728934	0.456139	0.065893	1.03295	0.0637913	3.9705	0.177009	1.26551	0.139871	2.83783
3.30615	g43247.t1	g8305.t1	6.04587	4.04533	1.49453	0.579694	104.174	53.0868	1.96233	0.972565	1.27588	1.6987	0.751094	0.412935	0.526973	1.52697	0.345109	1.53487	0	1.06589	0		0.354019	1.53103	0.23123	2.1126
3.30615	g43247.t1	g50070.t1	0.074707	1.05975	0.0704952	3.82633	104.174	53.0868	1.96233	0.972565	1.20496	1.73416	0.694836	0.525255	1.33653	1.93175	0.691873	0.53142	0.065893	1.03295	0.0637913	3.9705	0.029792	1.36891	0.0217632	5.52196
3.30615	g43247.t1	g47741.t1	6.9e-05	1.02236	6.75e-05	13.8549	103.833	53.2571	1.94965	0.963217	1.15493	1.75917	0.656519	0.607092	1.50948	2.01823	0.747925	0.419035	0.000207	1.06579	0.000194222	12.33	0.001095	1.35347	0.000809031	10.2715
3.30615	g44619.t1	g30186.t1	0.018683	1.00934	0.0185101	5.75554	0.42759	1.21379	0.352275	1.50522	0.101457	1.05073	0.0965587	3.37245	1.16329	1.80166	0.64568	0.631108	0.054827	1.02741	0.0533641	4.22799	0.058685	1.32468	0.0443014	4.4965
3.30615	g44619.t1	g33902.t1	0.133192	1.0666	0.124876	3.00143	0	1	0		25.8306	13.9153	1.85627	0.892409	11.2197	7.99315	1.40366	0.489197	0.027927	1.01396	0.0275424	5.1822	11.527	7.11754	1.61953	0.695572
3.30615	g44619.t1	g12071.t1	1.69032	1.84516	0.916083	0.12645	0	1	0		9.00024	5.50012	1.63637	0.7105	4.09385	4.43023	0.924072	0.113923	0.157292	1.07865	0.145824	2.7777	2.74674	2.72739	1.0071	0.0102004
3.30615	g44619.t1	g4888.t1	0.044508	1.02225	0.0435391	4.52155	0	1	0		0.483066	1.24153	0.389088	1.36183	0.925033	1.92079	0.48159	1.05412	0.09822	1.04911	0.0936222	3.41701	0.178101	1.26497	0.140795	2.82833
3.30615	g44619.t1	g8342.t1	0.022673	1.01134	0.0224188	5.47914	0.115347	1.05767	0.109057	3.19684	5.721	3.8605	1.48193	0.56748	3.68554	4.22608	0.872096	0.197441	19.6874	10.8437	1.81556	0.860415	2.15528	2.43166	0.886341	0.174067
3.30615	g44619.t1	g20267.t1	0.022673	1.01134	0.0224188	5.47914	0	1	0		1.41487	1.70744	0.828653	0.27116	0.116093	2.32526	0.0499269	4.32404	0.066735	1.03337	0.0645801	3.95277	0.422668	1.56535	0.270015	1.88889
3.30615	g44619.t1	g16234.t1	2.36509	2.18254	1.08364	0.115883	0	1	0		0.622954	1.31148	0.475002	1.07399	0.507815	2.63721	0.192557	2.37664	0.033799	1.0169	0.0332373	4.91105	0.051488	1.32827	0.0387631	4.68917
3.30615	g44619.t1	g25164.t1	0.505164	1.25258	0.403298	1.31008	0.175225	1.08761	0.16111	2.63388	4.98363	3.49182	1.42723	0.51322	0.170115	2.46836	0.0689182	3.85897	0.473189	1.23659	0.382655	1.38588	1.15863	1.93333	0.599292	0.738669
3.30615	g44619.t1	g2313.t1	0.558191	1.2791	0.436395	1.19629	0	1	0		36.5318	19.2659	1.89619	0.923103	26.458	15.6123	1.69469	0.761021	2.84211	2.42106	1.17391	0.231327	25.0186	13.8633	1.80466	0.851728
3.30615	g44619.t1	g37461.t1	0	1	0		30.1158	16.0579	1.87545	0.907237	3.87091	2.93545	1.31867	0.399088	1.38331	1.69165	0.817724	0.290314	0	1	0		0.354018	1.17701	0.300778	1.73323
3.30615	g44619.t1	g37460.t1	0	1	0		0	1	0		0.276283	1.13814	0.242749	2.04246	1.38331	1.69165	0.817724	0.290314	0	1	0		0.354018	1.17701	0.300778	1.73323
3.30615	g44619.t1	g38443.t1	0.020199	1.0101	0.019997	5.64407	0	1	0		56.9127	29.4563	1.9321	0.950172	26.3191	15.5429	1.69332	0.759859	0.148357	1.07418	0.138112	2.85609	27.1606	14.9343	1.81867	0.862884
3.30615	g44619.t1	g6571.t1	0	1	0		0	1	0		0.64252	1.32126	0.486293	1.0401	1.19332	1.78665	0.667908	0.582278	0.158245	1.07912	0.146642	2.76963	0.354018	1.17701	0.300778	1.73323
3.30615	g44619.t1	g47327.t1	1.20539	1.60269	0.752102	0.411001	0.836164	1.41808	0.589644	0.762083	34.5523	18.2762	1.89057	0.91882	19.5076	12.1371	1.60727	0.684612	1.25716	1.62858	0.771937	0.373446	13.159	7.93352	1.65866	0.730017
3.30615	g44619.t1	g16579.t1	0	1	0		0	1	0		0.480118	1.24006	0.387174	1.36895	0.147013	2.3098	0.0636475	3.97375	0.16268	1.08134	0.150443	2.73271	7.16401	4.93602	1.45137	0.537418
3.30615	g44619.t1	g43247.t1	0.022392	1.0112	0.0221441	5.49694	104.174	53.0868	1.96233	0.972565	1.33664	1.66832	0.801188	0.319788	1.11982	1.8234	0.614139	0.703364	0.065893	1.03295	0.0637913	3.9705	0	1.35402	0
3.30615	g45370.t1	g30186.t1	0.018683	1.00934	0.0185101	5.75554	0.42759	1.21379	0.352275	1.50522	0.101457	1.05073	0.0965587	3.37245	0.147892	1.29396	0.114294	3.12917	0.054827	1.02741	0.0533641	4.22799	0.295333	1.14767	0.257333	1.95829
3.30615	g45370.t1	g33902.t1	0.133192	1.0666	0.124876	3.00143	0	1	0		25.8306	13.9153	1.85627	0.892409	12.2351	7.48545	1.63452	0.708865	0.027927	1.01396	0.0275424	5.1822	11.8811	6.94053	1.71184	0.775546
3.30615	g45370.t1	g12071.t1	1.69032	1.84516	0.916083	0.12645	0	1	0		9.00024	5.50012	1.63637	0.7105	5.10925	3.92253	1.30254	0.381329	0.157292	1.07865	0.145824	2.7777	3.10076	2.55038	1.2158	0.281909
3.30615	g45370.t1	g4888.t1	0.044508	1.02225	0.0435391	4.52155	0	1	0		0.483066	1.24153	0.389088	1.36183	0.09037	1.41309	0.0639522	3.96686	0.09822	1.04911	0.0936222	3.41701	0.175917	1.08796	0.161695	2.62866
3.30615	g45370.t1	g8342.t1	0.022673	1.01134	0.0224188	5.47914	0.115347	1.05767	0.109057	3.19684	5.721	3.8605	1.48193	0.56748	4.70095	3.71838	1.26425	0.338279	19.6874	10.8437	1.81556	0.860415	2.50929	2.25465	1.11294	0.15438
3.30615	g45370.t1	g20267.t1	0.022673	1.01134	0.0224188	5.47914	0	1	0		1.41487	1.70744	0.828653	0.27116	0.89931	1.81756	0.494791	1.01511	0.066735	1.03337	0.0645801	3.95277	0.776686	1.38834	0.559434	0.837961
3.30615	g45370.t1	g16234.t1	2.36509	2.18254	1.08364	0.115883	0	1	0		0.622954	1.31148	0.475002	1.07399	1.52322	2.12951	0.71529	0.4834	0.033799	1.0169	0.0332373	4.91105	0.30253	1.15126	0.262781	1.92807
3.30615	g45370.t1	g25164.t1	0.505164	1.25258	0.403298	1.31008	0.175225	1.08761	0.16111	2.63388	4.98363	3.49182	1.42723	0.51322	1.18552	1.96066	0.604652	0.725823	0.473189	1.23659	0.382655	1.38588	1.51265	1.75632	0.861258	0.215482
3.30615	g45370.t1	g2313.t1	0.558191	1.2791	0.436395	1.19629	0	1	0		36.5318	19.2659	1.89619	0.923103	27.4735	15.1046	1.81888	0.863048	2.84211	2.42106	1.17391	0.231327	25.3726	13.6863	1.85387	0.890539
3.30615	g45370.t1	g37461.t1	0	1	0		30.1158	16.0579	1.87545	0.907237	3.87091	2.93545	1.31867	0.399088	0.367902	1.18395	0.310741	1.68622	0	1	0		0	1	0
3.30615	g45370.t1	g37460.t1	0	1	0		0	1	0		0.276283	1.13814	0.242749	2.04246	0.367902	1.18395	0.310741	1.68622	0	1	0		0	1	0
3.30615	g45370.t1	g38443.t1	0.020199	1.0101	0.019997	5.64407	0	1	0		56.9127	29.4563	1.9321	0.950172	27.3345	15.0352	1.81804	0.862384	0.148357	1.07418	0.138112	2.85609	27.5146	14.7573	1.86447	0.898768
3.30615	g45370.t1	g6571.t1	0	1	0		0	1	0		0.64252	1.32126	0.486293	1.0401	0.177913	1.27895	0.139109	2.84571	0.158245	1.07912	0.146642	2.76963	0	1	0
3.30615	g45370.t1	g47327.t1	1.20539	1.60269	0.752102	0.411001	0.836164	1.41808	0.589644	0.762083	34.5523	18.2762	1.89057	0.91882	20.523	11.6294	1.76475	0.819465	1.25716	1.62858	0.771937	0.373446	13.513	7.75651	1.74215	0.800871
3.30615	g45370.t1	g16579.t1	0	1	0		0	1	0		0.480118	1.24006	0.387174	1.36895	0.86839	1.8021	0.481878	1.05326	0.16268	1.08134	0.150443	2.73271	7.51803	4.75901	1.57974	0.659692
3.30615	g45370.t1	g43247.t1	0.022392	1.0112	0.0221441	5.49694	104.174	53.0868	1.96233	0.972565	1.33664	1.66832	0.801188	0.319788	0.104415	1.31569	0.0793611	3.65542	0.065893	1.03295	0.0637913	3.9705	0.354018	1.17701	0.300778	1.73323
3.30615	g37468.t1	g45674.t1	5.89	3.945	1.49303	0.578242	0.045279	1.08784	0.0416228	4.58648	0	1	0		0.127797	1.0639	0.120121	3.05743	0	1	0		20.6983	11.3491	1.82378	0.866928
3.30615	g37468.t1	g20293.t1	0.027293	1.01365	0.0269256	5.21488	1.42931	1.77986	0.803047	0.316443	0.504709	1.25235	0.403008	1.31112	2.63322	2.31661	1.13667	0.184813	0.033051	1.01653	0.0325137	4.94281	0.497961	1.24898	0.398694	1.32665
3.30615	g37468.t1	g45675.t1	0.242601	1.1213	0.216357	2.20852	0.065202	1.0326	0.0631435	3.98522	0	1	0		0	1	0		0	1	0		1.14278	1.57139	0.727242	0.459493
3.30615	g37468.t1	g38678.t1	0	1	0		0.105668	1.11804	0.0945122	3.40336	0.121512	1.06076	0.114552	3.12592	1.71266	1.85633	0.922606	0.116213	0	1	0		0.177009	1.0885	0.162617	2.62045
3.30615	g37468.t1	g8305.t1	6.06826	4.03413	1.50423	0.589025	0.065202	1.0326	0.0631435	3.98522	0.060756	1.03038	0.0589648	4.084	0.79046	1.39523	0.566545	0.819739	0.065893	1.03295	0.0637913	3.9705	0.708037	1.35402	0.522915	0.935351
3.30615	g37468.t1	g50070.t1	0.097099	1.04855	0.0926032	3.43279	0.065202	1.0326	0.0631435	3.98522	0.13168	1.06584	0.123546	3.01688	1.60001	1.80001	0.888893	0.169918	0	1	0		0.38381	1.1919	0.322014	1.63481
3.30615	g37468.t1	g47741.t1	0.022323	1.01116	0.0220766	5.50134	0.275479	1.20294	0.229004	2.12655	0.181707	1.09085	0.166573	2.58577	1.77297	1.88648	0.939827	0.0895325	0.065686	1.03284	0.0635973	3.97489	0.352923	1.17646	0.299987	1.73703
3.30615	g37468.t1	g44619.t1	0	1	0		0.065202	1.0326	0.0631435	3.98522	0	1	0		1.38331	1.69165	0.817724	0.290314	0	1	0		0.354018	1.17701	0.300778	1.73323
3.30615	g37468.t1	g45370.t1	0	1	0		0.065202	1.0326	0.0631435	3.98522	0	1	0		0.367902	1.18395	0.310741	1.68622	0	1	0		0	1	0
3.30615	g49811.t1	g45674.t1	5.89	3.945	1.49303	0.578242	0.168193	1.19458	0.140797	2.82831	0	1	0		0.127797	1.0639	0.120121	3.05743	0	1	0		20.6983	11.3491	1.82378	0.866928
3.30615	g49811.t1	g20293.t1	0.027293	1.01365	0.0269256	5.21488	1.21584	1.88659	0.644462	0.633833	0.504709	1.25235	0.403008	1.31112	2.63322	2.31661	1.13667	0.184813	0.033051	1.01653	0.0325137	4.94281	0.497961	1.24898	0.398694	1.32665
3.30615	g49811.t1	g45675.t1	0.242601	1.1213	0.216357	2.20852	0.278674	1.13934	0.244593	2.03154	0	1	0		0	1	0		0	1	0		1.14278	1.57139	0.727242	0.459493
3.30615	g49811.t1	g38678.t1	0	1	0		0.107804	1.22477	0.0880196	3.50603	0.121512	1.06076	0.114552	3.12592	1.71266	1.85633	0.922606	0.116213	0	1	0		0.177009	1.0885	0.162617	2.62045
3.30615	g49811.t1	g8305.t1	6.06826	4.03413	1.50423	0.589025	0.278674	1.13934	0.244593	2.03154	0.060756	1.03038	0.0589648	4.084	0.79046	1.39523	0.566545	0.819739	0.065893	1.03295	0.0637913	3.9705	0.708037	1.35402	0.522915	0.935351
3.30615	g49811.t1	g50070.t1	0.097099	1.04855	0.0926032	3.43279	0.278674	1.13934	0.244593	2.03154	0.13168	1.06584	0.123546	3.01688	1.60001	1.80001	0.888893	0.169918	0	1	0		0.38381	1.1919	0.322014	1.63481
3.30615	g49811.t1	g47741.t1	0.022323	1.01116	0.0220766	5.50134	0.062007	1.30968	0.0473452	4.40064	0.181707	1.09085	0.166573	2.58577	1.77297	1.88648	0.939827	0.0895325	0.065686	1.03284	0.0635973	3.97489	0.352923	1.17646	0.299987	1.73703
3.30615	g49811.t1	g44619.t1	0	1	0		0.278674	1.13934	0.244593	2.03154	0	1	0		1.38331	1.69165	0.817724	0.290314	0	1	0		0.354018	1.17701	0.300778	1.73323
3.30615	g49811.t1	g45370.t1	0	1	0		0.278674	1.13934	0.244593	2.03154	0	1	0		0.367902	1.18395	0.310741	1.68622	0	1	0		0	1	0
3.30615	g27958.t1	g45674.t1	5.86747	3.95627	1.48308	0.568599	0.110481	1.05524	0.104697	3.2557	21.1294	11.5647	1.82706	0.869524	8.65862	5.45711	1.58667	0.666001	0.033156	1.01658	0.0326153	4.93831	13.7833	14.8066	0.930891	0.103316
3.30615	g27958.t1	g20293.t1	0.004761	1.02491	0.00464527	7.75002	1.49451	1.74726	0.855348	0.225417	20.6247	11.8171	1.74533	0.803502	6.15319	6.70982	0.917043	0.124938	0.000105	1.0331	0.000101636	13.2643	6.41698	4.70645	1.36344	0.447255
3.30615	g27958.t1	g45675.t1	0.220069	1.13257	0.19431	2.36357	0	1	0		21.1294	11.5647	1.82706	0.869524	8.78641	5.39321	1.62916	0.704131	0.033156	1.01658	0.0326153	4.93831	5.77216	5.02886	1.14781	0.19888
3.30615	g27958.t1	g38678.t1	0.022532	1.01127	0.022281	5.48804	0.17087	1.08543	0.157421	2.6673	21.0079	11.6255	1.80706	0.853644	7.07375	6.24954	1.13188	0.178726	0.033156	1.01658	0.0326153	4.93831	6.73793	4.54597	1.48218	0.567716
3.30615	g27958.t1	g8305.t1	6.04573	4.0454	1.49447	0.579635	0	1	0		21.0687	11.5951	1.81703	0.861585	7.99595	5.78844	1.38137	0.466096	0.032737	1.04952	0.0311922	5.00267	6.2069	4.81149	1.29002	0.36739
3.30615	g27958.t1	g50070.t1	0.074567	1.05982	0.0703585	3.82913	0	1	0		20.9977	11.6306	1.8054	0.852315	7.1864	6.19321	1.16037	0.214581	0.033156	1.01658	0.0326153	4.93831	6.53113	4.64938	1.40473	0.490296
3.30615	g27958.t1	g47741.t1	0.000209	1.02243	0.000204415	12.2562	0.340681	1.17034	0.291096	1.78043	20.9477	11.6556	1.79723	0.845774	7.01344	6.27969	1.11685	0.159429	0.03253	1.04942	0.030998	5.01168	6.56202	4.63393	1.41608	0.501903
3.30615	g27958.t1	g44619.t1	0.022532	1.01127	0.022281	5.48804	0	1	0		21.1294	11.5647	1.82706	0.869524	7.40311	6.08486	1.21664	0.282907	0.033156	1.01658	0.0326153	4.93831	6.56092	4.63448	1.41568	0.501491
3.30615	g27958.t1	g45370.t1	0.022532	1.01127	0.022281	5.48804	0	1	0		21.1294	11.5647	1.82706	0.869524	8.41851	5.57716	1.50946	0.594035	0.033156	1.01658	0.0326153	4.93831	6.91494	4.45747	1.55131	0.633492
3.30615	g11925.t1	g45674.t1	4.95667	4.41166	1.12354	0.16805	1.31401	1.76749	0.743434	0.427723	12.4933	7.24667	1.72401	0.785769	6.69619	4.47589	1.49606	0.581165	3.09194	2.54597	1.21445	0.280298	12.857	15.2698	0.841993	0.248119
3.30615	g11925.t1	g20293.t1	0.906033	1.48031	0.612056	0.708263	0.07002	2.4595	0.0284692	5.13445	11.9886	7.49902	1.59869	0.676892	4.19076	5.7286	0.731551	0.45097	3.05889	2.5625	1.19372	0.255459	7.34328	5.1696	1.42047	0.506372
3.30615	g11925.t1	g45675.t1	0.690725	1.58796	0.434975	1.20099	1.42449	1.71225	0.831943	0.265443	12.4933	7.24667	1.72401	0.785769	6.82399	4.41199	1.54669	0.629184	3.09194	2.54597	1.21445	0.280298	6.69846	5.49201	1.21967	0.286495
3.30615	g11925.t1	g38678.t1	0.933326	1.46666	0.63636	0.652084	1.25362	1.79768	0.697355	0.520035	12.3718	7.30742	1.69305	0.759623	5.11132	5.26832	0.970199	0.0436476	3.09194	2.54597	1.21445	0.280298	7.66424	5.00913	1.53005	0.613583
3.30615	g11925.t1	g8305.t1	5.13494	4.50079	1.1409	0.190167	1.42449	1.71225	0.831943	0.265443	12.4326	7.27704	1.70847	0.772701	6.03353	4.80722	1.2551	0.327798	3.02605	2.57892	1.17338	0.23067	7.13321	5.27464	1.35236	0.435478
3.30615	g11925.t1	g50070.t1	0.836227	1.51521	0.551888	0.857554	1.42449	1.71225	0.831943	0.265443	12.3617	7.31251	1.69048	0.757434	5.22397	5.212	1.0023	0.00331036	3.09194	2.54597	1.21445	0.280298	7.45744	5.11253	1.45866	0.544643
3.30615	g11925.t1	g47741.t1	0.911003	1.47782	0.616449	0.697947	1.08381	1.88259	0.575703	0.796604	12.3116	7.33752	1.6779	0.746657	5.05101	5.29848	0.953296	0.0690045	3.02626	2.57882	1.17351	0.230827	7.48832	5.09708	1.46914	0.55497
3.30615	g11925.t1	g44619.t1	0.933326	1.46666	0.63636	0.652084	1.42449	1.71225	0.831943	0.265443	12.4933	7.24667	1.72401	0.785769	5.44068	5.10365	1.06604	0.092259	3.09194	2.54597	1.21445	0.280298	7.48723	5.09763	1.46877	0.554604
3.30615	g11925.t1	g45370.t1	0.933326	1.46666	0.63636	0.652084	1.42449	1.71225	0.831943	0.265443	12.4933	7.24667	1.72401	0.785769	6.45608	4.59594	1.40474	0.490298	3.09194	2.54597	1.21445	0.280298	7.84124	4.92062	1.59355	0.672242
3.30615	g128.t1	g45674.t1	5.6325	4.07375	1.38263	0.467419	44.6087	23.4148	1.90515	0.929902	11.4939	6.74693	1.70357	0.76856	11.2321	6.74384	1.66553	0.735984	0.344683	1.17234	0.294012	1.76605	13.5429	14.9268	0.907285	0.140372
3.30615	g128.t1	g20293.t1	0.230204	1.1424	0.20151	2.31108	43.2246	24.1068	1.79305	0.842412	10.9892	6.99929	1.57004	0.650801	8.72667	7.99655	1.0913	0.126052	0.311632	1.18887	0.262125	1.93167	6.65742	4.82667	1.3793	0.463935
3.30615	g128.t1	g45675.t1	0.014896	1.25005	0.0119163	6.39092	44.7192	23.3596	1.91438	0.936879	11.4939	6.74693	1.70357	0.76856	11.3599	6.67994	1.7006	0.766041	0.344683	1.17234	0.294012	1.76605	6.0126	5.14908	1.1677	0.223675
3.30615	g128.t1	g38678.t1	0.257497	1.12875	0.228126	2.1321	44.5483	23.445	1.90012	0.926089	11.3724	6.80769	1.67052	0.740294	9.64722	7.53627	1.28011	0.356262	0.344683	1.17234	0.294012	1.76605	6.97838	4.6662	1.49552	0.580644
3.30615	g128.t1	g8305.t1	5.81076	4.16288	1.39585	0.481146	44.7192	23.3596	1.91438	0.936879	11.4331	6.77731	1.68697	0.754433	10.5694	7.07517	1.49388	0.57906	0.27879	1.20529	0.231306	2.11213	6.44735	4.93171	1.30732	0.386618
3.30615	g128.t1	g50070.t1	0.160398	1.1773	0.136242	2.87575	44.7192	23.3596	1.91438	0.936879	11.3622	6.81277	1.66778	0.737926	9.75987	7.47995	1.3048	0.383834	0.344683	1.17234	0.294012	1.76605	6.77158	4.7696	1.41974	0.505624
3.30615	g128.t1	g47741.t1	0.235174	1.13991	0.206309	2.27712	44.3785	23.5299	1.88604	0.915364	11.3122	6.83779	1.65436	0.726273	9.58692	7.56643	1.26703	0.341454	0.278997	1.20518	0.231497	2.11093	6.80246	4.75415	1.43085	0.516868
3.30615	g128.t1	g44619.t1	0.257497	1.12875	0.228126	2.1321	44.7192	23.3596	1.91438	0.936879	11.4939	6.74693	1.70357	0.76856	9.97658	7.3716	1.35338	0.436569	0.344683	1.17234	0.294012	1.76605	6.80137	4.7547	1.43045	0.51647
3.30615	g128.t1	g45370.t1	0.257497	1.12875	0.228126	2.1321	44.7192	23.3596	1.91438	0.936879	11.4939	6.74693	1.70357	0.76856	10.992	6.86389	1.60142	0.679353	0.344683	1.17234	0.294012	1.76605	7.15539	4.57769	1.5631	0.644409
3.30615	g21324.t2	g30186.t1	0.018683	1.00934	0.0185101	5.75554	0.42759	1.21379	0.352275	1.50522	0.057624	1.07265	0.0537214	4.21836	0.172482	1.13377	0.152132	2.71661	0.054827	1.02741	0.0533641	4.22799	0.295333	1.14767	0.257333	1.95829
3.30615	g21324.t2	g33902.t1	0.133192	1.0666	0.124876	3.00143	0	1	0		25.7868	13.9372	1.85021	0.887689	12.5555	7.32527	1.714	0.777364	0.027927	1.01396	0.0275424	5.1822	11.8811	6.94053	1.71184	0.775546
3.30615	g21324.t2	g12071.t1	1.69032	1.84516	0.916083	0.12645	0	1	0		8.95641	5.52204	1.62194	0.69772	5.42963	3.76234	1.44315	0.529222	0.157292	1.07865	0.145824	2.7777	3.10076	2.55038	1.2158	0.281909
3.30615	g21324.t2	g4888.t1	0.044508	1.02225	0.0435391	4.52155	0	1	0		0.439233	1.26345	0.347646	1.52431	0.410744	1.2529	0.327835	1.60896	0.09822	1.04911	0.0936222	3.41701	0.175917	1.08796	0.161695	2.62866
3.30615	g21324.t2	g8342.t1	0.022673	1.01134	0.0224188	5.47914	0.115347	1.05767	0.109057	3.19684	5.67717	3.88242	1.46228	0.548217	5.02132	3.55819	1.4112	0.496924	19.6874	10.8437	1.81556	0.860415	2.50929	2.25465	1.11294	0.15438
3.30615	g21324.t2	g20267.t1	0.022673	1.01134	0.0224188	5.47914	0	1	0		1.37104	1.72935	0.792805	0.334962	1.21968	1.65737	0.735915	0.442388	0.066735	1.03337	0.0645801	3.95277	0.776686	1.38834	0.559434	0.837961
3.30615	g21324.t2	g16234.t1	2.36509	2.18254	1.08364	0.115883	0	1	0		0.579121	1.33339	0.434321	1.20317	1.84359	1.96932	0.936155	0.0951811	0.033799	1.0169	0.0332373	4.91105	0.30253	1.15126	0.262781	1.92807
3.30615	g21324.t2	g25164.t1	0.505164	1.25258	0.403298	1.31008	0.175225	1.08761	0.16111	2.63388	4.9398	3.51373	1.40586	0.491448	1.50589	1.80047	0.836386	0.257758	0.473189	1.23659	0.382655	1.38588	1.51265	1.75632	0.861258	0.215482
3.30615	g21324.t2	g2313.t1	0.558191	1.2791	0.436395	1.19629	0	1	0		36.488	19.2878	1.89176	0.919731	27.7938	14.9444	1.85981	0.895156	2.84211	2.42106	1.17391	0.231327	25.3726	13.6863	1.85387	0.890539
3.30615	g21324.t2	g37461.t1	0	1	0		30.1158	16.0579	1.87545	0.907237	3.82708	2.95737	1.29408	0.371927	0.047528	1.02376	0.0464248	4.42896	0	1	0		0	1	0
3.30615	g21324.t2	g37460.t1	0	1	0		0	1	0		0.23245	1.16006	0.200378	2.3192	0.047528	1.02376	0.0464248	4.42896	0	1	0		0	1	0
3.30615	g21324.t2	g38443.t1	0.020199	1.0101	0.019997	5.64407	0	1	0		56.8688	29.4783	1.92918	0.947987	27.6549	14.875	1.85916	0.894647	0.148357	1.07418	0.138112	2.85609	27.5146	14.7573	1.86447	0.898768
3.30615	g21324.t2	g6571.t1	0	1	0		0	1	0		0.598687	1.34318	0.445725	1.16578	0.142461	1.11876	0.127338	2.97326	0.158245	1.07912	0.146642	2.76963	0	1	0
3.30615	g21324.t2	g47327.t1	1.20539	1.60269	0.752102	0.411001	0.836164	1.41808	0.589644	0.762083	34.5085	18.2981	1.88591	0.915259	20.8434	11.4692	1.81733	0.861822	1.25716	1.62858	0.771937	0.373446	13.513	7.75651	1.74215	0.800871
3.30615	g21324.t2	g16579.t1	0	1	0		0	1	0		0.436285	1.26198	0.345716	1.53234	1.18876	1.64191	0.724013	0.465913	0.16268	1.08134	0.150443	2.73271	7.51803	4.75901	1.57974	0.659692
3.30615	g21324.t2	g43247.t1	0.022392	1.0112	0.0221441	5.49694	104.174	53.0868	1.96233	0.972565	1.2928	1.69023	0.764866	0.386721	0.215959	1.15551	0.186895	2.4197	0.065893	1.03295	0.0637913	3.9705	0.354018	1.17701	0.300778	1.73323
3.30615	g21324.t2	g37468.t1	0	1	0		0.065202	1.0326	0.0631435	3.98522	0.043833	1.02192	0.0428929	4.54312	0.047528	1.02376	0.0464248	4.42896	0	1	0		0	1	0
3.30615	g21324.t2	g49811.t1	0	1	0		0.278674	1.13934	0.244593	2.03154	0.043833	1.02192	0.0428929	4.54312	0.047528	1.02376	0.0464248	4.42896	0	1	0		0	1	0
3.30615	g21324.t2	g27958.t1	0.022532	1.01127	0.022281	5.48804	0	1	0		21.0856	11.5866	1.81982	0.863797	8.73889	5.41697	1.61324	0.689963	0.033156	1.01658	0.0326153	4.93831	6.91494	4.45747	1.55131	0.633492
3.30615	g21324.t2	g11925.t1	0.933326	1.46666	0.63636	0.652084	1.42449	1.71225	0.831943	0.265443	12.4495	7.26858	1.71278	0.776342	6.77646	4.43576	1.52769	0.611351	3.09194	2.54597	1.21445	0.280298	7.84124	4.92062	1.59355	0.672242
3.30615	g21324.t2	g128.t1	0.257497	1.12875	0.228126	2.1321	44.7192	23.3596	1.91438	0.936879	11.45	6.76885	1.69158	0.758369	11.3124	6.70371	1.68748	0.754869	0.344683	1.17234	0.294012	1.76605	7.15539	4.57769	1.5631	0.644409
3.30615	g13639.t1	g30186.t1	0.018683	1.00934	0.0185101	5.75554	0.42759	1.21379	0.352275	1.50522	0.944957	1.57394	0.600378	0.736056	0.590401	1.51521	0.389649	1.35975	7.1595	4.63458	1.5448	0.627421	0.139777	1.36522	0.102384	3.28794
3.30615	g13639.t1	g33902.t1	0.133192	1.0666	0.124876	3.00143	0	1	0		24.7842	14.4385	1.71653	0.779499	11.7926	7.70671	1.53017	0.613694	7.1864	4.62113	1.55512	0.637025	11.4459	7.15808	1.59902	0.677192
3.30615	g13639.t1	g12071.t1	1.69032	1.84516	0.916083	0.12645	0	1	0		7.95383	6.02333	1.3205	0.401089	4.66674	4.14378	1.1262	0.171468	7.05704	4.68581	1.50604	0.590764	2.66565	2.76793	0.963046	0.0543233
3.30615	g13639.t1	g4888.t1	0.044508	1.02225	0.0435391	4.52155	0	1	0		0.563348	1.76474	0.319224	1.64736	0.352139	1.63434	0.215462	2.21449	7.11611	4.65627	1.52828	0.611912	0.259193	1.30551	0.198537	2.33252
3.30615	g13639.t1	g8342.t1	0.022673	1.01134	0.0224188	5.47914	0.115347	1.05767	0.109057	3.19684	4.67459	4.38371	1.06636	0.0926879	4.25844	3.93963	1.08092	0.112264	12.4731	14.4509	0.863137	0.212339	2.07418	2.4722	0.839002	0.253253
3.30615	g13639.t1	g20267.t1	0.022673	1.01134	0.0224188	5.47914	0	1	0		0.368458	2.23064	0.16518	2.59789	0.456801	2.03881	0.224053	2.15809	7.14759	4.64053	1.54025	0.623167	0.341576	1.6059	0.212701	2.2331
3.30615	g13639.t1	g16234.t1	2.36509	2.18254	1.08364	0.115883	0	1	0		0.42346	1.83468	0.230808	2.11523	1.08071	2.35077	0.459726	1.12115	7.18053	4.62406	1.55286	0.634929	0.13258	1.36882	0.0968571	3.368
3.30615	g13639.t1	g25164.t1	0.505164	1.25258	0.403298	1.31008	0.175225	1.08761	0.16111	2.63388	3.93722	4.01502	0.980622	0.0282313	0.743009	2.18192	0.340531	1.55414	6.74114	4.84376	1.39172	0.476865	1.07754	1.97388	0.545899	0.873294
3.30615	g13639.t1	g2313.t1	0.558191	1.2791	0.436395	1.19629	0	1	0		35.4854	19.7891	1.79318	0.842519	27.0309	15.3259	1.76374	0.818642	4.37221	6.02822	0.725291	0.463368	24.9375	13.9039	1.79357	0.842831
3.30615	g13639.t1	g37461.t1	0	1	0		30.1158	16.0579	1.87545	0.907237	2.8245	3.45866	0.816644	0.292221	0.810411	1.40521	0.576721	0.794055	7.21433	4.60716	1.56589	0.646986	0.43511	1.21755	0.357364	1.48453
3.30615	g13639.t1	g37460.t1	0	1	0		0	1	0		0.770131	1.66135	0.463558	1.10918	0.810411	1.40521	0.576721	0.794055	7.21433	4.60716	1.56589	0.646986	0.43511	1.21755	0.357364	1.48453
3.30615	g13639.t1	g38443.t1	0.020199	1.0101	0.019997	5.64407	0	1	0		55.8663	29.9795	1.86348	0.897999	26.892	15.2564	1.76267	0.817761	7.06597	4.68134	1.50939	0.593966	27.0795	14.9748	1.80833	0.854658
3.30615	g13639.t1	g6571.t1	0	1	0		0	1	0		0.403894	1.84447	0.218976	2.19116	0.620422	1.5002	0.41356	1.27383	7.05608	4.68629	1.50569	0.590422	0.43511	1.21755	0.357364	1.48453
3.30615	g13639.t1	g47327.t1	1.20539	1.60269	0.752102	0.411001	0.836164	1.41808	0.589644	0.762083	33.5059	18.7994	1.78229	0.833731	20.0805	11.8506	1.69446	0.760827	5.95717	5.23574	1.13779	0.186232	13.0779	7.97407	1.64006	0.713745
3.30615	g13639.t1	g16579.t1	0	1	0		0	1	0		0.566296	1.76327	0.321163	1.63862	0.425881	2.02335	0.210483	2.24822	7.05165	4.6885	1.50403	0.588833	7.08292	4.97657	1.42325	0.509192
3.30615	g13639.t1	g43247.t1	0.022392	1.0112	0.0221441	5.49694	104.174	53.0868	1.96233	0.972565	0.290222	2.19152	0.132429	2.91671	0.546924	1.53695	0.35585	1.49066	7.14844	4.64011	1.54057	0.623468	0.081092	1.39456	0.0581486	4.10411
3.30615	g13639.t1	g37468.t1	0	1	0		0.065202	1.0326	0.0631435	3.98522	1.04641	1.52321	0.686981	0.541658	0.810411	1.40521	0.576721	0.794055	7.21433	4.60716	1.56589	0.646986	0.43511	1.21755	0.357364	1.48453
3.30615	g13639.t1	g49811.t1	0	1	0		0.278674	1.13934	0.244593	2.03154	1.04641	1.52321	0.686981	0.541658	0.810411	1.40521	0.576721	0.794055	7.21433	4.60716	1.56589	0.646986	0.43511	1.21755	0.357364	1.48453
3.30615	g13639.t1	g27958.t1	0.022532	1.01127	0.022281	5.48804	0	1	0		20.083	12.0879	1.66141	0.73241	7.976	5.79841	1.37555	0.460008	7.18117	4.62374	1.55311	0.635158	6.47983	4.67502	1.38605	0.470982
3.30615	g13639.t1	g11925.t1	0.933326	1.46666	0.63636	0.652084	1.42449	1.71225	0.831943	0.265443	11.4469	7.76987	1.47324	0.558996	6.01357	4.8172	1.24836	0.320028	4.12238	6.15314	0.669964	0.577843	7.40613	5.13818	1.44139	0.527464
3.30615	g13639.t1	g128.t1	0.257497	1.12875	0.228126	2.1321	44.7192	23.3596	1.91438	0.936879	10.4475	7.27014	1.43704	0.523096	10.5495	7.08515	1.48896	0.574301	6.86965	4.77951	1.43731	0.523374	6.72028	4.79525	1.40144	0.486915
3.30615	g47955.t1	g30186.t1	0.018683	1.00934	0.0185101	5.75554	0.42759	1.21379	0.352275	1.50522	0.101457	1.05073	0.0965587	3.37245	0.250816	1.34542	0.186422	2.42335	0.054827	1.02741	0.0533641	4.22799	0.22497	1.18285	0.190193	2.39446
3.30615	g47955.t1	g33902.t1	0.133192	1.0666	0.124876	3.00143	0	1	0		25.8306	13.9153	1.85627	0.892409	12.1322	7.53691	1.6097	0.686793	0.027927	1.01396	0.0275424	5.1822	11.8107	6.97571	1.69312	0.759682
3.30615	g47955.t1	g12071.t1	1.69032	1.84516	0.916083	0.12645	0	1	0		9.00024	5.50012	1.63637	0.7105	5.00633	3.97399	1.25977	0.333165	0.157292	1.07865	0.145824	2.7777	3.03039	2.58556	1.17205	0.229029
3.30615	g47955.t1	g4888.t1	0.044508	1.02225	0.0435391	4.52155	0	1	0		0.483066	1.24153	0.389088	1.36183	0.012554	1.46455	0.00857192	6.86617	0.09822	1.04911	0.0936222	3.41701	0.105554	1.12314	0.0939812	3.41148
3.30615	g47955.t1	g8342.t1	0.022673	1.01134	0.0224188	5.47914	0.115347	1.05767	0.109057	3.19684	5.721	3.8605	1.48193	0.56748	4.59802	3.76984	1.21969	0.286511	19.6874	10.8437	1.81556	0.860415	2.43893	2.28983	1.06511	0.0910091
3.30615	g47955.t1	g20267.t1	0.022673	1.01134	0.0224188	5.47914	0	1	0		1.41487	1.70744	0.828653	0.27116	0.796386	1.86902	0.426098	1.23074	0.066735	1.03337	0.0645801	3.95277	0.706323	1.42352	0.496179	1.01107
3.30615	g47955.t1	g16234.t1	2.36509	2.18254	1.08364	0.115883	0	1	0		0.622954	1.31148	0.475002	1.07399	1.42029	2.18097	0.65122	0.618782	0.033799	1.0169	0.0332373	4.91105	0.232167	1.18645	0.195683	2.35341
3.30615	g47955.t1	g25164.t1	0.505164	1.25258	0.403298	1.31008	0.175225	1.08761	0.16111	2.63388	4.98363	3.49182	1.42723	0.51322	1.08259	2.01212	0.538036	0.894226	0.473189	1.23659	0.382655	1.38588	1.44229	1.79151	0.805069	0.312816
3.30615	g47955.t1	g2313.t1	0.558191	1.2791	0.436395	1.19629	0	1	0		36.5318	19.2659	1.89619	0.923103	27.3705	15.1561	1.80591	0.852726	2.84211	2.42106	1.17391	0.231327	25.3022	13.7215	1.84399	0.882829
3.30615	g47955.t1	g37461.t1	0	1	0		30.1158	16.0579	1.87545	0.907237	3.87091	2.93545	1.31867	0.399088	0.470826	1.23541	0.381108	1.39173	0	1	0		0.070363	1.03518	0.0679717	3.87892
3.30615	g47955.t1	g37460.t1	0	1	0		0	1	0		0.276283	1.13814	0.242749	2.04246	0.470826	1.23541	0.381108	1.39173	0	1	0		0.070363	1.03518	0.0679717	3.87892
3.30615	g47955.t1	g38443.t1	0.020199	1.0101	0.019997	5.64407	0	1	0		56.9127	29.4563	1.9321	0.950172	27.2316	15.0866	1.80502	0.852011	0.148357	1.07418	0.138112	2.85609	27.4442	14.7925	1.85528	0.891639
3.30615	g47955.t1	g6571.t1	0	1	0		0	1	0		0.64252	1.32126	0.486293	1.0401	0.280837	1.33041	0.211091	2.24406	0.158245	1.07912	0.146642	2.76963	0.070363	1.03518	0.0679717	3.87892
3.30615	g47955.t1	g47327.t1	1.20539	1.60269	0.752102	0.411001	0.836164	1.41808	0.589644	0.762083	34.5523	18.2762	1.89057	0.91882	20.4201	11.6809	1.74816	0.805841	1.25716	1.62858	0.771937	0.373446	13.4427	7.79169	1.72526	0.78681
3.30615	g47955.t1	g16579.t1	0	1	0		0	1	0		0.480118	1.24006	0.387174	1.36895	0.765466	1.85356	0.412971	1.27589	0.16268	1.08134	0.150443	2.73271	7.44766	4.79419	1.55348	0.635499
3.30615	g47955.t1	g43247.t1	0.022392	1.0112	0.0221441	5.49694	104.174	53.0868	1.96233	0.972565	1.33664	1.66832	0.801188	0.319788	0.207339	1.36716	0.151657	2.72111	0.065893	1.03295	0.0637913	3.9705	0.283655	1.21219	0.234002	2.09541
3.30615	g47955.t1	g37468.t1	0	1	0		0.065202	1.0326	0.0631435	3.98522	0	1	0		0.470826	1.23541	0.381108	1.39173	0	1	0		0.070363	1.03518	0.0679717	3.87892
3.30615	g47955.t1	g49811.t1	0	1	0		0.278674	1.13934	0.244593	2.03154	0	1	0		0.470826	1.23541	0.381108	1.39173	0	1	0		0.070363	1.03518	0.0679717	3.87892
3.30615	g47955.t1	g27958.t1	0.022532	1.01127	0.022281	5.48804	0	1	0		21.1294	11.5647	1.82706	0.869524	8.31559	5.62862	1.47738	0.563037	0.033156	1.01658	0.0326153	4.93831	6.84458	4.49265	1.5235	0.607394
3.30615	g47955.t1	g11925.t1	0.933326	1.46666	0.63636	0.652084	1.42449	1.71225	0.831943	0.265443	12.4933	7.24667	1.72401	0.785769	6.35316	4.64741	1.36703	0.451049	3.09194	2.54597	1.21445	0.280298	7.77088	4.9558	1.56804	0.648959
3.30615	g47955.t1	g128.t1	0.257497	1.12875	0.228126	2.1321	44.7192	23.3596	1.91438	0.936879	11.4939	6.74693	1.70357	0.76856	10.8891	6.91536	1.57462	0.655004	0.344683	1.17234	0.294012	1.76605	7.08502	4.61287	1.53592	0.619106
3.30615	g41670.t1	g30186.t1	1.84281	1.94009	0.949858	0.0742164	0.42759	1.21379	0.352275	1.50522	0.101457	1.05073	0.0965587	3.37245	0.157054	1.14148	0.137588	2.86158	0.054827	1.02741	0.0533641	4.22799	0.295333	1.14767	0.257333	1.95829
3.30615	g41670.t1	g33902.t1	1.7283	1.99734	0.865299	0.208729	0	1	0		25.8306	13.9153	1.85627	0.892409	12.54	7.33298	1.71009	0.774071	0.027927	1.01396	0.0275424	5.1822	11.8811	6.94053	1.71184	0.775546
3.30615	g41670.t1	g12071.t1	0.171171	2.7759	0.0616632	4.01945	0	1	0		9.00024	5.50012	1.63637	0.7105	5.4142	3.77006	1.43611	0.522162	0.157292	1.07865	0.145824	2.7777	3.10076	2.55038	1.2158	0.281909
3.30615	g41670.t1	g4888.t1	1.81698	1.953	0.930355	0.104148	0	1	0		0.483066	1.24153	0.389088	1.36183	0.395316	1.26061	0.31359	1.67305	0.09822	1.04911	0.0936222	3.41701	0.175917	1.08796	0.161695	2.62866
3.30615	g41670.t1	g8342.t1	1.83882	1.94208	0.946828	0.0788262	0.115347	1.05767	0.109057	3.19684	5.721	3.8605	1.48193	0.56748	5.00589	3.5659	1.40382	0.48936	19.6874	10.8437	1.81556	0.860415	2.50929	2.25465	1.11294	0.15438
3.30615	g41670.t1	g20267.t1	1.83882	1.94208	0.946828	0.0788262	0	1	0		1.41487	1.70744	0.828653	0.27116	1.20426	1.66508	0.72324	0.467453	0.066735	1.03337	0.0645801	3.95277	0.776686	1.38834	0.559434	0.837961
3.30615	g41670.t1	g16234.t1	0.503597	3.11329	0.161757	2.6281	0	1	0		0.622954	1.31148	0.475002	1.07399	1.82816	1.97704	0.924698	0.112945	0.033799	1.0169	0.0332373	4.91105	0.30253	1.15126	0.262781	1.92807
3.30615	g41670.t1	g25164.t1	1.35633	2.18333	0.62122	0.686825	0.175225	1.08761	0.16111	2.63388	4.98363	3.49182	1.42723	0.51322	1.49046	1.80819	0.824286	0.278783	0.473189	1.23659	0.382655	1.38588	1.51265	1.75632	0.861258	0.215482
3.30615	g41670.t1	g2313.t1	1.3033	2.20984	0.58977	0.761775	0	1	0		36.5318	19.2659	1.89619	0.923103	27.7784	14.9522	1.85782	0.89361	2.84211	2.42106	1.17391	0.231327	25.3726	13.6863	1.85387	0.890539
3.30615	g41670.t1	g37461.t1	1.86149	1.93074	0.96413	0.0527002	30.1158	16.0579	1.87545	0.907237	3.87091	2.93545	1.31867	0.399088	0.062956	1.03148	0.0610347	4.03423	0	1	0		0	1	0
3.30615	g41670.t1	g37460.t1	1.86149	1.93074	0.96413	0.0527002	0	1	0		0.276283	1.13814	0.242749	2.04246	0.062956	1.03148	0.0610347	4.03423	0	1	0		0	1	0
3.30615	g41670.t1	g38443.t1	1.84129	1.94084	0.948706	0.0759673	0	1	0		56.9127	29.4563	1.9321	0.950172	27.6394	14.8827	1.85716	0.893094	0.148357	1.07418	0.138112	2.85609	27.5146	14.7573	1.86447	0.898768
3.30615	g41670.t1	g6571.t1	1.86149	1.93074	0.96413	0.0527002	0	1	0		0.64252	1.32126	0.486293	1.0401	0.127033	1.12647	0.112771	3.14854	0.158245	1.07912	0.146642	2.76963	0	1	0
3.30615	g41670.t1	g47327.t1	0.6561	2.53344	0.258976	1.94911	0.836164	1.41808	0.589644	0.762083	34.5523	18.2762	1.89057	0.91882	20.8279	11.4769	1.81477	0.859784	1.25716	1.62858	0.771937	0.373446	13.513	7.75651	1.74215	0.800871
3.30615	g41670.t1	g16579.t1	1.86149	1.93074	0.96413	0.0527002	0	1	0		0.480118	1.24006	0.387174	1.36895	1.17334	1.64962	0.711275	0.491521	0.16268	1.08134	0.150443	2.73271	7.51803	4.75901	1.57974	0.659692
3.30615	g41670.t1	g43247.t1	1.8391	1.94194	0.947041	0.0785014	104.174	53.0868	1.96233	0.972565	1.33664	1.66832	0.801188	0.319788	0.200531	1.16322	0.172393	2.53623	0.065893	1.03295	0.0637913	3.9705	0.354018	1.17701	0.300778	1.73323
3.30615	g41670.t1	g37468.t1	1.86149	1.93074	0.96413	0.0527002	0.065202	1.0326	0.0631435	3.98522	0	1	0		0.062956	1.03148	0.0610347	4.03423	0	1	0		0	1	0
3.30615	g41670.t1	g49811.t1	1.86149	1.93074	0.96413	0.0527002	0.278674	1.13934	0.244593	2.03154	0	1	0		0.062956	1.03148	0.0610347	4.03423	0	1	0		0	1	0
3.30615	g41670.t1	g27958.t1	1.83896	1.94201	0.946935	0.0786633	0	1	0		21.1294	11.5647	1.82706	0.869524	8.72346	5.42469	1.6081	0.685361	0.033156	1.01658	0.0326153	4.93831	6.91494	4.45747	1.55131	0.633492
3.30615	g41670.t1	g11925.t1	0.928163	2.39741	0.387153	1.36903	1.42449	1.71225	0.831943	0.265443	12.4933	7.24667	1.72401	0.785769	6.76103	4.44347	1.52156	0.605556	3.09194	2.54597	1.21445	0.280298	7.84124	4.92062	1.59355	0.672242
3.30615	g41670.t1	g128.t1	1.60399	2.05949	0.778829	0.360622	44.7192	23.3596	1.91438	0.936879	11.4939	6.74693	1.70357	0.76856	11.2969	6.71142	1.68324	0.751241	0.344683	1.17234	0.294012	1.76605	7.15539	4.57769	1.5631	0.644409
3.30615	g36216.t1	g30186.t1	0.00297	1.02017	0.00291129	8.42413	0.42759	1.21379	0.352275	1.50522	0.101457	1.05073	0.0965587	3.37245	0.028887	1.20557	0.0239613	5.38315	0.008857	1.05926	0.00836153	6.90202	0.295333	1.14767	0.257333	1.95829
3.30615	g36216.t1	g33902.t1	0.111539	1.07742	0.103524	3.27196	0	1	0		25.8306	13.9153	1.85627	0.892409	12.4119	7.39706	1.67795	0.746697	0.035757	1.04581	0.0341909	4.87025	11.8811	6.94053	1.71184	0.775546
3.30615	g36216.t1	g12071.t1	1.66867	1.85599	0.899072	0.153491	0	1	0		9.00024	5.50012	1.63637	0.7105	5.28603	3.83414	1.37868	0.463283	0.093608	1.11049	0.0842945	3.56842	3.10076	2.55038	1.2158	0.281909
3.30615	g36216.t1	g4888.t1	0.022855	1.03308	0.0221232	5.4983	0	1	0		0.483066	1.24153	0.389088	1.36183	0.267149	1.3247	0.201668	2.30995	0.034536	1.08095	0.0319496	4.96806	0.175917	1.08796	0.161695	2.62866
3.30615	g36216.t1	g8342.t1	0.00102	1.02216	0.000997884	9.96884	0.115347	1.05767	0.109057	3.19684	5.721	3.8605	1.48193	0.56748	4.87773	3.62999	1.34373	0.426245	19.6237	10.8755	1.80439	0.851511	2.50929	2.25465	1.11294	0.15438
3.30615	g36216.t1	g20267.t1	0.00102	1.02216	0.000997884	9.96884	0	1	0		1.41487	1.70744	0.828653	0.27116	1.07609	1.72917	0.622316	0.68428	0.003051	1.06521	0.00286423	8.44764	0.776686	1.38834	0.559434	0.837961
3.30615	g36216.t1	g16234.t1	2.34343	2.19337	1.06842	0.0954747	0	1	0		0.622954	1.31148	0.475002	1.07399	1.7	2.04112	0.832874	0.26383	0.029885	1.04874	0.0284961	5.13309	0.30253	1.15126	0.262781	1.92807
3.30615	g36216.t1	g25164.t1	0.483511	1.26341	0.382704	1.3857	0.175225	1.08761	0.16111	2.63388	4.98363	3.49182	1.42723	0.51322	1.3623	1.87227	0.727617	0.458748	0.409505	1.26844	0.322842	1.6311	1.51265	1.75632	0.861258	0.215482
3.30615	g36216.t1	g2313.t1	0.536538	1.28992	0.415946	1.26553	0	1	0		36.5318	19.2659	1.89619	0.923103	27.6502	15.0162	1.84136	0.880768	2.77843	2.4529	1.13271	0.179782	25.3726	13.6863	1.85387	0.890539
3.30615	g36216.t1	g37461.t1	0.021653	1.01083	0.0214211	5.54482	30.1158	16.0579	1.87545	0.907237	3.87091	2.93545	1.31867	0.399088	0.191123	1.09556	0.174452	2.5191	0.063684	1.03184	0.0617188	4.01815	0	1	0
3.30615	g36216.t1	g37460.t1	0.021653	1.01083	0.0214211	5.54482	0	1	0		0.276283	1.13814	0.242749	2.04246	0.191123	1.09556	0.174452	2.5191	0.063684	1.03184	0.0617188	4.01815	0	1	0
3.30615	g36216.t1	g38443.t1	0.001454	1.02093	0.0014242	9.45564	0	1	0		56.9127	29.4563	1.9321	0.950172	27.5113	14.9468	1.84062	0.88019	0.084673	1.10602	0.0765564	3.70733	27.5146	14.7573	1.86447	0.898768
3.30615	g36216.t1	g6571.t1	0.021653	1.01083	0.0214211	5.54482	0	1	0		0.64252	1.32126	0.486293	1.0401	0.001134	1.19056	0.000952496	10.036	0.094561	1.11096	0.0851161	3.55442	0	1	0
3.30615	g36216.t1	g47327.t1	1.18374	1.61352	0.733635	0.446865	0.836164	1.41808	0.589644	0.762083	34.5523	18.2762	1.89057	0.91882	20.6998	11.541	1.79358	0.842845	1.19348	1.66042	0.718779	0.47638	13.513	7.75651	1.74215	0.800871
3.30615	g36216.t1	g16579.t1	0.021653	1.01083	0.0214211	5.54482	0	1	0		0.480118	1.24006	0.387174	1.36895	1.04517	1.71371	0.609888	0.713385	0.098996	1.11318	0.0889307	3.49118	7.51803	4.75901	1.57974	0.659692
3.30615	g36216.t1	g43247.t1	0.000739	1.02202	0.000723076	10.4336	104.174	53.0868	1.96233	0.972565	1.33664	1.66832	0.801188	0.319788	0.072364	1.22731	0.0589617	4.08408	0.002209	1.06479	0.00207459	8.91296	0.354018	1.17701	0.300778	1.73323
3.30615	g36216.t1	g37468.t1	0.021653	1.01083	0.0214211	5.54482	0.065202	1.0326	0.0631435	3.98522	0	1	0		0.191123	1.09556	0.174452	2.5191	0.063684	1.03184	0.0617188	4.01815	0	1	0
3.30615	g36216.t1	g49811.t1	0.021653	1.01083	0.0214211	5.54482	0.278674	1.13934	0.244593	2.03154	0	1	0		0.191123	1.09556	0.174452	2.5191	0.063684	1.03184	0.0617188	4.01815	0	1	0
3.30615	g36216.t1	g27958.t1	0.000879	1.02209	0.00086	10.1834	0	1	0		21.1294	11.5647	1.82706	0.869524	8.59529	5.48877	1.56598	0.647064	0.030528	1.04842	0.0291181	5.10194	6.91494	4.45747	1.55131	0.633492
3.30615	g36216.t1	g11925.t1	0.911673	1.47749	0.617042	0.69656	1.42449	1.71225	0.831943	0.265443	12.4933	7.24667	1.72401	0.785769	6.63286	4.50755	1.4715	0.557287	3.02826	2.57781	1.17474	0.232341	7.84124	4.92062	1.59355	0.672242
3.30615	g36216.t1	g128.t1	0.235844	1.13958	0.206958	2.27259	44.7192	23.3596	1.91438	0.936879	11.4939	6.74693	1.70357	0.76856	11.1688	6.7755	1.6484	0.721069	0.280999	1.20418	0.233352	2.09942	7.15539	4.57769	1.5631	0.644409
3.30615	g20294.t1	g30186.t1	0.58943	1.3134	0.448782	1.15591	14.0367	8.44592	1.66195	0.732873	4.47896	3.34093	1.34063	0.422911	6.30713	4.37358	1.4421	0.528171	0.054827	1.02741	0.0533641	4.22799	4.16284	3.37675	1.23279	0.301931
3.30615	g20294.t1	g33902.t1	0.474921	1.37065	0.346493	1.5291	14.4643	8.23213	1.75705	0.813155	21.2502	16.2055	1.3113	0.390993	6.07586	10.5651	0.575089	0.798143	0.027927	1.01396	0.0275424	5.1822	7.42289	9.16961	0.809509	0.30488
3.30615	g20294.t1	g12071.t1	1.08221	2.14922	0.503535	0.989836	14.4643	8.23213	1.75705	0.813155	4.41983	7.79033	0.567348	0.817693	1.04999	7.00215	0.149952	2.73742	0.157292	1.07865	0.145824	2.7777	1.35741	4.77946	0.284009	1.81599
3.30615	g20294.t1	g4888.t1	0.563605	1.32631	0.424942	1.23466	14.4643	8.23213	1.75705	0.813155	4.09735	3.53174	1.16015	0.214311	6.06887	4.49271	1.35083	0.433843	0.09822	1.04911	0.0936222	3.41701	4.28225	3.31704	1.29098	0.368472
3.30615	g20294.t1	g8342.t1	0.58544	1.31539	0.445069	1.1679	14.3489	8.2898	1.73091	0.791532	1.14059	6.15071	0.185441	2.43097	1.45829	6.798	0.214518	2.22083	19.6874	10.8437	1.81556	0.860415	1.94887	4.48373	0.434655	1.20206
3.30615	g20294.t1	g20267.t1	0.58544	1.31539	0.445069	1.1679	14.4643	8.23213	1.75705	0.813155	3.16554	3.99764	0.791852	0.336697	5.25993	4.89718	1.07407	0.103094	0.066735	1.03337	0.0645801	3.95277	3.68148	3.61743	1.01771	0.0253227
3.30615	g20294.t1	g16234.t1	1.75697	2.4866	0.706577	0.501082	14.4643	8.23213	1.75705	0.813155	3.95746	3.60168	1.09878	0.135903	4.63603	5.20913	0.88998	0.168155	0.033799	1.0169	0.0332373	4.91105	4.15564	3.38035	1.22935	0.297898
3.30615	g20294.t1	g25164.t1	0.102949	1.55664	0.0661355	3.91843	14.289	8.31974	1.71749	0.780298	0.403221	5.78202	0.069737	3.84193	4.97372	5.04028	0.986795	0.0191779	0.473189	1.23659	0.382655	1.38588	2.94552	3.98541	0.739076	0.436206
3.30615	g20294.t1	g2313.t1	0.049922	1.58315	0.0315333	4.98698	14.4643	8.23213	1.75705	0.813155	31.9514	21.5561	1.48224	0.567782	21.3142	18.1842	1.17212	0.229126	2.84211	2.42106	1.17391	0.231327	20.9144	15.9154	1.3141	0.394077
3.30615	g20294.t1	g37461.t1	0.608113	1.30406	0.466324	1.1006	15.6516	23.29	0.672028	0.573406	0.709504	5.22566	0.135773	2.88073	6.52714	4.26357	1.53091	0.614389	0	1	0		4.45817	3.22908	1.38063	0.465326
3.30615	g20294.t1	g37460.t1	0.608113	1.30406	0.466324	1.1006	14.4643	8.23213	1.75705	0.813155	4.30413	3.42835	1.25545	0.328208	6.52714	4.26357	1.53091	0.614389	0	1	0		4.45817	3.22908	1.38063	0.465326
3.30615	g20294.t1	g38443.t1	0.587914	1.31416	0.44737	1.16046	14.4643	8.23213	1.75705	0.813155	52.3323	31.7465	1.64844	0.721101	21.1753	18.1148	1.16895	0.225213	0.148357	1.07418	0.138112	2.85609	23.0564	16.9864	1.35735	0.44079
3.30615	g20294.t1	g6571.t1	0.608113	1.30406	0.466324	1.1006	14.4643	8.23213	1.75705	0.813155	3.93789	3.61147	1.09039	0.124839	6.33716	4.35857	1.45395	0.539982	0.158245	1.07912	0.146642	2.76963	4.45817	3.22908	1.38063	0.465326
3.30615	g20294.t1	g47327.t1	0.597276	1.90675	0.313243	1.67465	13.6281	8.65021	1.57546	0.655777	29.9719	20.5664	1.45733	0.543324	14.3637	14.709	0.976526	0.0342694	1.25716	1.62858	0.771937	0.373446	9.05486	9.9856	0.906792	0.141157
3.30615	g20294.t1	g16579.t1	0.608113	1.30406	0.466324	1.1006	14.4643	8.23213	1.75705	0.813155	4.1003	3.53027	1.16147	0.215951	5.29085	4.88172	1.08381	0.116111	0.16268	1.08134	0.150443	2.73271	3.05986	6.9881	0.437867	1.19143
3.30615	g20294.t1	g43247.t1	0.585721	1.31525	0.44533	1.16705	89.7093	60.3189	1.48725	0.572647	3.24378	3.95852	0.819441	0.287288	6.26366	4.39532	1.42508	0.511039	0.065893	1.03295	0.0637913	3.9705	4.10415	3.40609	1.20494	0.268966
3.30615	g20294.t1	g37468.t1	0.608113	1.30406	0.466324	1.1006	14.3991	8.26473	1.74223	0.800935	4.58041	3.29021	1.39214	0.4773	6.52714	4.26357	1.53091	0.614389	0	1	0		4.45817	3.22908	1.38063	0.465326
3.30615	g20294.t1	g49811.t1	0.608113	1.30406	0.466324	1.1006	14.1856	8.37147	1.69452	0.760873	4.58041	3.29021	1.39214	0.4773	6.52714	4.26357	1.53091	0.614389	0	1	0		4.45817	3.22908	1.38063	0.465326
3.30615	g20294.t1	g27958.t1	0.585581	1.31532	0.4452	1.16748	14.4643	8.23213	1.75705	0.813155	16.549	13.8549	1.19445	0.256347	2.25927	8.65678	0.260983	1.93797	0.033156	1.01658	0.0326153	4.93831	2.45677	6.68655	0.36742	1.4445
3.30615	g20294.t1	g11925.t1	0.325213	1.77072	0.183662	2.44488	13.0398	8.94437	1.45787	0.543866	7.91292	9.53687	0.829719	0.269306	0.29684	7.67556	0.0386734	4.69252	3.09194	2.54597	1.21445	0.280298	3.38308	7.14971	0.473177	1.07955
3.30615	g20294.t1	g128.t1	0.350616	1.43281	0.244706	2.03088	30.2549	30.5917	0.98899	0.0159718	6.91345	9.03714	0.765004	0.38646	4.83274	9.94352	0.486019	1.04091	0.344683	1.17234	0.294012	1.76605	2.69722	6.80678	0.396255	1.3355
3.30615	g1888.t1	g45674.t1	5.8459	3.96705	1.47361	0.559359	0.394287	1.30762	0.301529	1.72963	0.358993	1.1795	0.304361	1.71614	0.127797	1.0639	0.120121	3.05743	0.778441	1.38922	0.560344	0.835616	20.6983	11.3491	1.82378	0.866928
3.30615	g1888.t1	g20293.t1	0.016807	1.0357	0.0162277	5.9454	0.989743	1.99964	0.494961	1.01461	0.145716	1.43185	0.101768	3.29665	2.63322	2.31661	1.13667	0.184813	0.74539	1.40575	0.530245	0.915269	0.497961	1.24898	0.398694	1.32665
3.30615	g1888.t1	g45675.t1	0.198501	1.14335	0.173613	2.52605	0.504768	1.25238	0.403046	1.31098	0.358993	1.1795	0.304361	1.71614	0	1	0		0.778441	1.38922	0.560344	0.835616	1.14278	1.57139	0.727242	0.459493
3.30615	g1888.t1	g38678.t1	0.0441	1.02205	0.0431486	4.53454	0.333898	1.33782	0.249584	2.0024	0.237481	1.24025	0.191478	2.38475	1.71266	1.85633	0.922606	0.116213	0.778441	1.38922	0.560344	0.835616	0.177009	1.0885	0.162617	2.62045
3.30615	g1888.t1	g8305.t1	6.02416	4.05618	1.48518	0.570639	0.504768	1.25238	0.403046	1.31098	0.298237	1.20987	0.246502	2.02033	0.79046	1.39523	0.566545	0.819739	0.712548	1.42217	0.50103	0.997032	0.708037	1.35402	0.522915	0.935351
3.30615	g1888.t1	g50070.t1	0.052999	1.0706	0.049504	4.33631	0.504768	1.25238	0.403046	1.31098	0.227313	1.24534	0.182531	2.45378	1.60001	1.80001	0.888893	0.169918	0.778441	1.38922	0.560344	0.835616	0.38381	1.1919	0.322014	1.63481
3.30615	g1888.t1	g47741.t1	0.021777	1.03321	0.021077	5.56819	0.164087	1.42272	0.115333	3.11612	0.177286	1.27035	0.139557	2.84108	1.77297	1.88648	0.939827	0.0895325	0.712755	1.42206	0.501212	0.996508	0.352923	1.17646	0.299987	1.73703
3.30615	g1888.t1	g44619.t1	0.0441	1.02205	0.0431486	4.53454	0.504768	1.25238	0.403046	1.31098	0.358993	1.1795	0.304361	1.71614	1.38331	1.69165	0.817724	0.290314	0.778441	1.38922	0.560344	0.835616	0.354018	1.17701	0.300778	1.73323
3.30615	g1888.t1	g45370.t1	0.0441	1.02205	0.0431486	4.53454	0.504768	1.25238	0.403046	1.31098	0.358993	1.1795	0.304361	1.71614	0.367902	1.18395	0.310741	1.68622	0.778441	1.38922	0.560344	0.835616	0	1	0
3.30615	g1888.t1	g21324.t2	0.0441	1.02205	0.0431486	4.53454	0.504768	1.25238	0.403046	1.31098	0.31516	1.20141	0.262324	1.93058	0.047528	1.02376	0.0464248	4.42896	0.778441	1.38922	0.560344	0.835616	0	1	0
3.30615	g1888.t1	g13639.t1	0.0441	1.02205	0.0431486	4.53454	0.504768	1.25238	0.403046	1.31098	0.687421	1.7027	0.403723	1.30856	0.810411	1.40521	0.576721	0.794055	6.43589	4.99638	1.28811	0.365254	0.43511	1.21755	0.357364	1.48453
3.30615	g1888.t1	g47955.t1	0.0441	1.02205	0.0431486	4.53454	0.504768	1.25238	0.403046	1.31098	0.358993	1.1795	0.304361	1.71614	0.470826	1.23541	0.381108	1.39173	0.778441	1.38922	0.560344	0.835616	0.070363	1.03518	0.0679717	3.87892
3.30615	g1888.t1	g41670.t1	1.81739	1.95279	0.930661	0.103673	0.504768	1.25238	0.403046	1.31098	0.358993	1.1795	0.304361	1.71614	0.062956	1.03148	0.0610347	4.03423	0.778441	1.38922	0.560344	0.835616	0	1	0
3.30615	g1888.t1	g36216.t1	0.022447	1.03288	0.0217325	5.524	0.504768	1.25238	0.403046	1.31098	0.358993	1.1795	0.304361	1.71614	0.191123	1.09556	0.174452	2.5191	0.714757	1.42106	0.502974	0.991445	0	1	0
3.30615	g1888.t1	g20294.t1	0.564013	1.32611	0.425315	1.2334	13.9595	8.48451	1.64529	0.718342	4.22142	3.4697	1.21665	0.282916	6.52714	4.26357	1.53091	0.614389	0.778441	1.38922	0.560344	0.835616	4.45817	3.22908	1.38063	0.465326
3.30615	g8320.t1	g30186.t1	0.018683	1.00934	0.0185101	5.75554	0.42759	1.21379	0.352275	1.50522	0.200459	1.20169	0.166815	2.58368	5.44913	3.94457	1.38142	0.466156	0.174353	1.142	0.152673	2.71148	0.741544	1.6661	0.445076	1.16788
3.30615	g8320.t1	g33902.t1	0.133192	1.0666	0.124876	3.00143	0	1	0		25.5287	14.0663	1.81489	0.859881	6.93387	10.1361	0.684079	0.547766	0.201253	1.12855	0.178328	2.48739	10.8442	7.45897	1.45384	0.539873
3.30615	g8320.t1	g12071.t1	1.69032	1.84516	0.916083	0.12645	0	1	0		8.69833	5.65108	1.53923	0.622211	0.19198	6.57315	0.0292067	5.09756	0.071888	1.19324	0.0602463	4.05298	2.06388	3.06882	0.672533	0.572323
3.30615	g8320.t1	g4888.t1	0.044508	1.02225	0.0435391	4.52155	0	1	0		0.18115	1.39249	0.130091	2.94241	5.21086	4.0637	1.28229	0.358727	0.13096	1.1637	0.112538	3.15152	0.86096	1.6064	0.535957	0.89981
3.30615	g8320.t1	g8342.t1	0.022673	1.01134	0.0224188	5.47914	0.115347	1.05767	0.109057	3.19684	5.41909	4.01146	1.3509	0.433923	0.600286	6.36899	0.0942513	3.40734	19.4582	10.9583	1.77566	0.828357	1.47242	2.77309	0.530967	0.913307
3.30615	g8320.t1	g20267.t1	0.022673	1.01134	0.0224188	5.47914	0	1	0		1.11296	1.85839	0.598881	0.73966	4.40192	4.46817	0.985173	0.0215511	0.162445	1.14796	0.141508	2.82105	0.260191	1.90678	0.136456	2.8735
3.30615	g8320.t1	g16234.t1	2.36509	2.18254	1.08364	0.115883	0	1	0		0.321038	1.46243	0.219523	2.18756	3.77802	4.78013	0.790359	0.33942	0.195381	1.13149	0.172676	2.53386	0.734347	1.6697	0.439807	1.18506
3.30615	g8320.t1	g25164.t1	0.505164	1.25258	0.403298	1.31008	0.175225	1.08761	0.16111	2.63388	4.68172	3.64277	1.28521	0.362	4.11572	4.61128	0.892533	0.164023	0.244009	1.35118	0.180589	2.46922	0.475772	2.27476	0.209152	2.25737
3.30615	g8320.t1	g2313.t1	0.558191	1.2791	0.436395	1.19629	0	1	0		36.2299	19.4169	1.8659	0.89987	22.1722	17.7552	1.24877	0.320508	2.61293	2.53565	1.03048	0.0433168	24.3357	14.2047	1.71321	0.776703
3.30615	g8320.t1	g37461.t1	0	1	0		30.1158	16.0579	1.87545	0.907237	3.56899	3.08641	1.15636	0.209586	5.66914	3.83457	1.47843	0.564065	0.22918	1.11459	0.205618	2.28196	1.03688	1.51844	0.682857	0.550344
3.30615	g8320.t1	g37460.t1	0	1	0		0	1	0		0.025633	1.2891	0.0198844	5.65222	5.66914	3.83457	1.47843	0.564065	0.22918	1.11459	0.205618	2.28196	1.03688	1.51844	0.682857	0.550344
3.30615	g8320.t1	g38443.t1	0.020199	1.0101	0.019997	5.64407	0	1	0		56.6108	29.6073	1.91205	0.935124	22.0333	17.6858	1.24582	0.317094	0.080823	1.18877	0.0679888	3.87856	26.4777	15.2757	1.73332	0.793537
3.30615	g8320.t1	g6571.t1	0	1	0		0	1	0		0.340604	1.47222	0.231354	2.11182	5.47915	3.92956	1.39434	0.479583	0.070935	1.19371	0.0594239	4.07281	1.03688	1.51844	0.682857	0.550344
3.30615	g8320.t1	g47327.t1	1.20539	1.60269	0.752102	0.411001	0.836164	1.41808	0.589644	0.762083	34.2504	18.4271	1.8587	0.894291	15.2217	14.28	1.06595	0.0921369	1.02798	1.74317	0.589719	0.7619	12.4761	8.27495	1.5077	0.59235
3.30615	g8320.t1	g16579.t1	0	1	0		0	1	0		0.178202	1.39102	0.128109	2.96455	4.43284	4.45271	0.995538	0.00645236	0.0665	1.19593	0.0556053	4.16863	6.48115	5.27745	1.22808	0.296408
3.30615	g8320.t1	g43247.t1	0.022392	1.0112	0.0221441	5.49694	104.174	53.0868	1.96233	0.972565	1.03472	1.81928	0.568754	0.814124	5.40565	3.96631	1.36289	0.44667	0.163287	1.14754	0.142294	2.81306	0.682859	1.69545	0.40276	1.31201
3.30615	g8320.t1	g37468.t1	0	1	0		0.065202	1.0326	0.0631435	3.98522	0.301916	1.15096	0.262317	1.93062	5.66914	3.83457	1.47843	0.564065	0.22918	1.11459	0.205618	2.28196	1.03688	1.51844	0.682857	0.550344
3.30615	g8320.t1	g49811.t1	0	1	0		0.278674	1.13934	0.244593	2.03154	0.301916	1.15096	0.262317	1.93062	5.66914	3.83457	1.47843	0.564065	0.22918	1.11459	0.205618	2.28196	1.03688	1.51844	0.682857	0.550344
3.30615	g8320.t1	g27958.t1	0.022532	1.01127	0.022281	5.48804	0	1	0		20.8275	11.7157	1.77775	0.830051	3.11728	8.22777	0.378873	1.40022	0.196024	1.13117	0.173293	2.52871	5.87806	4.97591	1.1813	0.240381
3.30615	g8320.t1	g11925.t1	0.933326	1.46666	0.63636	0.652084	1.42449	1.71225	0.831943	0.265443	12.1914	7.39762	1.64802	0.720732	1.15485	7.24656	0.159365	2.64959	2.86277	2.66056	1.076	0.105678	6.80437	5.43906	1.25102	0.323104
3.30615	g8320.t1	g128.t1	0.257497	1.12875	0.228126	2.1321	44.7192	23.3596	1.91438	0.936879	11.1919	6.89789	1.62252	0.698234	5.69075	9.51451	0.598113	0.741511	0.115503	1.28693	0.0897507	3.47793	6.11851	5.09613	1.20062	0.263778
3.30615	g8320.t1	g1888.t1	0.0441	1.02205	0.0431486	4.53454	0.504768	1.25238	0.403046	1.31098	0.057077	1.33045	0.0429004	4.54287	5.66914	3.83457	1.47843	0.564065	0.549261	1.50381	0.365246	1.45306	1.03688	1.51844	0.682857	0.550344
3.30615	g37273.t1	g30186.t1	0.093278	1.06532	0.0875585	3.51361	0.939368	1.89727	0.495115	1.01417	0.870642	1.53678	0.566537	0.819757	1.42678	1.9334	0.737965	0.438377	0.109905	1.10978	0.0990332	3.33594	0.176692	1.38368	0.127697	2.9692
3.30615	g37273.t1	g33902.t1	0.021231	1.12258	0.0189127	5.7245	1.36696	1.68348	0.811984	0.300477	24.8586	14.4014	1.72612	0.787536	10.9562	8.1249	1.34847	0.431328	0.136805	1.09633	0.124785	3.00249	11.409	7.17654	1.58977	0.668816
3.30615	g37273.t1	g12071.t1	1.57836	1.90114	0.830216	0.268441	1.36696	1.68348	0.811984	0.300477	8.02814	5.98617	1.34111	0.423433	3.83037	4.56197	0.839629	0.252176	0.00744	1.16101	0.0064082	7.28586	2.62873	2.78639	0.943418	0.0840304
3.30615	g37273.t1	g4888.t1	0.067453	1.07823	0.0625587	3.99864	1.36696	1.68348	0.811984	0.300477	0.489033	1.72758	0.283074	1.82075	1.18852	2.05253	0.57905	0.788239	0.066512	1.13148	0.0587834	4.08845	0.296108	1.32397	0.223651	2.16068
3.30615	g37273.t1	g8342.t1	0.089288	1.06732	0.0836565	3.57938	1.25161	1.74115	0.718841	0.476256	4.74891	4.34655	1.09257	0.127724	3.42206	4.35782	0.785268	0.348742	19.5227	10.9261	1.7868	0.837376	2.03727	2.49066	0.817963	0.289892
3.30615	g37273.t1	g20267.t1	0.089288	1.06732	0.0836565	3.57938	1.36696	1.68348	0.811984	0.300477	0.442773	2.19349	0.201858	2.30859	0.379579	2.457	0.154489	2.69443	0.097997	1.11573	0.0878319	3.50911	0.304661	1.62436	0.187558	2.41459
3.30615	g37273.t1	g16234.t1	2.25312	2.23852	1.00652	0.00937989	1.36696	1.68348	0.811984	0.300477	0.349145	1.79753	0.194236	2.36411	0.244329	2.76896	0.0882387	3.50244	0.130933	1.09927	0.11911	3.06964	0.169495	1.38728	0.122178	3.03294
3.30615	g37273.t1	g25164.t1	0.393203	1.30856	0.300485	1.73464	1.19173	1.77109	0.672881	0.571578	4.01154	3.97787	1.00846	0.0121595	0.093371	2.60011	0.0359105	4.79945	0.308457	1.31896	0.233864	2.09626	1.04062	1.99234	0.522313	0.937013
3.30615	g37273.t1	g2313.t1	0.44623	1.33508	0.334236	1.58106	1.36696	1.68348	0.811984	0.300477	35.5597	19.752	1.80031	0.848248	26.1946	15.7441	1.66377	0.734459	2.67738	2.50342	1.06949	0.0969209	24.9006	13.9223	1.78854	0.83878
3.30615	g37273.t1	g37461.t1	0.111961	1.05598	0.106026	3.23752	28.7489	16.7414	1.71723	0.780086	2.89881	3.4215	0.847233	0.23917	1.64679	1.8234	0.903145	0.14697	0.164732	1.08237	0.152196	2.716	0.472025	1.23601	0.381893	1.38876
3.30615	g37273.t1	g37460.t1	0.111961	1.05598	0.106026	3.23752	1.36696	1.68348	0.811984	0.300477	0.695816	1.62419	0.428408	1.22294	1.64679	1.8234	0.903145	0.14697	0.164732	1.08237	0.152196	2.716	0.472025	1.23601	0.381893	1.38876
3.30615	g37273.t1	g38443.t1	0.091762	1.06608	0.0860742	3.53828	1.36696	1.68348	0.811984	0.300477	55.9406	29.9424	1.86827	0.901706	26.0556	15.6746	1.66228	0.733166	0.016375	1.15654	0.0141586	6.14218	27.0426	14.9933	1.80364	0.850913
3.30615	g37273.t1	g6571.t1	0.111961	1.05598	0.106026	3.23752	1.36696	1.68348	0.811984	0.300477	0.329579	1.80731	0.182359	2.45515	1.4568	1.91839	0.759388	0.397091	0.006487	1.16149	0.00558508	7.48421	0.472025	1.23601	0.381893	1.38876
3.30615	g37273.t1	g47327.t1	1.09343	1.65867	0.659218	0.601173	0.530794	2.10156	0.252571	1.98524	33.5802	18.7622	1.78978	0.839782	19.2441	12.2688	1.56853	0.649417	1.09243	1.71095	0.638494	0.647255	13.041	7.99253	1.63165	0.706331
3.30615	g37273.t1	g16579.t1	0.111961	1.05598	0.106026	3.23752	1.36696	1.68348	0.811984	0.300477	0.491981	1.72611	0.285023	1.81085	0.410499	2.44154	0.168131	2.57234	0.002052	1.16371	0.00176333	9.14748	7.046	4.99503	1.4106	0.496313
3.30615	g37273.t1	g43247.t1	0.089569	1.06718	0.0839308	3.57466	102.807	53.7703	1.91196	0.935053	0.364537	2.15437	0.169208	2.56313	1.3833	1.95514	0.707522	0.499153	0.098839	1.11531	0.08862	3.49622	0.118007	1.41302	0.0835139	3.58184
3.30615	g37273.t1	g37468.t1	0.111961	1.05598	0.106026	3.23752	1.30176	1.71608	0.758564	0.398658	0.972099	1.48605	0.65415	0.612307	1.64679	1.8234	0.903145	0.14697	0.164732	1.08237	0.152196	2.716	0.472025	1.23601	0.381893	1.38876
3.30615	g37273.t1	g49811.t1	0.111961	1.05598	0.106026	3.23752	1.08828	1.82282	0.597034	0.744114	0.972099	1.48605	0.65415	0.612307	1.64679	1.8234	0.903145	0.14697	0.164732	1.08237	0.152196	2.716	0.472025	1.23601	0.381893	1.38876
3.30615	g37273.t1	g27958.t1	0.089429	1.06725	0.0837941	3.57701	1.36696	1.68348	0.811984	0.300477	20.1573	12.0508	1.6727	0.74218	7.13962	6.2166	1.14848	0.199722	0.131576	1.09894	0.119729	3.06215	6.44292	4.69348	1.37274	0.457055
3.30615	g37273.t1	g11925.t1	0.821365	1.52264	0.539434	0.890483	0.057533	2.39572	0.0240149	5.37993	11.5212	7.73272	1.48993	0.575248	5.17719	5.23539	0.988884	0.0161261	2.92721	2.62834	1.11371	0.155377	7.36922	5.15663	1.42908	0.515082
3.30615	g37273.t1	g128.t1	0.145536	1.18473	0.122843	3.02511	43.3522	24.0431	1.80311	0.850485	10.5218	7.23298	1.45469	0.540714	9.71309	7.50334	1.2945	0.372398	0.179951	1.25471	0.143421	2.80168	6.68336	4.81371	1.3884	0.473426
3.30615	g37273.t1	g1888.t1	0.067861	1.07803	0.0629491	3.98967	0.86219	1.93586	0.445378	1.1669	0.613106	1.66555	0.368111	1.44179	1.64679	1.8234	0.903145	0.14697	0.613709	1.47159	0.417039	1.26175	0.472025	1.23601	0.381893	1.38876
3.30615	g47726.t1	g30186.t1	0.018683	1.00934	0.0185101	5.75554	0.42759	1.21379	0.352275	1.50522	0.021192	1.11205	0.0190566	5.71356	0.777394	1.60871	0.483242	1.04918	0.021566	1.04404	0.0206562	5.59728	0.121572	1.35612	0.089647	3.4796
3.30615	g47726.t1	g33902.t1	0.133192	1.0666	0.124876	3.00143	0	1	0		25.708	13.9766	1.83935	0.879199	11.6056	7.8002	1.48786	0.573237	0.005334	1.03059	0.00517566	7.59404	11.4642	7.14898	1.60361	0.68132
3.30615	g47726.t1	g12071.t1	1.69032	1.84516	0.916083	0.12645	0	1	0		8.87759	5.56145	1.59627	0.674709	4.47975	4.23728	1.05722	0.0802804	0.124031	1.09528	0.113242	3.14252	2.68385	2.75883	0.972822	0.0397517
3.30615	g47726.t1	g4888.t1	0.044508	1.02225	0.0435391	4.52155	0	1	0		0.360417	1.30286	0.276636	1.85394	0.539132	1.72784	0.312027	1.68026	0.064959	1.06574	0.060952	4.03618	0.240988	1.29641	0.185889	2.42749
3.30615	g47726.t1	g8342.t1	0.022673	1.01134	0.0224188	5.47914	0.115347	1.05767	0.109057	3.19684	5.59836	3.92183	1.42749	0.513477	4.07145	4.03313	1.0095	0.0136424	19.6541	10.8603	1.80972	0.855765	2.09239	2.4631	0.849494	0.235324
3.30615	g47726.t1	g20267.t1	0.022673	1.01134	0.0224188	5.47914	0	1	0		1.29222	1.76876	0.730581	0.452884	0.269808	2.13231	0.126533	2.98241	0.033474	1.05	0.0318801	4.9712	0.359781	1.5968	0.225314	2.14999
3.30615	g47726.t1	g16234.t1	2.36509	2.18254	1.08364	0.115883	0	1	0		0.500305	1.3728	0.364441	1.45624	0.893716	2.44426	0.365638	1.45151	0.000538	1.03353	0.000520546	10.9077	0.114375	1.35972	0.0841167	3.57146
3.30615	g47726.t1	g25164.t1	0.505164	1.25258	0.403298	1.31008	0.175225	1.08761	0.16111	2.63388	4.86099	3.55314	1.36808	0.452154	0.556016	2.27541	0.244358	2.03293	0.439928	1.25323	0.351037	1.51031	1.09574	1.96478	0.557694	0.842455
3.30615	g47726.t1	g2313.t1	0.558191	1.2791	0.436395	1.19629	0	1	0		36.4092	19.3272	1.88383	0.913667	26.8439	15.4194	1.74092	0.799852	2.80885	2.43769	1.15226	0.204468	24.9557	13.8948	1.79605	0.844829
3.30615	g47726.t1	g37461.t1	0	1	0		30.1158	16.0579	1.87545	0.907237	3.74826	2.99678	1.25076	0.322808	0.997404	1.4987	0.665512	0.587464	0.033261	1.01663	0.0327169	4.93382	0.416905	1.20845	0.344991	1.53537
3.30615	g47726.t1	g37460.t1	0	1	0		0	1	0		0.153634	1.19947	0.128085	2.96482	0.997404	1.4987	0.665512	0.587464	0.033261	1.01663	0.0327169	4.93382	0.416905	1.20845	0.344991	1.53537
3.30615	g47726.t1	g38443.t1	0.020199	1.0101	0.019997	5.64407	0	1	0		56.79	29.5177	1.92393	0.944059	26.705	15.3499	1.73975	0.79888	0.115096	1.09081	0.105514	3.24449	27.0977	14.9657	1.81065	0.856505
3.30615	g47726.t1	g6571.t1	0	1	0		0	1	0		0.519871	1.38258	0.376014	1.41114	0.807415	1.5937	0.50663	0.980995	0.124984	1.09575	0.114062	3.13211	0.416905	1.20845	0.344991	1.53537
3.30615	g47726.t1	g47327.t1	1.20539	1.60269	0.752102	0.411001	0.836164	1.41808	0.589644	0.762083	34.4297	18.3375	1.87756	0.908857	19.8935	11.9441	1.66554	0.735992	1.2239	1.64521	0.743917	0.426787	13.0961	7.96497	1.64422	0.7174
3.30615	g47726.t1	g16579.t1	0	1	0		0	1	0		0.357469	1.30138	0.274684	1.86416	0.238888	2.11685	0.112851	3.14751	0.129419	1.09797	0.117871	3.08472	7.10112	4.96747	1.42953	0.515537
3.30615	g47726.t1	g43247.t1	0.022392	1.0112	0.0221441	5.49694	104.174	53.0868	1.96233	0.972565	1.21399	1.72964	0.701872	0.510721	0.733917	1.63045	0.450133	1.15158	0.032632	1.04958	0.0310906	5.00738	0.062887	1.38546	0.0453907	4.46146
3.30615	g47726.t1	g37468.t1	0	1	0		0.065202	1.0326	0.0631435	3.98522	0.122649	1.06132	0.115562	3.11326	0.997404	1.4987	0.665512	0.587464	0.033261	1.01663	0.0327169	4.93382	0.416905	1.20845	0.344991	1.53537
3.30615	g47726.t1	g49811.t1	0	1	0		0.278674	1.13934	0.244593	2.03154	0.122649	1.06132	0.115562	3.11326	0.997404	1.4987	0.665512	0.587464	0.033261	1.01663	0.0327169	4.93382	0.416905	1.20845	0.344991	1.53537
3.30615	g47726.t1	g27958.t1	0.022532	1.01127	0.022281	5.48804	0	1	0		21.0068	11.626	1.80687	0.853495	7.78901	5.89191	1.32198	0.402705	0.000105	1.03321	0.000101625	13.2645	6.49803	4.66592	1.39266	0.477841
3.30615	g47726.t1	g11925.t1	0.933326	1.46666	0.63636	0.652084	1.42449	1.71225	0.831943	0.265443	12.3707	7.30799	1.69276	0.759379	5.82658	4.91069	1.18651	0.246722	3.05868	2.5626	1.19358	0.255301	7.42434	5.12908	1.4475	0.533564
3.30615	g47726.t1	g128.t1	0.257497	1.12875	0.228126	2.1321	44.7192	23.3596	1.91438	0.936879	11.3712	6.80826	1.67021	0.740029	10.3625	7.17865	1.44352	0.529586	0.311422	1.18897	0.261925	1.93277	6.73848	4.78615	1.40791	0.493559
3.30615	g47726.t1	g1888.t1	0.0441	1.02205	0.0431486	4.53454	0.504768	1.25238	0.403046	1.31098	0.236344	1.24082	0.190474	2.39233	0.997404	1.4987	0.665512	0.587464	0.74518	1.40585	0.530056	0.915783	0.416905	1.20845	0.344991	1.53537
3.30615	g34497.t1	g45674.t1	5.52261	4.1287	1.33762	0.419663	0.110481	1.05524	0.104697	3.2557	1.68198	1.84099	0.913627	0.130323	12.9074	7.58151	1.70249	0.767644	0.033799	1.0169	0.0332373	4.91105	14.8292	14.2837	1.03819	0.0540734
3.30615	g34497.t1	g20293.t1	0.340099	1.19734	0.284045	1.81581	1.49451	1.74726	0.855348	0.225417	1.17727	2.09334	0.562386	0.830367	10.402	8.83422	1.17747	0.235686	0.000748	1.03343	0.000723807	10.4321	5.37112	4.18352	1.28388	0.360505
3.30615	g34497.t1	g45675.t1	0.124791	1.305	0.0956255	3.38646	0	1	0		1.68198	1.84099	0.913627	0.130323	13.0352	7.51761	1.73396	0.794069	0.033799	1.0169	0.0332373	4.91105	4.7263	4.50593	1.04891	0.0688857
3.30615	g34497.t1	g38678.t1	0.367392	1.1837	0.310377	1.68791	0.17087	1.08543	0.157421	2.6673	1.56046	1.90174	0.820544	0.285348	11.3226	8.37394	1.35212	0.435221	0.033799	1.0169	0.0332373	4.91105	5.69207	4.02304	1.41487	0.500666
3.30615	g34497.t1	g8305.t1	5.70087	4.21783	1.35161	0.434682	0	1	0		1.62122	1.87137	0.86633	0.207012	12.2448	7.91284	1.54745	0.629897	0.032094	1.04985	0.0305702	5.03173	5.16104	4.28856	1.20344	0.26717
3.30615	g34497.t1	g50070.t1	0.270293	1.23225	0.21935	2.18869	0	1	0		1.5503	1.90683	0.813024	0.298631	11.4352	8.31762	1.37482	0.45924	0.033799	1.0169	0.0332373	4.91105	5.48527	4.12644	1.3293	0.410663
3.30615	g34497.t1	g47741.t1	0.345069	1.19486	0.288795	1.79188	0.340681	1.17034	0.291096	1.78043	1.50027	1.93184	0.7766	0.364756	11.2622	8.40409	1.34009	0.422331	0.031887	1.04974	0.030376	5.04092	5.51616	4.111	1.3418	0.424174
3.30615	g34497.t1	g44619.t1	0.367392	1.1837	0.310377	1.68791	0	1	0		1.68198	1.84099	0.913627	0.130323	11.6519	8.20926	1.41936	0.505243	0.033799	1.0169	0.0332373	4.91105	5.51506	4.11155	1.34136	0.423695
3.30615	g34497.t1	g45370.t1	0.367392	1.1837	0.310377	1.68791	0	1	0		1.68198	1.84099	0.913627	0.130323	12.6673	7.70156	1.64477	0.717888	0.033799	1.0169	0.0332373	4.91105	5.86908	3.93454	1.49168	0.576939
3.30615	g34497.t1	g21324.t2	0.367392	1.1837	0.310377	1.68791	0	1	0		1.63814	1.8629	0.879349	0.185492	12.9877	7.54137	1.72219	0.784246	0.033799	1.0169	0.0332373	4.91105	5.86908	3.93454	1.49168	0.576939
3.30615	g34497.t1	g13639.t1	0.367392	1.1837	0.310377	1.68791	0	1	0		0.635562	2.3642	0.268828	1.89524	12.2248	7.92282	1.54299	0.625727	7.18053	4.62406	1.55286	0.634929	5.43397	4.15209	1.30873	0.388167
3.30615	g34497.t1	g47955.t1	0.367392	1.1837	0.310377	1.68791	0	1	0		1.68198	1.84099	0.913627	0.130323	12.5644	7.75302	1.62058	0.69651	0.033799	1.0169	0.0332373	4.91105	5.79872	3.96972	1.46074	0.546696
3.30615	g34497.t1	g41670.t1	1.4941	2.11444	0.706616	0.501002	0	1	0		1.68198	1.84099	0.913627	0.130323	12.9723	7.54909	1.71839	0.781056	0.033799	1.0169	0.0332373	4.91105	5.86908	3.93454	1.49168	0.576939
3.30615	g34497.t1	g36216.t1	0.345739	1.19452	0.289437	1.78868	0	1	0		1.68198	1.84099	0.913627	0.130323	12.8441	7.61317	1.68709	0.754536	0.029885	1.04874	0.0284961	5.13309	5.86908	3.93454	1.49168	0.576939
3.30615	g34497.t1	g20294.t1	0.240721	1.48775	0.161802	2.6277	14.4643	8.23213	1.75705	0.813155	2.89844	4.13119	0.701598	0.511284	6.50807	10.7812	0.603651	0.728213	0.033799	1.0169	0.0332373	4.91105	1.41091	6.16362	0.228909	2.12715
3.30615	g34497.t1	g8320.t1	0.367392	1.1837	0.310377	1.68791	0	1	0		1.38006	1.99195	0.69282	0.529448	7.36608	10.3522	0.711549	0.490965	0.195381	1.13149	0.172676	2.53386	4.8322	4.45298	1.08516	0.11791
3.30615	g34497.t1	g37273.t1	0.255431	1.23968	0.206046	2.27896	1.36696	1.68348	0.811984	0.300477	0.709877	2.32704	0.305056	1.71285	11.3884	8.34101	1.36535	0.449276	0.130933	1.09927	0.11911	3.06964	5.39705	4.17055	1.29409	0.371934
3.30615	g34497.t1	g47726.t1	0.367392	1.1837	0.310377	1.68791	0	1	0		1.55933	1.90231	0.819701	0.286831	12.0378	8.01631	1.50167	0.586563	0.000538	1.03353	0.000520546	10.9077	5.45217	4.14299	1.316	0.396159
3.30615	g27816.t1	g45674.t1	5.59372	4.09314	1.36661	0.4506	2.46476	2.34286	1.05203	0.0731761	48.0107	25.0054	1.92002	0.941119	6.18808	4.22184	1.46573	0.551621	3.16586	2.58293	1.22569	0.293589	11.329	16.0338	0.706568	0.5011
3.30615	g27816.t1	g20293.t1	0.268987	1.16179	0.231529	2.11074	1.08073	3.03488	0.356104	1.48963	47.506	25.2577	1.88085	0.911386	3.68266	5.47455	0.672687	0.571992	3.13281	2.59946	1.20518	0.269248	8.87135	5.93364	1.4951	0.580237
3.30615	g27816.t1	g45675.t1	0.053679	1.26944	0.0422856	4.56369	2.57524	2.28762	1.12573	0.17086	48.0107	25.0054	1.92002	0.941119	6.31588	4.15794	1.51899	0.603115	3.16586	2.58293	1.22569	0.293589	8.22653	6.25605	1.31497	0.395033
3.30615	g27816.t1	g38678.t1	0.29628	1.14814	0.258052	1.95427	2.40437	2.37306	1.0132	0.018914	47.8892	25.0661	1.91052	0.933962	4.60322	5.01427	0.918023	0.123397	3.16586	2.58293	1.22569	0.293589	9.1923	5.77316	1.59225	0.671065
3.30615	g27816.t1	g8305.t1	5.77198	4.18227	1.38011	0.46478	2.57524	2.28762	1.12573	0.17086	47.95	25.0357	1.91526	0.937541	5.52542	4.55317	1.21353	0.279213	3.09997	2.61588	1.18506	0.244959	8.66128	6.03868	1.4343	0.520348
3.30615	g27816.t1	g50070.t1	0.199181	1.19669	0.166443	2.5869	2.57524	2.28762	1.12573	0.17086	47.879	25.0712	1.90972	0.933363	4.71587	4.95795	0.951174	0.0722195	3.16586	2.58293	1.22569	0.293589	8.9855	5.87656	1.52904	0.612627
3.30615	g27816.t1	g47741.t1	0.273957	1.1593	0.236312	2.08123	2.23456	2.45796	0.909111	0.137471	47.829	25.0962	1.90583	0.930416	4.54291	5.04443	0.90058	0.151073	3.10018	2.61577	1.18518	0.245112	9.01639	5.86112	1.53834	0.621374
3.30615	g27816.t1	g44619.t1	0.29628	1.14814	0.258052	1.95427	2.57524	2.28762	1.12573	0.17086	48.0107	25.0054	1.92002	0.941119	4.93258	4.84959	1.01711	0.0244776	3.16586	2.58293	1.22569	0.293589	9.0153	5.86167	1.53801	0.621064
3.30615	g27816.t1	g45370.t1	0.29628	1.14814	0.258052	1.95427	2.57524	2.28762	1.12573	0.17086	48.0107	25.0054	1.92002	0.941119	5.94798	4.34189	1.36991	0.454076	3.16586	2.58293	1.22569	0.293589	9.36931	5.68466	1.64818	0.72087
3.30615	g27816.t1	g21324.t2	0.29628	1.14814	0.258052	1.95427	2.57524	2.28762	1.12573	0.17086	47.9669	25.0273	1.91658	0.938538	6.26835	4.1817	1.49899	0.583995	3.16586	2.58293	1.22569	0.293589	9.36931	5.68466	1.64818	0.72087
3.30615	g27816.t1	g13639.t1	0.29628	1.14814	0.258052	1.95427	2.57524	2.28762	1.12573	0.17086	46.9643	25.5286	1.83968	0.879452	5.50547	4.56315	1.20651	0.270837	4.04847	6.1901	0.654023	0.612586	8.9342	5.90221	1.5137	0.598083
3.30615	g27816.t1	g47955.t1	0.29628	1.14814	0.258052	1.95427	2.57524	2.28762	1.12573	0.17086	48.0107	25.0054	1.92002	0.941119	5.84506	4.39335	1.33043	0.411894	3.16586	2.58293	1.22569	0.293589	9.29895	5.71984	1.62574	0.701094
3.30615	g27816.t1	g41670.t1	1.56521	2.07888	0.752908	0.409454	2.57524	2.28762	1.12573	0.17086	48.0107	25.0054	1.92002	0.941119	6.25293	4.18942	1.49255	0.577781	3.16586	2.58293	1.22569	0.293589	9.36931	5.68466	1.64818	0.72087
3.30615	g27816.t1	g36216.t1	0.274627	1.15897	0.236959	2.07729	2.57524	2.28762	1.12573	0.17086	48.0107	25.0054	1.92002	0.941119	6.12476	4.2535	1.43993	0.526002	3.10218	2.61477	1.1864	0.246596	9.36931	5.68466	1.64818	0.72087
3.30615	g27816.t1	g20294.t1	0.311833	1.4522	0.214732	2.21939	11.889	9.51975	1.24888	0.320634	43.4303	27.2956	1.59111	0.670036	0.211264	7.42151	0.0284664	5.13459	3.16586	2.58293	1.22569	0.293589	4.91115	7.91374	0.620585	0.6883
3.30615	g27816.t1	g8320.t1	0.29628	1.14814	0.258052	1.95427	2.57524	2.28762	1.12573	0.17086	47.7088	25.1563	1.89649	0.923335	0.646745	6.99251	0.0924911	3.43454	2.93668	2.69752	1.08866	0.122553	8.33244	6.2031	1.34327	0.42575
3.30615	g27816.t1	g37273.t1	0.184319	1.20412	0.153074	2.7077	1.20828	2.9711	0.406679	1.29804	47.0386	25.4914	1.84527	0.883835	4.66909	4.98134	0.937317	0.0933913	3.00113	2.6653	1.126	0.17121	8.89729	5.92067	1.50275	0.587605
3.30615	g27816.t1	g47726.t1	0.29628	1.14814	0.258052	1.95427	2.57524	2.28762	1.12573	0.17086	47.8881	25.0667	1.91043	0.933895	5.31848	4.65664	1.14213	0.191723	3.1326	2.59956	1.20505	0.269093	8.95241	5.89311	1.51913	0.603247
3.30615	g8321.t1	g30186.t1	0.066669	1.05202	0.0633725	3.98	0.42759	1.21379	0.352275	1.50522	0.101457	1.05073	0.0965587	3.37245	1.51933	1.97967	0.767463	0.381831	0.054827	1.02741	0.0533641	4.22799	0.295333	1.14767	0.257333	1.95829
3.30615	g8321.t1	g33902.t1	0.04784	1.10927	0.0431274	4.53525	0	1	0		25.8306	13.9153	1.85627	0.892409	10.8637	8.17117	1.32951	0.410897	0.027927	1.01396	0.0275424	5.1822	11.8811	6.94053	1.71184	0.775546
3.30615	g8321.t1	g12071.t1	1.60497	1.88783	0.850162	0.23419	0	1	0		9.00024	5.50012	1.63637	0.7105	3.73782	4.60825	0.811116	0.30202	0.157292	1.07865	0.145824	2.7777	3.10076	2.55038	1.2158	0.281909
3.30615	g8321.t1	g4888.t1	0.040844	1.06493	0.0383537	4.70449	0	1	0		0.483066	1.24153	0.389088	1.36183	1.28106	2.0988	0.610378	0.712226	0.09822	1.04911	0.0936222	3.41701	0.175917	1.08796	0.161695	2.62866
3.30615	g8321.t1	g8342.t1	0.062679	1.05401	0.059467	4.07177	0.115347	1.05767	0.109057	3.19684	5.721	3.8605	1.48193	0.56748	3.32951	4.40409	0.756005	0.403533	19.6874	10.8437	1.81556	0.860415	2.50929	2.25465	1.11294	0.15438
3.30615	g8321.t1	g20267.t1	0.062679	1.05401	0.059467	4.07177	0	1	0		1.41487	1.70744	0.828653	0.27116	0.472123	2.50327	0.188602	2.40658	0.066735	1.03337	0.0645801	3.95277	0.776686	1.38834	0.559434	0.837961
3.30615	g8321.t1	g16234.t1	2.27973	2.22522	1.0245	0.0349182	0	1	0		0.622954	1.31148	0.475002	1.07399	0.151785	2.81523	0.0539157	4.21315	0.033799	1.0169	0.0332373	4.91105	0.30253	1.15126	0.262781	1.92807
3.30615	g8321.t1	g25164.t1	0.419812	1.29526	0.324115	1.62542	0.175225	1.08761	0.16111	2.63388	4.98363	3.49182	1.42723	0.51322	0.185915	2.64638	0.0702526	3.8313	0.473189	1.23659	0.382655	1.38588	1.51265	1.75632	0.861258	0.215482
[truncated: 60,229 more rows]

## Sheet: Table S7
Phylum	Species	Abbr.	Assembly	Annotation	Splitting parameter (S)	Combining parameter (C)	Rearrangement index (Ri)	Chromosome number (n)
[truncated: 62 more rows]

[truncated: 4 more sheets: Table S8, Table S9 , Table S10, Table S11]
